# Supplementary material for: Crystal structure and redox potentials of the tppz-bridged {RuCl(bpy)}+ dimer
Source: Acta Crystallogr E Crystallogr Commun. 2018 Aug 16;74(Pt 9):1250–3. doi: 10.1107/S2056989018011258 (PMC6127700; doi:10.1107/S2056989018011258)
Supplement: Supplementary file 1 [file e-74-01250-sup1.cif]

##############################################################################
#                                                                            #
# This CIF contains the data in a paper accepted for publication in          #
# Acta Crystallographica Section E. It conforms to the requirements of       #
# Notes for Authors for Acta Crystallographica Section E, and has been       #
# peer reviewed under the auspices of the IUCr Commission on Journals.       #
#                                                                            #
# Full details of the Crystallographic Information File format               #
# are given in the paper "The Crystallographic Information File (CIF):       #
# a New Standard Archive File for Crystallography" by S. R. Hall, F. H.      #
# Allen and I. D. Brown [Acta Cryst. (1991), A47, 655-685].                  #
#                                                                            #
# The current version of the core CIF dictionary is obtainable from          #
# ftp://ftp.iucr.org/pub/cif_core.dic.                                       #
#                                                                            #
# Software is freely available for graphical display of the structure(s)     #
# in this CIF. For information consult the CIF software page                 #
# http://www.iucr.org/resources/cif/software.                                #
#                                                                            #
# This file may be used for bona fide research purposes within the           #
# scientific community so long as proper attribution is given to the journal # 
# article from which it was obtained.                                        #
#                                                                            #
##############################################################################
data_I
_database_code_depnum_ccdc_archive 'CCDC 1860573'
_audit_creation_method     SHELXL-2014/7
_journal_date_recd_electronic     2018-07-19
_journal_date_accepted     2018-08-07
_journal_name_full     'Acta Crystallographica, Section E'
_journal_year     2018
_journal_volume     74
_journal_issue      9
_journal_page_first     1250
_journal_page_last     1253
_journal_paper_category     GM
_journal_paper_doi     10.1107/S2056989018011258
_journal_coeditor_code     HB7761
_publ_contact_author_name     'Francisca N. Rein, Reginaldo C. Rocha'
_publ_contact_author_address
;
Los Alamos National Laboratory, Los Alamos, NM 87545, USA
;
_publ_contact_author_email     'franrein@lanl.gov, rcrocha@lanl.gov'
_publ_contact_author_fax     ?
_publ_contact_author_phone     '(505) 664-0252'
_publ_section_title
;
Crystal structure and redox potentials of the tppz-bridged {RuCl(bpy)}^+^ dimer
;
_publ_section_title_footnote     .
loop_
    _publ_author_name
    _publ_author_footnote
    _publ_author_address
    'Rein, Francisca N.' .
;
Los Alamos National Laboratory, Los Alamos, NM 87545,
USA
;
    'Chen, Weizhong' .
;
Los Alamos National Laboratory, Los Alamos, NM 87545,
USA
;
    'Scott, Brian L.' .
;
Los Alamos National Laboratory, Los Alamos, NM 87545,
USA
;
    'Rocha, Reginaldo C.' .
;
Los Alamos National Laboratory, Los Alamos, NM 87545,
USA
;
_publ_section_synopsis
;
The dinuclear complex [(bpy)(Cl)Ru(tppz)Ru(Cl)(bpy)](PF~6~)~2~ has been
synthesized as a catalyst precursor and characterized by X-ray crystallography
and cyclic voltammetry.
;
_chemical_name_systematic
;\
\m-2,3,5,6-Tetrakis(pyridin-2-yl)pyrazine-bis[(2,2'-bipyridine)chlorido\
ruthenium(II)] bis(hexafluoridophosphate)
;
_chemical_name_common     ?
_chemical_formula_moiety     'C44 H32 Cl2 N10 O3 Ru2 2+, 2(F6 P -)'
_chemical_formula_sum     'C44 H32 Cl2 F12 N10 O3 P2 Ru2'
_chemical_formula_iupac     '[Ru2 Cl2 (C10 H8 N2)2 (C24 H16 N6)] (P F6)2'
_chemical_formula_weight     1311.77
_chemical_melting_point     ?
_shelx_space_group_comment
;
The symmetry employed for this shelxl refinement is uniquely defined
by the following loop, which should always be used as a source of
symmetry information in preference to the above space-group names.
They are only intended as comments.
;
_space_group_crystal_system     monoclinic
_space_group_name_H-M_alt     'C 2/c'
_space_group_name_Hall     '-C 2yc'
loop_
    _space_group_symop_operation_xyz
    'x, y, z'
    '-x, y, -z+1/2'
    'x+1/2, y+1/2, z'
    '-x+1/2, y+1/2, -z+1/2'
    '-x, -y, -z'
    'x, -y, z-1/2'
    '-x+1/2, -y+1/2, -z'
    'x+1/2, -y+1/2, z-1/2'
_cell_length_a     36.04(3)
_cell_length_b     11.517(11)
_cell_length_c     14.406(14)
_cell_angle_alpha     90
_cell_angle_beta     95.258(13)
_cell_angle_gamma     90
_cell_volume     5954(10)
_cell_formula_units_Z     4
_cell_measurement_reflns_used     792
_cell_measurement_theta_min     2.30
_cell_measurement_theta_max     15.58
_cell_measurement_temperature     100.0(10)
_exptl_crystal_description     block
_exptl_crystal_colour     green
_exptl_crystal_size_max     0.200
_exptl_crystal_size_mid     0.140
_exptl_crystal_size_min     0.060
_exptl_crystal_density_diffrn     1.463
_exptl_crystal_density_meas     ?
_exptl_crystal_density_method     ?
_exptl_crystal_F_000     2600
_exptl_absorpt_coefficient_mu     0.732
_exptl_absorpt_correction_type     multi-scan
_exptl_absorpt_process_details
;
(SADABS; Sheldrick, 2008)
;
_shelx_estimated_absorpt_T_min     0.867
_shelx_estimated_absorpt_T_max     0.957
_exptl_absorpt_correction_T_min     0.862
_exptl_absorpt_correction_T_max     0.956
_diffrn_ambient_temperature     100.0(10)
_diffrn_radiation_type     MoK\a
_diffrn_radiation_wavelength     0.71073
_diffrn_measurement_device_type     'Bruker D8 with APEXII CCD'
_diffrn_measurement_method     '\w scans'
_diffrn_detector_area_resol_mean     ?
_diffrn_reflns_number     13828
_diffrn_reflns_av_R_equivalents     0.1212
_diffrn_reflns_theta_min     1.857
_diffrn_reflns_theta_max     25.247
_diffrn_reflns_theta_full     25.000
_diffrn_measured_fraction_theta_max     0.984
_diffrn_measured_fraction_theta_full     0.990
_diffrn_reflns_limit_h_min     -43
_diffrn_reflns_limit_h_max     41
_diffrn_reflns_limit_k_min     -13
_diffrn_reflns_limit_k_max     12
_diffrn_reflns_limit_l_min     -17
_diffrn_reflns_limit_l_max     9
_diffrn_standards_number     0
_diffrn_standards_interval_count     0
_diffrn_standards_interval_time     0
_diffrn_standards_decay_%     0
_refine_special_details     ?
_reflns_number_total     5306
_reflns_number_gt     2167
_reflns_threshold_expression     'I > 2\s(I)'
_refine_ls_structure_factor_coef     Fsqd
_refine_ls_matrix_type     full
_refine_ls_R_factor_all     0.1926
_refine_ls_R_factor_gt     0.0778
_refine_ls_wR_factor_gt     0.1739
_refine_ls_wR_factor_ref     0.2210
_refine_ls_goodness_of_fit_ref     0.921
_refine_ls_restrained_S_all     0.921
_refine_ls_number_reflns     5306
_refine_ls_number_parameters     325
_refine_ls_number_restraints     0
_refine_ls_hydrogen_treatment     constr
_refine_ls_weighting_scheme     calc
_refine_ls_weighting_details
                      'w=1/[\s^2^(Fo^2^)+(0.1018P)^2^] where P=(Fo^2^+2Fc^2^)/3'
_atom_sites_solution_hydrogens     geom
_atom_sites_solution_primary     direct
_atom_sites_solution_secondary     ?
_refine_ls_shift/su_max     0.001
_refine_ls_shift/su_mean     0.000
_refine_diff_density_max     0.890
_refine_diff_density_min     -0.520
_refine_ls_extinction_method     none
_refine_ls_extinction_coef     .
loop_
    _atom_type_symbol
    _atom_type_description
    _atom_type_scat_dispersion_real
    _atom_type_scat_dispersion_imag
    _atom_type_scat_source
    C C 0.0033 0.0016 'International Tables Vol C Tables 4.2.6.8 and 6.1.1.4'
    H H 0.0000 0.0000 'International Tables Vol C Tables 4.2.6.8 and 6.1.1.4'
    N N 0.0061 0.0033 'International Tables Vol C Tables 4.2.6.8 and 6.1.1.4'
    F F 0.0171 0.0103 'International Tables Vol C Tables 4.2.6.8 and 6.1.1.4'
    P P 0.1023 0.0942 'International Tables Vol C Tables 4.2.6.8 and 6.1.1.4'
    Cl Cl 0.1484 0.1585 'International Tables Vol C Tables 4.2.6.8 and 6.1.1.4'
    Ru Ru -1.2594 0.8363 'International Tables Vol C Tables 4.2.6.8 and 6.1.1.4'
_computing_data_collection
;
APEXII (Bruker, 2009)
;
_computing_cell_refinement
;
SAINT-Plus (Bruker, 2009)
;
_computing_data_reduction
;
SAINT-Plus (Bruker, 2009)
;
_computing_structure_solution
;
SHELXS2013 (Sheldrick, 2015a)
;
_computing_structure_refinement
;
SHELXL2014 (Sheldrick, 2015b)
;
_computing_molecular_graphics
;
Mercury (Macrae <i>et al.</i>,  2008)
;
_computing_publication_material
;
publCIF (Westrip, 2010)
;
loop_
    _atom_site_type_symbol
    _atom_site_label
    _atom_site_fract_x
    _atom_site_fract_y
    _atom_site_fract_z
    _atom_site_U_iso_or_equiv
    _atom_site_adp_type
    _atom_site_calc_flag
    _atom_site_occupancy
    _atom_site_disorder_assembly
    _atom_site_disorder_group
    Ru Ru1 0.42533(2) 0.80820(7) 0.86533(6) 0.0515(3) Uani d 1 . .
    P P1 0.28591(11) 0.1287(4) 0.8171(3) 0.0899(11) Uani d 1 . .
    Cl Cl1 0.46532(8) 0.8343(3) 1.00695(19) 0.0738(9) Uani d 1 . .
    N N1 0.4391(2) 0.6338(7) 0.8747(6) 0.052(2) Uani d 1 . .
    N N2 0.46892(19) 0.8090(7) 0.7958(5) 0.0411(18) Uani d 1 . .
    N N3 0.4279(2) 0.9831(7) 0.8337(5) 0.054(2) Uani d 1 . .
    N N4 0.3763(2) 0.8077(7) 0.9324(6) 0.056(2) Uani d 1 . .
    N N5 0.3856(2) 0.7895(6) 0.7548(6) 0.050(2) Uani d 1 . .
    F F1 0.2644(3) 0.1831(10) 0.7306(6) 0.192(5) Uani d 1 . .
    F F2 0.3108(2) 0.0590(8) 0.7523(6) 0.145(3) Uani d 1 . .
    F F3 0.3087(3) 0.0751(8) 0.9044(6) 0.156(3) Uani d 1 . .
    F F4 0.2625(2) 0.1970(8) 0.8839(6) 0.146(3) Uani d 1 . .
    F F5 0.2599(3) 0.0239(10) 0.8153(7) 0.182(4) Uani d 1 . .
    F F6 0.3144(3) 0.2278(8) 0.8224(8) 0.178(4) Uani d 1 . .
    C C1 0.4250(3) 0.5509(11) 0.9278(7) 0.063(3) Uani d 1 . .
    H H1 0.403164 0.567077 0.954866 0.076 Uiso calc 1 . .
    C C2 0.4409(3) 0.4466(11) 0.9435(8) 0.071(3) Uani d 1 . .
    H H2 0.429611 0.390445 0.977902 0.085 Uiso calc 1 . .
    C C3 0.4743(3) 0.4249(9) 0.9073(7) 0.064(3) Uani d 1 . .
    H H3 0.486337 0.354441 0.919608 0.077 Uiso calc 1 . .
    C C4 0.4900(3) 0.5057(9) 0.8535(7) 0.053(3) Uani d 1 . .
    H H4 0.512875 0.492082 0.830629 0.064 Uiso calc 1 . .
    C C5 0.4710(3) 0.6078(8) 0.8339(6) 0.047(3) Uani d 1 . .
    C C6 0.4860(2) 0.7048(9) 0.7808(6) 0.044(2) Uani d 1 . .
    C C7 0.4829(2) 0.9123(9) 0.7690(6) 0.043(2) Uani d 1 . .
    C C8 0.4563(3) 1.0102(9) 0.7801(6) 0.045(2) Uani d 1 . .
    C C9 0.4566(3) 1.1141(10) 0.7356(7) 0.061(3) Uani d 1 . .
    H H9 0.474145 1.128530 0.693447 0.073 Uiso calc 1 . .
    C C10 0.4312(3) 1.1972(10) 0.7528(8) 0.066(3) Uani d 1 . .
    H H10 0.432617 1.270606 0.726425 0.079 Uiso calc 1 . .
    C C11 0.4039(3) 1.1725(11) 0.8086(8) 0.071(3) Uani d 1 . .
    H H11 0.386399 1.228549 0.820873 0.085 Uiso calc 1 . .
    C C12 0.4024(3) 1.0628(11) 0.8467(7) 0.063(3) Uani d 1 . .
    H H12 0.382958 1.044423 0.882405 0.076 Uiso calc 1 . .
    C C13 0.3731(3) 0.8161(10) 1.0246(8) 0.072(3) Uani d 1 . .
    H H13 0.395001 0.822036 1.063895 0.086 Uiso calc 1 . .
    C C14 0.3411(4) 0.8166(11) 1.0637(10) 0.090(4) Uani d 1 . .
    H H14 0.340712 0.826684 1.127676 0.108 Uiso calc 1 . .
    C C15 0.3084(4) 0.8020(12) 1.0072(11) 0.101(5) Uani d 1 . .
    H H15 0.285660 0.798244 1.032786 0.121 Uiso calc 1 . .
    C C16 0.3100(3) 0.7929(10) 0.9126(10) 0.082(4) Uani d 1 . .
    H H16 0.288200 0.783580 0.873405 0.099 Uiso calc 1 . .
    C C17 0.3444(3) 0.7977(9) 0.8752(7) 0.057(3) Uani d 1 . .
    C C18 0.3493(3) 0.7923(9) 0.7757(7) 0.058(3) Uani d 1 . .
    C C19 0.3204(3) 0.7896(10) 0.7048(9) 0.078(4) Uani d 1 . .
    H H19 0.295778 0.789111 0.719650 0.093 Uiso calc 1 . .
    C C20 0.3277(3) 0.7878(11) 0.6156(10) 0.086(4) Uani d 1 . .
    H H20 0.308295 0.787549 0.568362 0.103 Uiso calc 1 . .
    C C21 0.3638(3) 0.7864(9) 0.5938(7) 0.072(3) Uani d 1 . .
    H H21 0.369245 0.783504 0.531922 0.086 Uiso calc 1 . .
    C C22 0.3924(3) 0.7893(8) 0.6657(7) 0.059(3) Uani d 1 . .
    H H22 0.416987 0.791088 0.650899 0.070 Uiso calc 1 . .
loop_
    _atom_site_aniso_label
    _atom_site_aniso_U_11
    _atom_site_aniso_U_22
    _atom_site_aniso_U_33
    _atom_site_aniso_U_12
    _atom_site_aniso_U_13
    _atom_site_aniso_U_23
    Ru1 0.0439(5) 0.0600(6) 0.0513(6) 0.0015(5) 0.0081(4) -0.0001(5)
    P1 0.074(2) 0.104(3) 0.093(3) 0.005(3) 0.011(2) 0.006(2)
    Cl1 0.0681(18) 0.091(2) 0.0614(19) -0.0025(17) 0.0022(14) -0.0059(16)
    N1 0.042(5) 0.063(6) 0.052(6) 0.009(5) 0.007(4) 0.006(5)
    N2 0.041(4) 0.038(5) 0.045(5) 0.008(4) 0.009(4) 0.003(4)
    N3 0.053(5) 0.052(6) 0.057(6) 0.007(5) 0.011(4) -0.001(4)
    N4 0.060(5) 0.061(6) 0.049(6) 0.007(5) 0.007(5) -0.002(5)
    N5 0.050(5) 0.057(6) 0.043(5) -0.002(4) 0.005(4) -0.003(4)
    F1 0.197(10) 0.263(13) 0.117(7) 0.127(9) 0.014(7) 0.058(7)
    F2 0.141(7) 0.162(8) 0.139(7) 0.053(6) 0.051(6) -0.020(6)
    F3 0.160(8) 0.189(9) 0.115(7) 0.034(7) -0.005(6) 0.006(6)
    F4 0.115(6) 0.194(10) 0.135(7) 0.052(6) 0.040(6) -0.038(6)
    F5 0.133(8) 0.219(11) 0.199(10) -0.073(8) 0.035(7) -0.039(8)
    F6 0.131(8) 0.122(8) 0.288(13) -0.019(7) 0.055(8) -0.008(8)
    C1 0.038(6) 0.087(9) 0.065(8) -0.015(7) 0.009(5) 0.006(7)
    C2 0.071(9) 0.065(9) 0.075(9) -0.006(7) 0.002(7) 0.021(7)
    C3 0.077(8) 0.049(7) 0.064(8) -0.001(7) -0.005(6) 0.003(6)
    C4 0.054(6) 0.048(7) 0.058(7) -0.002(6) 0.005(5) 0.004(6)
    C5 0.057(7) 0.036(6) 0.046(7) -0.005(5) -0.010(5) 0.002(5)
    C6 0.037(5) 0.050(7) 0.045(6) -0.004(5) -0.001(4) 0.000(5)
    C7 0.030(5) 0.062(7) 0.035(6) -0.001(5) -0.006(4) -0.001(5)
    C8 0.048(6) 0.048(7) 0.037(6) 0.005(5) -0.001(5) -0.004(5)
    C9 0.064(7) 0.070(8) 0.046(7) 0.014(7) -0.006(5) 0.001(6)
    C10 0.063(7) 0.060(8) 0.072(8) 0.005(7) -0.011(6) 0.003(6)
    C11 0.051(7) 0.062(9) 0.099(10) 0.020(7) -0.001(7) -0.002(7)
    C12 0.036(6) 0.080(9) 0.074(8) 0.010(6) 0.005(5) -0.016(7)
    C13 0.065(8) 0.082(9) 0.068(8) 0.001(7) 0.006(7) 0.003(7)
    C14 0.068(9) 0.112(11) 0.095(10) -0.004(9) 0.036(8) -0.004(8)
    C15 0.082(10) 0.127(13) 0.099(12) 0.011(10) 0.041(9) -0.006(10)
    C16 0.048(7) 0.087(10) 0.115(12) 0.009(7) 0.030(7) 0.004(8)
    C17 0.046(6) 0.078(8) 0.048(7) 0.000(6) 0.002(5) -0.001(6)
    C18 0.049(6) 0.073(8) 0.051(7) -0.005(6) -0.004(5) 0.001(6)
    C19 0.058(7) 0.106(11) 0.070(9) 0.001(7) 0.005(7) -0.003(8)
    C20 0.056(8) 0.124(12) 0.076(10) 0.014(8) -0.009(7) 0.008(9)
    C21 0.089(9) 0.082(9) 0.044(7) 0.002(7) 0.001(7) -0.002(6)
    C22 0.058(7) 0.067(8) 0.051(7) -0.004(6) 0.004(6) -0.007(6)
_geom_special_details
;
 All esds (except the esd in the dihedral angle between two l.s. planes)
 are estimated using the full covariance matrix.  The cell esds are taken
 into account individually in the estimation of esds in distances, angles
 and torsion angles; correlations between esds in cell parameters are only
 used when they are defined by crystal symmetry.  An approximate (isotropic)
 treatment of cell esds is used for estimating esds involving l.s. planes.
;
loop_
    _geom_bond_atom_site_label_1
    _geom_bond_atom_site_label_2
    _geom_bond_site_symmetry_2
    _geom_bond_distance
    _geom_bond_publ_flag
    Ru1 N2 . 1.939(7) y
    Ru1 N5 . 2.053(8) y
    Ru1 N3 . 2.069(8) y
    Ru1 N1 . 2.070(9) y
    Ru1 N4 . 2.090(8) y
    Ru1 Cl1 . 2.406(3) y
    P1 F5 . 1.527(10) ?
    P1 F6 . 1.532(10) ?
    P1 F1 . 1.539(9) ?
    P1 F4 . 1.552(8) ?
    P1 F3 . 1.565(9) ?
    P1 F2 . 1.574(8) ?
    N1 C1 . 1.351(12) ?
    N1 C5 . 1.370(11) ?
    N2 C7 . 1.361(10) ?
    N2 C6 . 1.375(10) ?
    N3 C12 . 1.326(11) ?
    N3 C8 . 1.374(11) ?
    N4 C13 . 1.347(12) ?
    N4 C17 . 1.355(12) ?
    N5 C22 . 1.330(11) ?
    N5 C18 . 1.367(12) ?
    C1 C2 . 1.340(14) ?
    C1 H1 . 0.9300 ?
    C2 C3 . 1.380(13) ?
    C2 H2 . 0.9300 ?
    C3 C4 . 1.365(13) ?
    C3 H3 . 0.9300 ?
    C4 C5 . 1.376(12) ?
    C4 H4 . 0.9300 ?
    C5 C6 . 1.484(12) ?
    C6 C6 2_656 1.403(17) ?
    C7 C7 2_656 1.396(16) ?
    C7 C8 . 1.497(12) ?
    C8 C9 . 1.358(13) ?
    C9 C10 . 1.363(13) ?
    C9 H9 . 0.9300 ?
    C10 C11 . 1.358(14) ?
    C10 H10 . 0.9300 ?
    C11 C12 . 1.380(14) ?
    C11 H11 . 0.9300 ?
    C12 H12 . 0.9300 ?
    C13 C14 . 1.331(14) ?
    C13 H13 . 0.9300 ?
    C14 C15 . 1.379(17) ?
    C14 H14 . 0.9300 ?
    C15 C16 . 1.374(16) ?
    C15 H15 . 0.9300 ?
    C16 C17 . 1.399(14) ?
    C16 H16 . 0.9300 ?
    C17 C18 . 1.462(13) ?
    C18 C19 . 1.392(14) ?
    C19 C20 . 1.337(14) ?
    C19 H19 . 0.9300 ?
    C20 C21 . 1.367(14) ?
    C20 H20 . 0.9300 ?
    C21 C22 . 1.392(13) ?
    C21 H21 . 0.9300 ?
    C22 H22 . 0.9300 ?
loop_
    _geom_angle_atom_site_label_1
    _geom_angle_atom_site_label_2
    _geom_angle_atom_site_label_3
    _geom_angle_site_symmetry_1
    _geom_angle_site_symmetry_3
    _geom_angle
    _geom_angle_publ_flag
    N2 Ru1 N5 . . 98.1(3) y
    N2 Ru1 N3 . . 80.0(3) y
    N5 Ru1 N3 . . 88.5(3) y
    N2 Ru1 N1 . . 80.6(3) y
    N5 Ru1 N1 . . 95.4(3) y
    N3 Ru1 N1 . . 160.6(3) y
    N2 Ru1 N4 . . 176.4(3) y
    N5 Ru1 N4 . . 78.4(3) y
    N3 Ru1 N4 . . 99.3(3) y
    N1 Ru1 N4 . . 100.1(3) y
    N2 Ru1 Cl1 . . 89.2(2) y
    N5 Ru1 Cl1 . . 172.6(2) y
    N3 Ru1 Cl1 . . 91.7(2) y
    N1 Ru1 Cl1 . . 86.8(2) y
    N4 Ru1 Cl1 . . 94.3(3) y
    F5 P1 F6 . . 175.7(7) ?
    F5 P1 F1 . . 92.6(7) ?
    F6 P1 F1 . . 91.2(7) ?
    F5 P1 F4 . . 92.5(6) ?
    F6 P1 F4 . . 89.5(6) ?
    F1 P1 F4 . . 91.9(5) ?
    F5 P1 F3 . . 88.8(6) ?
    F6 P1 F3 . . 87.4(6) ?
    F1 P1 F3 . . 178.4(7) ?
    F4 P1 F3 . . 88.7(5) ?
    F5 P1 F2 . . 88.3(6) ?
    F6 P1 F2 . . 89.6(6) ?
    F1 P1 F2 . . 89.9(5) ?
    F4 P1 F2 . . 178.0(6) ?
    F3 P1 F2 . . 89.4(5) ?
    C1 N1 C5 . . 117.4(9) ?
    C1 N1 Ru1 . . 128.5(7) ?
    C5 N1 Ru1 . . 112.9(7) ?
    C7 N2 C6 . . 122.4(7) ?
    C7 N2 Ru1 . . 119.2(6) ?
    C6 N2 Ru1 . . 118.2(6) ?
    C12 N3 C8 . . 119.0(9) ?
    C12 N3 Ru1 . . 126.7(8) ?
    C8 N3 Ru1 . . 113.3(6) ?
    C13 N4 C17 . . 117.5(9) ?
    C13 N4 Ru1 . . 127.4(7) ?
    C17 N4 Ru1 . . 115.1(7) ?
    C22 N5 C18 . . 118.5(8) ?
    C22 N5 Ru1 . . 124.8(7) ?
    C18 N5 Ru1 . . 116.1(6) ?
    C2 C1 N1 . . 123.6(10) ?
    C2 C1 H1 . . 118.2 ?
    N1 C1 H1 . . 118.2 ?
    C1 C2 C3 . . 118.1(11) ?
    C1 C2 H2 . . 120.9 ?
    C3 C2 H2 . . 120.9 ?
    C4 C3 C2 . . 120.8(11) ?
    C4 C3 H3 . . 119.6 ?
    C2 C3 H3 . . 119.6 ?
    C3 C4 C5 . . 118.3(10) ?
    C3 C4 H4 . . 120.8 ?
    C5 C4 H4 . . 120.8 ?
    N1 C5 C4 . . 121.3(9) ?
    N1 C5 C6 . . 114.6(8) ?
    C4 C5 C6 . . 123.4(10) ?
    N2 C6 C6 . 2_656 117.2(5) ?
    N2 C6 C5 . . 112.7(8) ?
    C6 C6 C5 2_656 . 130.1(6) ?
    N2 C7 C7 . 2_656 118.3(5) ?
    N2 C7 C8 . . 111.9(7) ?
    C7 C7 C8 2_656 . 129.7(6) ?
    C9 C8 N3 . . 120.2(9) ?
    C9 C8 C7 . . 125.5(10) ?
    N3 C8 C7 . . 113.9(8) ?
    C8 C9 C10 . . 119.9(11) ?
    C8 C9 H9 . . 120.0 ?
    C10 C9 H9 . . 120.0 ?
    C11 C10 C9 . . 119.8(11) ?
    C11 C10 H10 . . 120.1 ?
    C9 C10 H10 . . 120.1 ?
    C10 C11 C12 . . 119.0(11) ?
    C10 C11 H11 . . 120.5 ?
    C12 C11 H11 . . 120.5 ?
    N3 C12 C11 . . 121.6(10) ?
    N3 C12 H12 . . 119.2 ?
    C11 C12 H12 . . 119.2 ?
    C14 C13 N4 . . 125.0(11) ?
    C14 C13 H13 . . 117.5 ?
    N4 C13 H13 . . 117.5 ?
    C13 C14 C15 . . 118.5(13) ?
    C13 C14 H14 . . 120.8 ?
    C15 C14 H14 . . 120.8 ?
    C16 C15 C14 . . 119.0(12) ?
    C16 C15 H15 . . 120.5 ?
    C14 C15 H15 . . 120.5 ?
    C15 C16 C17 . . 119.8(12) ?
    C15 C16 H16 . . 120.1 ?
    C17 C16 H16 . . 120.1 ?
    N4 C17 C16 . . 120.1(10) ?
    N4 C17 C18 . . 115.3(9) ?
    C16 C17 C18 . . 124.5(10) ?
    N5 C18 C19 . . 120.4(10) ?
    N5 C18 C17 . . 114.8(8) ?
    C19 C18 C17 . . 124.8(10) ?
    C20 C19 C18 . . 120.3(11) ?
    C20 C19 H19 . . 119.9 ?
    C18 C19 H19 . . 119.9 ?
    C19 C20 C21 . . 119.9(11) ?
    C19 C20 H20 . . 120.1 ?
    C21 C20 H20 . . 120.1 ?
    C20 C21 C22 . . 119.0(11) ?
    C20 C21 H21 . . 120.5 ?
    C22 C21 H21 . . 120.5 ?
    N5 C22 C21 . . 121.9(10) ?
    N5 C22 H22 . . 119.1 ?
    C21 C22 H22 . . 119.1 ?
loop_
    _geom_torsion_atom_site_label_1
    _geom_torsion_atom_site_label_2
    _geom_torsion_atom_site_label_3
    _geom_torsion_atom_site_label_4
    _geom_torsion_site_symmetry_1
    _geom_torsion_site_symmetry_2
    _geom_torsion_site_symmetry_3
    _geom_torsion_site_symmetry_4
    _geom_torsion
    _geom_torsion_publ_flag
    C5 N1 C1 C2 . . . . 1.1(15) ?
    Ru1 N1 C1 C2 . . . . -165.8(8) ?
    N1 C1 C2 C3 . . . . 3.3(16) ?
    C1 C2 C3 C4 . . . . -2.8(16) ?
    C2 C3 C4 C5 . . . . -2.0(15) ?
    C1 N1 C5 C4 . . . . -6.2(13) ?
    Ru1 N1 C5 C4 . . . . 162.7(7) ?
    C1 N1 C5 C6 . . . . -176.9(8) ?
    Ru1 N1 C5 C6 . . . . -8.0(9) ?
    C3 C4 C5 N1 . . . . 6.6(14) ?
    C3 C4 C5 C6 . . . . 176.5(9) ?
    C7 N2 C6 C6 . . . 2_656 -13.6(14) ?
    Ru1 N2 C6 C6 . . . 2_656 170.9(8) ?
    C7 N2 C6 C5 . . . . 167.0(7) ?
    Ru1 N2 C6 C5 . . . . -8.6(9) ?
    N1 C5 C6 N2 . . . . 10.7(11) ?
    C4 C5 C6 N2 . . . . -159.7(8) ?
    N1 C5 C6 C6 . . . 2_656 -168.6(11) ?
    C4 C5 C6 C6 . . . 2_656 20.9(17) ?
    C6 N2 C7 C7 . . . 2_656 -4.5(14) ?
    Ru1 N2 C7 C7 . . . 2_656 171.0(8) ?
    C6 N2 C7 C8 . . . . 171.4(7) ?
    Ru1 N2 C7 C8 . . . . -13.0(9) ?
    C12 N3 C8 C9 . . . . -4.8(13) ?
    Ru1 N3 C8 C9 . . . . 164.6(7) ?
    C12 N3 C8 C7 . . . . -178.7(8) ?
    Ru1 N3 C8 C7 . . . . -9.4(9) ?
    N2 C7 C8 C9 . . . . -159.3(9) ?
    C7 C7 C8 C9 2_656 . . . 16.1(17) ?
    N2 C7 C8 N3 . . . . 14.3(10) ?
    C7 C7 C8 N3 2_656 . . . -170.3(11) ?
    N3 C8 C9 C10 . . . . 7.8(14) ?
    C7 C8 C9 C10 . . . . -179.0(9) ?
    C8 C9 C10 C11 . . . . -5.3(15) ?
    C9 C10 C11 C12 . . . . -0.1(16) ?
    C8 N3 C12 C11 . . . . -0.7(14) ?
    Ru1 N3 C12 C11 . . . . -168.5(8) ?
    C10 C11 C12 N3 . . . . 3.2(16) ?
    C17 N4 C13 C14 . . . . -0.7(17) ?
    Ru1 N4 C13 C14 . . . . 179.2(10) ?
    N4 C13 C14 C15 . . . . 3(2) ?
    C13 C14 C15 C16 . . . . -3(2) ?
    C14 C15 C16 C17 . . . . 0.5(19) ?
    C13 N4 C17 C16 . . . . -2.0(15) ?
    Ru1 N4 C17 C16 . . . . 178.1(8) ?
    C13 N4 C17 C18 . . . . 178.2(9) ?
    Ru1 N4 C17 C18 . . . . -1.7(11) ?
    C15 C16 C17 N4 . . . . 2.0(17) ?
    C15 C16 C17 C18 . . . . -178.2(11) ?
    C22 N5 C18 C19 . . . . 2.9(14) ?
    Ru1 N5 C18 C19 . . . . 174.9(8) ?
    C22 N5 C18 C17 . . . . -177.3(8) ?
    Ru1 N5 C18 C17 . . . . -5.4(11) ?
    N4 C17 C18 N5 . . . . 4.6(13) ?
    C16 C17 C18 N5 . . . . -175.2(10) ?
    N4 C17 C18 C19 . . . . -175.6(10) ?
    C16 C17 C18 C19 . . . . 4.5(18) ?
    N5 C18 C19 C20 . . . . -2.0(17) ?
    C17 C18 C19 C20 . . . . 178.2(11) ?
    C18 C19 C20 C21 . . . . 1.2(19) ?
    C19 C20 C21 C22 . . . . -1.3(18) ?
    C18 N5 C22 C21 . . . . -3.0(14) ?
    Ru1 N5 C22 C21 . . . . -174.3(7) ?
    C20 C21 C22 N5 . . . . 2.3(16) ?
loop_
    _geom_hbond_atom_site_label_D
    _geom_hbond_atom_site_label_H
    _geom_hbond_atom_site_label_A
    _geom_hbond_site_symmetry_A
    _geom_hbond_distance_DH
    _geom_hbond_distance_HA
    _geom_hbond_distance_DA
    _geom_hbond_angle_DHA
    C13 H13 Cl1 . 0.93 2.74 3.362(12) 125
    C9 H9 Cl1 6_575 0.93 2.71 3.390(11) 131
    C14 H14 F2 6_566 0.93 2.54 3.342(17) 144
_shelx_hkl_file
;
  -4   0   0   17.02    3.19
   6   0   0  784.91   19.44
  -6   0   0  833.57   16.79
  -8   0   0 2573.89   34.51
   8   0   0 2545.80   37.66
 -10   0   0   81.36    8.42
  10   0   0   79.12    9.25
  12   0   0  263.44   16.60
 -12   0   0  281.07   15.09
 -14   0   0    6.61    8.02
  14   0   0   22.25    9.29
  16   0   0   95.95   12.73
 -16   0   0  102.11   13.71
  18   0   0  460.66   25.46
 -18   0   0  489.25   23.48
 -20   0   0  890.37   32.51
  20   0   0  888.30   36.19
  22   0   0  298.28   24.17
 -22   0   0  305.42   21.80
  24   0   0   -2.54   10.90
 -24   0   0    2.21   11.42
 -26   0   0  470.80   27.53
  26   0   0  459.57   32.41
 -28   0   0  222.01   25.30
  28   0   0  188.61   23.32
  30   0   0   17.04   16.69
 -30   0   0   -1.18   14.09
 -32   0   0    6.34   13.22
  32   0   0   19.46   19.10
 -34   0   0  135.89   24.67
 -36   0   0   72.47   21.74
 -38   0   0    9.93   17.78
 -40   0   0  -11.40   20.54
 -42   0   0   10.83   23.11
   1  -1   0 1072.34   14.73
  -3  -1   0  141.73    6.16
   3  -1   0  139.00    8.02
  -5  -1   0   46.44    5.02
   5  -1   0   48.02    6.76
  -5   1   0   51.54    5.29
   7  -1   0 1511.90   32.28
  -7   1   0 1522.05   26.41
  -7  -1   0 1498.19   26.45
  -9  -1   0    9.26    4.97
   9   1   0    6.54    5.04
   9  -1   0   14.29    7.00
  11   1   0   66.65    8.62
  11  -1   0   69.38   12.15
 -11   1   0   73.32    9.03
 -11  -1   0   73.26    8.50
 -13   1   0  169.99   13.75
  13   1   0  191.76   14.22
 -13  -1   0  165.29   13.42
  13  -1   0  167.33   16.26
  15   1   0   -4.50    6.56
 -15  -1   0    0.97    5.82
 -15   1   0   -6.99    5.79
  15  -1   0   -0.25    8.32
  17   1   0   33.64   10.20
 -17  -1   0   44.68   10.01
  17  -1   0   40.67   12.78
 -17   1   0   37.39   10.94
 -19  -1   0   78.78   13.33
  19   1   0  105.59   13.83
 -19   1   0   85.35   13.56
  19  -1   0   99.76   16.53
  21  -1   0    9.14   12.29
 -21  -1   0  -14.61    7.73
  21   1   0    2.16    9.45
 -21   1   0    7.70   10.09
  23  -1   0   16.72   14.60
 -23   1   0    6.00   10.93
  23   1   0   13.94   10.32
 -23  -1   0    9.90   11.06
  25   1   0   47.20   15.10
  25  -1   0   49.87   20.08
 -25   1   0   65.14   15.50
 -25  -1   0   37.87   14.42
  27  -1   0   82.01   20.12
  27   1   0   93.68   18.67
 -27   1   0   93.01   19.50
 -27  -1   0  109.96   18.33
 -29   1   0   20.44   14.52
  29  -1   0   26.36   17.03
 -29  -1   0   -0.73   11.27
 -31   1   0   -0.23   12.81
  31  -1   0   12.63   16.98
 -31  -1   0    9.29   13.84
  33  -1   0   16.03   16.41
 -33  -1   0   11.32   16.43
 -33   1   0    6.64   15.73
  35  -1   0   74.38   24.36
 -35   1   0   63.75   20.98
 -35  -1   0   79.95   22.01
 -37  -1   0  -34.11   16.82
 -37   1   0   -0.58   19.20
 -39  -1   0  -27.40   19.20
 -39   1   0    3.13   18.07
 -41   1   0    2.15   21.79
 -41  -1   0   -9.93   20.29
   0  -2   0 2086.02   28.59
   0  -2   0 2132.65   28.14
  -2  -2   0    9.71    3.88
   2  -2   0    5.54    3.59
   2  -2   0   13.21    4.87
   4  -2   0  933.62   25.76
   4  -2   0  926.40   21.20
  -4  -2   0  916.95   20.55
  -6  -2   0   36.31    6.26
   6  -2   0   56.54   10.38
  -6   2   0   28.36    5.62
   8  -2   0  130.07   12.96
  -8  -2   0  126.84   10.84
  -8   2   0  122.17    9.89
 -10  -2   0    4.97    3.75
 -10  -2   0    1.86    5.75
 -10   2   0    2.24    5.48
  10  -2   0   -5.84    6.93
 -12  -2   0    8.68    7.16
 -12   2   0   18.26    8.35
  12   2   0   16.64    4.92
  12  -2   0   12.40   10.75
 -14  -2   0   96.36   11.89
  14   2   0  110.97   10.08
  14  -2   0   68.14   14.63
 -14   2   0  113.41   12.55
 -16  -2   0   35.76   10.31
 -16   2   0   13.51    7.92
  16  -2   0   19.30   10.18
  16   2   0   35.95    9.07
  18   2   0   92.37   12.56
 -18  -2   0   91.30   13.66
 -18   2   0  103.21   14.82
  18  -2   0  107.64   21.42
 -20  -2   0  438.99   24.92
  20   2   0  470.51   24.39
  20  -2   0  454.86   30.15
 -20   2   0  491.53   25.51
  22   2   0   88.21   14.48
  22  -2   0  124.64   22.32
 -22   2   0   85.23   17.18
 -22  -2   0   98.89   17.27
 -24   2   0    7.32   13.22
  24   2   0   22.51   13.18
  24  -2   0   12.24   15.35
 -24  -2   0   -8.45   10.99
 -26   2   0  212.07   23.55
  26  -2   0  104.33   22.10
 -26  -2   0  200.83   24.22
  28  -2   0  133.81   23.68
 -28  -2   0   76.55   19.21
 -28   2   0  197.19   24.00
  30  -2   0   -8.36   14.31
 -30   2   0   -7.05   13.25
 -30  -2   0  -17.90   10.17
  32  -2   0   10.42   17.74
 -32  -2   0   -1.40   13.41
 -32   2   0  -41.29   11.07
 -34  -2   0  -26.62   17.56
  34  -2   0   38.82   23.85
 -34   2   0  -15.36   16.87
 -36  -2   0  -17.62   17.31
 -36   2   0    8.14   19.08
  36  -2   0   11.45   20.19
 -38  -2   0   -8.69   18.88
  38  -2   0   -1.14   22.59
 -38   2   0   35.85   23.67
 -40   2   0   24.95   20.58
 -40  -2   0    2.93   19.84
 -42   2   0   32.35   26.76
 -42  -2   0   54.05   25.16
  -1  -3   0 9966.44   82.32
  -1  -3   0 9794.72   87.11
   1  -3   0 9999.72   86.75
   1  -3   0 9784.31   84.73
   3  -3   0 1232.80   26.72
  -3  -3   0 1190.90   27.58
   3  -3   0 1240.66   29.88
  -3  -3   0 1201.62   21.86
   5  -3   0   50.08    7.90
   5  -3   0   57.79   10.55
  -5  -3   0   45.20    7.98
  -5  -3   0   46.70    4.81
   7  -3   0  439.43   24.63
   7  -3   0  459.84   19.04
  -7  -3   0  438.54   18.29
  -9   3   0   42.15    7.30
  -9  -3   0   51.41    8.64
   9  -3   0   76.04   13.24
 -11  -3   0   11.16    4.45
 -11  -3   0    0.94    6.00
 -11   3   0    3.53    6.24
  11  -3   0   -1.97    8.48
 -13   3   0  200.79   17.82
 -13  -3   0  194.54   16.97
  13  -3   0  175.03   21.74
 -13  -3   0  183.32   11.19
 -15  -3   0    3.05    7.99
 -15   3   0    0.05    7.70
 -15  -3   0   -1.19    5.03
  15  -3   0   -0.19    8.87
 -17  -3   0   33.75   11.36
 -17  -3   0   37.68    7.65
  17  -3   0   43.82   16.41
 -17   3   0   22.00   10.18
 -19   3   0  331.23   22.59
 -19  -3   0  359.35   17.46
  19  -3   0  393.52   33.02
 -19  -3   0  347.18   25.55
 -21   3   0  332.05   23.97
  21  -3   0  404.62   32.89
 -21  -3   0  370.07   25.53
 -21  -3   0  350.35   18.00
 -23   3   0  -16.83   10.69
 -23  -3   0    2.29   10.63
  23  -3   0   -3.12   14.84
 -25  -3   0  224.87   24.08
  25  -3   0  215.79   28.43
 -25   3   0  251.04   24.81
 -27   3   0  314.57   29.05
 -27  -3   0  338.07   28.22
  27  -3   0  269.50   33.71
 -29  -3   0   50.81   16.67
  29  -3   0    4.15   18.16
 -29   3   0   23.62   17.74
  31  -3   0   -7.23   17.79
 -31  -3   0   -0.05   14.34
 -31   3   0  -22.86   14.55
 -33   3   0    5.95   18.02
  33  -3   0    8.06   19.64
 -33  -3   0    7.32   16.85
  35  -3   0   43.96   22.04
 -35   3   0   21.69   19.31
 -35  -3   0   70.60   22.12
  37  -3   0   -9.17   22.66
 -37   3   0    3.67   19.43
 -37  -3   0   11.05   19.49
 -39  -3   0   33.01   22.17
  39  -3   0   12.67   23.82
 -39   3   0   12.29   21.99
  41  -3   0   34.00   26.94
 -41   3   0   43.07   27.39
 -41  -3   0   29.82   26.09
   0  -4   0  917.65   25.03
   0  -4   0  931.46   22.87
  -2  -4   0  232.96   14.40
   2  -4   0  233.48   14.11
   2  -4   0  217.90   16.38
  -2  -4   0  229.49   13.78
   4  -4   0  558.50   21.97
  -4  -4   0  545.14   21.28
   4  -4   0  450.78   24.40
  -4  -4   0  534.56   16.94
  -6  -4   0    2.51    6.62
   6  -4   0    1.31   14.61
   6  -4   0   -1.52    8.72
  -6  -4   0   -9.24    7.64
  -8  -4   0    3.81    6.40
   8  -4   0    5.44    6.56
   8  -4   0   -3.86    8.59
  -8  -4   0    1.24    3.77
 -10   4   0   61.43   11.64
 -10  -4   0   75.89   12.95
  10  -4   0   50.38   16.84
 -12  -4   0  477.61   23.40
  12  -4   0  462.58   28.98
 -12   4   0  438.51   20.98
  14  -4   0   21.02   12.57
 -14  -4   0    8.28    8.98
 -14   4   0   15.72    9.34
  16  -4   0  215.88   24.11
 -16  -4   0  187.51   10.84
 -16   4   0  211.19   20.93
 -16  -4   0  193.49   19.62
 -18  -4   0   -4.07   10.43
  18  -4   0   -9.87   13.93
 -18   4   0   -1.51    9.96
  20  -4   0    3.11   15.42
 -20   4   0   14.30   12.54
 -20  -4   0   -1.81   12.53
 -22  -4   0   -1.57   13.31
  22  -4   0   25.32   19.43
 -22   4   0    0.41   10.43
  24  -4   0    5.18   16.89
 -24   4   0   15.62   13.21
 -24  -4   0   15.96   15.49
  26  -4   0   93.17   25.30
 -26  -4   0   75.66   20.34
 -26   4   0   68.98   19.61
  28  -4   0   19.95   19.48
 -28   4   0   -6.06   14.39
 -28  -4   0   27.50   17.03
 -30  -4   0    3.10   16.57
 -30   4   0   -9.97   16.37
  30  -4   0  -12.96   17.97
  32  -4   0   20.41   22.05
 -32  -4   0   44.19   21.29
 -32   4   0   16.14   20.45
 -34   4   0    3.54   19.17
 -34  -4   0   -4.67   17.55
  34  -4   0   13.75   22.17
 -36   4   0    2.67   19.25
  36  -4   0   14.60   23.15
 -36  -4   0   31.19   22.26
 -38  -4   0   16.02   23.13
  38  -4   0   -3.50   24.39
 -38   4   0   -6.83   20.69
 -40  -4   0   -3.20   24.21
  40  -4   0    9.22   27.76
 -40   4   0    6.47   24.44
  -1  -5   0 2056.95   42.94
   1  -5   0 2066.95   45.70
   1  -5   0 2050.43   44.94
  -1  -5   0 2081.11   41.56
   3  -5   0  144.95   17.42
  -3  -5   0  124.92   13.34
  -3  -5   0  106.95   12.84
   3  -5   0  100.04   13.88
   5  -5   0  641.93   34.73
  -5  -5   0  657.22   21.78
  -5  -5   0  615.64   26.59
   5  -5   0  652.98   27.31
   7  -5   0  586.36   33.50
   7  -5   0  588.15   25.30
  -7  -5   0  578.98   17.98
  -7  -5   0  582.45   25.54
  -9  -5   0  366.76   21.38
   9  -5   0  358.00   21.94
   9  -5   0  318.02   25.62
  -9  -5   0  356.86   13.41
  11  -5   0    1.02   11.01
 -11  -5   0    3.56    8.96
 -11   5   0   -1.80    7.35
  13  -5   0  224.47   25.19
 -13   5   0  189.02   16.70
 -13  -5   0  198.21   19.98
 -15  -5   0   38.10   13.66
  15  -5   0   47.37   16.64
 -15   5   0   65.83   13.43
 -17   5   0    4.60   12.18
 -17  -5   0    0.12   11.50
  17  -5   0    1.97   14.87
 -19   5   0  630.30   29.78
  19  -5   0  775.09   47.30
 -19  -5   0  700.72   32.82
 -21   5   0  265.68   26.44
  21  -5   0  307.73   36.27
 -21  -5   0  310.92   28.18
 -23  -5   0  100.51   20.97
 -23   5   0  149.20   23.58
  23  -5   0  132.81   30.43
  25  -5   0  214.94   31.51
 -25   5   0  211.32   24.46
 -25  -5   0  209.11   28.38
  27  -5   0  262.99   39.25
 -27  -5   0  266.61   30.68
 -27   5   0  310.56   29.27
 -29   5   0   69.16   22.53
 -29  -5   0   81.13   24.85
  29  -5   0   85.99   27.60
 -31  -5   0    1.20   21.95
  31  -5   0  -26.25   17.82
 -31   5   0  -32.14   18.34
 -33   5   0   -2.98   22.62
 -33  -5   0   -2.92   20.31
  33  -5   0   48.18   25.50
 -35   5   0   25.14   23.39
  35  -5   0   50.11   28.97
 -35  -5   0    4.63   23.62
 -37   5   0   11.80   24.10
  37  -5   0  -18.19   24.29
 -37  -5   0  -37.46   22.35
 -39  -5   0   97.99   31.49
 -39   5   0   46.40   26.10
  39  -5   0    8.83   25.17
   0  -6   0 1486.67   42.07
   0  -6   0 1369.95   42.29
   2  -6   0  190.83   18.45
   2  -6   0  172.97   17.19
  -2  -6   0  171.28   17.69
  -2  -6   0  189.87   17.54
   4  -6   0    8.66    9.61
  -4  -6   0    1.96    9.36
   4  -6   0   -6.54   11.46
  -4  -6   0   20.81    9.31
  -6  -6   0  292.97   21.10
   6  -6   0  299.39   21.74
  -6  -6   0  293.45   16.92
   6  -6   0  258.19   25.53
   8  -6   0   17.60   12.63
  -8  -6   0   16.39    6.38
   8  -6   0   31.46   11.12
  -8  -6   0   14.88   10.77
 -10  -6   0   48.53   13.29
 -10  -6   0   90.14   11.68
  10  -6   0   84.25   18.12
  10  -6   0   51.97   12.97
  12  -6   0   61.29   19.00
 -12  -6   0   58.95   15.14
  12  -6   0   38.60   12.72
 -14   6   0   96.75   15.51
 -14  -6   0   33.24   14.09
  14  -6   0   58.30   19.26
 -16   6   0    3.22   11.83
 -16  -6   0  -12.92   10.73
  16  -6   0   -7.35   12.88
 -18  -6   0   13.66   14.66
  18  -6   0   25.80   19.30
 -18   6   0   17.21   13.33
 -20  -6   0   95.86   21.19
  20  -6   0  116.80   26.57
 -20   6   0   80.47   17.93
 -22   6   0   35.52   15.82
  22  -6   0   41.67   27.14
 -22  -6   0   33.08   17.68
  24  -6   0   81.48   27.21
 -24  -6   0   77.05   21.80
 -24   6   0   68.73   21.26
 -26   6   0  133.99   25.82
  26  -6   0   80.22   29.03
 -26  -6   0   64.39   20.63
  28  -6   0   33.00   23.72
 -28   6   0   46.69   18.97
 -28  -6   0   90.48   22.62
  30  -6   0    3.79   26.77
 -30   6   0   18.27   19.07
 -30  -6   0   -1.99   20.67
 -32  -6   0   10.74   23.40
 -32   6   0   -7.55   19.88
  32  -6   0  -17.19   25.18
 -34  -6   0   -5.09   22.49
 -34   6   0   -6.75   21.47
  34  -6   0   37.60   29.96
 -36   6   0  -14.00   24.40
 -36  -6   0  -24.22   22.26
  36  -6   0    4.14   29.66
  38  -6   0   33.45   30.34
 -38   6   0   16.12   25.62
 -38  -6   0  -12.21   24.79
  -1  -7   0  235.32   19.30
   1  -7   0  284.37   22.65
  -1  -7   0  234.46   24.04
   1  -7   0  266.01   21.31
  -3  -7   0  234.15   20.62
   3  -7   0  249.43   21.53
  -3  -7   0  269.32   22.43
   3  -7   0  247.31   25.80
   5  -7   0   75.34   17.15
  -5  -7   0   57.36   15.90
  -5  -7   0   61.79   14.72
   5  -7   0   64.29   17.40
   7  -7   0   17.91   13.05
   7  -7   0    5.78   13.71
  -7  -7   0   25.12   12.67
  -7  -7   0  -10.50   12.15
  -9  -7   0   18.43   10.61
   9  -7   0    5.07   10.88
   9  -7   0   -5.88   12.81
  11  -7   0  171.35   21.88
  11  -7   0  146.69   24.89
 -11  -7   0  182.96   22.11
  13  -7   0   40.26   14.77
  13  -7   0   42.00   18.60
 -13  -7   0   62.81   16.28
  15  -7   0  102.01   27.36
 -15  -7   0   95.27   20.84
 -15   7   0   82.59   19.57
  17  -7   0   51.48   23.23
 -17   7   0   43.21   17.88
 -17  -7   0   33.81   18.32
 -19   7   0   65.86   18.05
  19  -7   0   66.32   25.81
 -19  -7   0   41.73   17.85
  21  -7   0  -13.82   21.66
 -21  -7   0   28.27   18.22
 -21   7   0    6.91   14.33
 -23   7   0   20.29   14.29
  23  -7   0   29.55   29.01
 -23  -7   0   33.32   20.87
 -25  -7   0  -25.56   15.76
 -25   7   0   15.45   16.61
  25  -7   0   -0.78   21.35
 -27   7   0   24.30   20.54
 -27  -7   0  -13.46   18.68
  27  -7   0   39.99   34.90
  29  -7   0  -20.44   21.84
 -29  -7   0  -17.67   20.55
 -29   7   0  -17.23   16.01
 -31   7   0   18.08   20.80
 -31  -7   0   14.47   23.92
  31  -7   0   25.28   30.35
 -33  -7   0    3.25   23.87
  33  -7   0   -3.79   29.51
 -33   7   0   45.42   24.28
 -35  -7   0   -1.00   23.75
 -35   7   0  -13.34   23.49
  35  -7   0  -22.73   29.84
 -37   7   0   33.53   26.52
   0  -8   0  560.15   33.41
   0  -8   0  563.46   33.05
  -2  -8   0  112.22   20.16
   2  -8   0   72.99   15.03
   2  -8   0   87.97   18.85
  -2  -8   0   74.69   15.59
   4  -8   0  121.47   20.34
  -4  -8   0  141.68   22.22
  -4  -8   0  133.62   19.76
   4  -8   0   90.25   17.85
   6  -8   0  112.46   21.71
   6  -8   0   99.84   18.89
  -6  -8   0  189.61   22.52
  -8  -8   0   79.41   17.27
   8  -8   0   80.50   20.92
   8  -8   0   78.44   18.48
 -10  -8   0   -8.19   13.46
  10  -8   0  -15.74   13.07
  10  -8   0    3.28   21.14
  12  -8   0  145.06   22.99
 -12  -8   0  155.47   21.98
  12  -8   0  158.95   27.06
 -14   8   0   72.01   21.15
 -14  -8   0   32.84   17.38
  14  -8   0   22.29   18.21
 -16  -8   0   19.34   17.99
  16  -8   0   23.46   20.40
 -16   8   0   41.72   19.14
 -18  -8   0   87.63   22.30
  18  -8   0  114.32   29.00
 -18   8   0  124.16   22.64
 -20   8   0  167.51   28.37
  20  -8   0  111.10   31.69
 -20  -8   0  150.53   28.38
 -22   8   0  105.63   26.48
 -22  -8   0   68.58   25.25
  22  -8   0   52.02   30.31
 -24  -8   0  -14.30   19.73
  24  -8   0    1.27   26.49
 -24   8   0    0.11   24.85
 -26   8   0  127.03   25.51
  26  -8   0  104.99   37.01
 -26  -8   0   81.77   27.48
 -28   8   0   45.94   25.38
 -28  -8   0   38.76   24.59
  28  -8   0   24.10   26.71
  30  -8   0  -19.37   28.62
 -30  -8   0  -38.93   19.01
 -30   8   0  -11.45   22.30
 -32  -8   0    4.14   25.29
  32  -8   0   -6.23   29.06
 -32   8   0  -25.68   20.65
 -34   8   0   38.13   25.75
  34  -8   0   64.04   36.13
 -34  -8   0   -4.35   28.33
   1  -9   0   23.06   14.58
  -1  -9   0    1.55   13.34
  -1  -9   0   -5.03   18.22
   1  -9   0   41.95   19.21
   3  -9   0   51.18   20.33
   3  -9   0   23.08   14.20
  -3  -9   0   70.36   18.37
  -5  -9   0    3.28   12.01
   5  -9   0   -4.13   16.08
   5  -9   0  -15.90   12.61
   7  -9   0    2.39   17.69
  -7  -9   0   -8.63   12.12
   7  -9   0   19.94   15.08
   9  -9   0   18.94   17.07
   9  -9   0   20.98   15.65
  -9  -9   0   -7.09   15.06
  11  -9   0   34.12   18.34
 -11  -9   0   17.39   15.07
  11  -9   0   16.44   18.29
  13  -9   0   26.69   20.20
 -13  -9   0    6.67   15.87
  13  -9   0  -13.31   13.98
 -15  -9   0  -14.09   14.71
  15  -9   0  -10.68   19.76
 -15   9   0   14.59   21.86
 -17   9   0    3.15   20.76
  17  -9   0   -2.60   20.33
 -17  -9   0   19.52   19.11
 -19   9   0   -5.55   18.14
 -19  -9   0   10.50   19.68
  19  -9   0  -17.18   24.35
 -21   9   0   27.91   24.76
  21  -9   0  -21.98   26.06
 -21  -9   0   31.02   19.78
  23  -9   0    1.37   24.70
 -23   9   0   -6.35   23.54
 -23  -9   0  -41.16   19.49
 -25   9   0    4.10   25.46
  25  -9   0   12.65   30.42
 -25  -9   0   -7.23   21.85
  27  -9   0    8.34   31.97
 -27   9   0    1.08   23.65
 -27  -9   0   11.27   27.16
 -29  -9   0  -23.50   27.37
  29  -9   0   19.05   34.74
 -29   9   0  -22.80   23.08
 -31  -9   0  -15.28   27.39
  31  -9   0   19.40   33.17
 -31   9   0  -22.19   22.67
   0 -10   0  297.57   29.64
   2 -10   0   57.69   18.72
  -2 -10   0   50.03   21.16
   2 -10   0   42.08   24.59
  -4 -10   0   35.12   20.40
   4 -10   0  -21.31   18.65
   4 -10   0    0.47   16.88
   6 -10   0  -10.06   16.87
  -6 -10   0   10.26   15.63
   6 -10   0    1.21   20.36
   8 -10   0   19.83   18.48
  -8 -10   0   24.76   18.33
   8 -10   0   -0.12   17.30
  10 -10   0    9.85   17.98
 -10 -10   0    8.83   17.50
  10 -10   0   -9.12   19.57
 -12 -10   0   53.82   21.59
  12 -10   0   34.10   23.53
  12 -10   0   26.68   20.09
 -14 -10   0   26.55   19.83
  14 -10   0  -10.77   25.68
  14 -10   0   69.49   23.09
 -16 -10   0   40.68   22.30
 -16  10   0   -6.02   31.08
  16 -10   0    5.22   24.49
  18 -10   0   -3.73   28.51
 -18 -10   0    9.46   20.15
 -18  10   0   29.35   26.94
 -20 -10   0   88.99   27.47
 -20  10   0   86.15   33.55
  20 -10   0   54.16   28.81
 -22  10   0   58.48   32.64
 -22 -10   0   32.52   26.15
  22 -10   0   29.07   27.44
 -24 -10   0  -19.83   22.63
 -24  10   0   -4.75   30.62
  24 -10   0  -24.76   29.20
 -26 -10   0   24.43   28.45
  26 -10   0    3.89   29.88
 -26  10   0   92.80   36.46
  28 -10   0  -43.39   31.70
 -28  10   0  -29.86   23.32
 -28 -10   0   18.70   27.43
   1 -11   0   55.71   20.96
  -1 -11   0   36.71   20.91
   3 -11   0   -6.44   17.37
  -3 -11   0   20.41   19.74
   5 -11   0   53.87   34.67
  -5 -11   0   40.04   21.68
   5 -11   0   20.64   20.21
   7 -11   0   61.64   27.20
   7 -11   0   38.22   31.06
  -7 -11   0   38.37   24.21
   9 -11   0   40.82   23.80
   9 -11   0   22.04   29.39
  -9 -11   0   49.17   22.41
  11 -11   0  -10.71   21.92
 -11 -11   0    8.39   20.57
  11 -11   0   14.57   21.66
  13 -11   0   36.20   23.11
  13 -11   0   28.88   28.65
 -13 -11   0   46.31   24.17
  15 -11   0   -7.31   29.05
  15 -11   0    6.19   20.77
 -15 -11   0   39.93   24.01
 -17 -11   0    6.03   21.50
  17 -11   0   33.83   28.25
 -17  11   0    1.13   41.83
  19 -11   0   -1.42   25.43
 -19 -11   0   36.42   26.60
 -19  11   0   67.07   52.48
  21 -11   0    0.18   28.14
 -21 -11   0   26.62   28.45
 -21  11   0   33.87   43.90
 -23  11   0   15.41   37.46
 -23 -11   0  -18.12   24.29
  23 -11   0    0.57   35.16
 -25  11   0   39.15   38.92
  25 -11   0  -10.48   28.96
 -25 -11   0    8.41   28.44
   0 -12   0   -1.61   18.68
   2 -12   0   15.81   21.13
  -2 -12   0   11.17   19.50
   4 -12   0   21.97   21.07
  -4 -12   0  -12.48   19.98
   6 -12   0   22.81   21.93
  -6 -12   0  -28.74   17.29
  -8 -12   0   19.39   24.43
   8 -12   0   -9.48   18.39
 -10 -12   0   -0.53   22.13
  10 -12   0   38.02   24.17
  10 -12   0  -26.74   35.79
  12 -12   0    3.20   31.70
  12 -12   0   42.93   26.13
 -12 -12   0   22.86   24.04
 -14 -12   0    4.84   22.97
  14 -12   0    6.21   23.15
  14 -12   0   -7.65   28.55
 -16 -12   0  -14.41   23.99
  16 -12   0   13.92   28.85
 -16  12   0   -7.29   37.49
 -18  12   0  -38.36   45.97
  18 -12   0    3.42   30.63
 -18 -12   0   32.16   31.18
  20 -12   0  -33.10   32.11
 -20 -12   0   13.45   28.86
 -20  12   0    6.27   46.48
  -1 -13   0   -3.92   23.00
   1 -13   0  -18.73   21.88
   3 -13   0  -20.27   21.47
  -3 -13   0  -10.77   21.37
  -5 -13   0   28.54   24.72
   5 -13   0    4.37   22.59
   7 -13   0  -26.06   21.89
  -7 -13   0   -2.47   28.78
   9 -13   0    4.52   25.92
  -9 -13   0   16.78   26.28
  11 -13   0   40.57   24.57
 -11 -13   0  -13.12   21.39
  13 -13   0    1.20   23.78
 -13 -13   0   24.20   25.92
  13 -13   0   16.05   39.45
 -42   0   1   28.50   23.74
 -40   0   1  -32.65   16.35
 -38   0   1  -21.08   17.15
 -36   0   1    4.47   17.27
 -34   0   1   11.73   15.28
 -32   0   1   -0.27   14.89
 -30   0   1   -5.67   14.86
  30   0  -1   -6.98   13.93
  28   0  -1   15.33   14.55
 -28   0   1    1.01   12.42
 -26   0   1    8.69   12.52
  26   0  -1   -4.78   12.68
  24   0  -1    0.60   11.79
 -24   0   1    4.05   12.56
  22   0  -1    9.09   10.72
 -22   0   1   15.80    9.88
 -20   0   1    2.85    8.93
  20   0  -1   -3.76    8.76
 -18   0   1    4.80    7.66
  18   0  -1   -4.25    9.21
 -16   0   1    5.66    7.90
  16   0  -1  -12.98    8.28
 -14   0   1   -0.26    7.77
  14   0  -1   -6.20    6.94
  12   0  -1   -1.07    4.99
 -12   0   1    3.54    4.92
 -10   0   1   -0.39    4.39
  10   0  -1   -4.71    4.74
   8   0  -1   -0.06    4.66
  -8   0   1    1.34    3.67
  -6   0   1   -2.86    2.56
   6   0  -1   -6.07    2.94
   4   0  -1   -0.23    2.30
  -4   0   1   -1.86    1.82
  -2   0  -1   -2.72    1.82
   4   0   1    2.95    3.24
  -4   0  -1   -0.96    1.87
  -6   0  -1    2.47    3.19
   6   0   1   -0.33    3.72
   8   0   1    4.59    5.46
  -8   0  -1    0.20    4.06
 -10   0  -1    3.43    4.83
  10   0   1   -3.27    5.28
 -12   0  -1    6.35    5.61
  12   0   1    2.68    6.88
  14   0   1    2.47    7.61
 -14   0  -1    3.69    6.17
 -16   0  -1   -0.80    6.76
  16   0   1   -7.69    7.99
  18   0   1   -3.57    9.14
 -18   0  -1    3.02    8.14
 -20   0  -1   13.11    8.78
  20   0   1   17.94   11.61
 -22   0  -1   -3.17   11.59
  22   0   1   11.16   17.45
  24   0   1   -1.40   11.51
 -24   0  -1  -12.61    9.52
 -26   0  -1   -0.26   12.80
  26   0   1   -0.09   15.27
 -28   0  -1   14.08   15.26
  28   0   1    2.21   13.18
 -30   0  -1   12.12   12.25
  30   0   1    6.86   13.95
  32   0   1   26.91   17.23
 -32   0  -1   12.92   13.61
 -34   0  -1    6.49   16.07
 -36   0  -1  -21.62   15.64
 -38   0  -1   18.31   14.40
 -40   0  -1  -10.07   19.34
 -42   0  -1    9.54   21.16
 -43  -1   1    5.86   22.43
 -43   1   1   42.26   24.88
 -41  -1   1  -19.91   20.80
 -41   1   1   11.51   22.92
 -39   1   1   41.60   23.60
 -39  -1   1   36.65   24.76
 -37  -1   1   -5.34   19.28
 -37   1   1   -5.03   19.33
 -35  -1   1  -42.04   15.74
 -35   1   1  -17.75   15.06
 -33  -1   1  248.11   29.25
 -33   1   1  280.77   33.72
 -31   1   1  121.94   22.90
 -31  -1   1   51.02   17.56
  31  -1  -1  115.61   24.01
 -29  -1   1    2.06   10.57
 -29   1   1    4.48   14.39
  29  -1  -1   22.36   15.78
 -27  -1   1   21.56   14.55
  27  -1  -1   43.58   17.25
  27   1  -1   62.21   17.03
 -27   1   1   93.03   19.60
 -25  -1   1  560.68   31.24
  25  -1  -1  516.66   35.36
 -25   1   1  489.32   29.51
  25   1  -1  520.23   28.48
 -23  -1   1  195.96   19.72
  23  -1  -1  163.51   20.95
 -23   1   1  155.48   18.67
  23   1  -1  173.52   18.17
  21  -1  -1  129.81   17.45
 -21   1   1  146.09   16.46
  21   1  -1  145.02   15.94
 -21  -1   1  197.87   18.90
 -19   1   1  308.07   19.39
  19   1  -1  299.96   18.03
 -19  -1   1  305.23   20.26
  19  -1  -1  285.83   23.79
 -17   1   1  418.97   20.50
  17   1  -1  461.17   20.41
 -17  -1   1  446.87   22.26
  17  -1  -1  465.22   26.72
  15   1  -1   -6.90    5.25
  15  -1  -1   -2.14    7.66
 -15  -1   1    1.46    5.90
 -15   1   1   -0.25    5.28
 -13  -1   1  403.01   27.77
  13  -1  -1  397.11   24.98
  13   1  -1  395.40   17.32
 -13   1   1  402.72   18.70
  11   1  -1  628.78   17.80
  11  -1  -1  651.17   26.66
 -11  -1   1  626.15   20.58
 -11   1   1  628.10   19.74
  -9  -1   1  186.47   11.61
   9   1  -1  190.52    9.81
  -9   1   1  184.38   10.78
   9  -1  -1  200.23   14.36
   7  -1  -1    0.24    5.65
  -7  -1   1    3.56    4.00
  -7   1   1    0.47    3.80
   5  -1  -1 2540.56   38.50
  -5  -1   1 2463.08   30.03
  -5   1   1 2465.89   29.66
   3  -1  -1 1302.99   20.03
   3  -1  -1 1285.79   23.79
  -3  -1   1 1306.54   18.42
   1  -1  -1 1081.35   19.34
   1  -1  -1 1095.63   14.69
   1  -1   1 3424.14   31.78
   1  -1   1 3631.73   37.30
  -1  -1  -1 3627.30   31.98
  -1  -1  -1 3554.50   35.86
  -3  -1  -1 5183.41   46.42
   3  -1   1 5133.89   52.60
  -3  -1  -1 5212.20   45.44
  -3   1  -1 5041.04   44.23
  -5  -1  -1  223.00    9.28
   5  -1   1  236.88   13.22
  -5   1  -1  218.12    8.82
  -5  -1  -1  225.67    9.14
   7  -1   1  604.00   21.27
  -7  -1  -1  597.93   16.35
  -7   1  -1  572.74   15.71
  -7  -1  -1  601.01   15.73
   9  -1   1  660.53   24.23
  -9   1  -1  607.44   17.57
  -9  -1  -1  636.09   18.70
 -11   1  -1    2.71    5.15
  11  -1   1    9.11    6.97
  11   1   1    2.62    5.62
 -11  -1  -1   13.94    6.07
  13  -1   1   44.49   15.45
 -13   1  -1   37.25   11.07
  13   1   1   57.15   11.91
 -13  -1  -1   35.03    9.44
 -15   1  -1  951.42   28.81
  15  -1   1  915.83   37.53
 -15  -1  -1  897.33   29.57
  15   1   1  906.58   31.24
  17   1   1  172.55   16.85
 -17  -1  -1  175.33   16.23
  17  -1   1  176.52   19.44
 -17   1  -1  171.26   15.33
  19   1   1   93.58   14.84
  19  -1   1   84.07   16.65
 -19   1  -1   94.03   13.64
 -19  -1  -1  102.51   15.11
 -21  -1  -1  671.39   29.96
  21   1   1  678.76   32.13
 -21   1  -1  734.66   30.81
  21  -1   1  736.45   35.94
  23  -1   1  896.46   44.86
  23   1   1  836.74   38.06
 -23  -1  -1  866.57   34.69
 -23   1  -1  821.29   34.59
  25  -1   1   44.67   19.45
 -25   1  -1   24.78   12.71
 -25  -1  -1   36.24   12.17
  25   1   1   49.24   16.23
  27  -1   1  227.04   29.10
 -27  -1  -1  262.83   22.05
  27   1   1  263.25   26.68
 -27   1  -1  215.20   23.25
  29   1   1   56.86   19.27
  29  -1   1   60.79   19.37
 -29   1  -1   36.01   16.32
 -29  -1  -1   47.57   16.63
 -31   1  -1    7.87   15.10
 -31  -1  -1    3.97   13.38
  31  -1   1    2.61   15.75
 -33  -1  -1   -8.55   13.40
  33  -1   1  -16.59   16.51
 -33   1  -1    0.79   12.80
 -35  -1  -1    0.10   17.71
 -35   1  -1    2.60   19.12
  35  -1   1   13.74   20.53
 -37  -1  -1   -9.89   18.20
 -37   1  -1   34.20   22.25
 -39   1  -1   45.89   22.34
 -39  -1  -1    3.66   20.28
 -41   1  -1    6.16   21.52
 -41  -1  -1   11.54   23.50
 -42  -2   1  -19.75   21.43
 -42   2   1   -8.83   25.88
 -40   2   1   49.58   26.40
 -40  -2   1   39.75   22.14
 -38   2   1    1.31   22.15
 -38  -2   1    9.39   20.83
 -36   2   1   15.14   21.73
  36  -2  -1    6.68   18.23
 -36  -2   1  -16.26   17.79
  34  -2  -1    2.15   18.28
 -34   2   1   42.93   22.88
 -34  -2   1   33.89   18.60
 -32   2   1  210.06   27.96
  32  -2  -1  155.98   26.76
 -32  -2   1  173.09   24.79
 -30   2   1    1.81   14.03
  30  -2  -1    3.26   15.56
 -30  -2   1    7.27   14.31
 -28   2   1   -1.39   12.63
 -28  -2   1   10.22   14.61
  28  -2  -1   18.62   16.20
 -26  -2   1  267.63   27.43
  26  -2  -1  144.30   23.75
 -26   2   1  201.65   24.06
 -24   2   1  282.42   24.13
  24   2  -1  316.87   21.75
  24  -2  -1  315.90   32.17
 -24  -2   1  327.94   26.25
 -22  -2   1    4.64   12.07
  22   2  -1    5.42    8.71
  22  -2  -1   20.03   14.50
 -22   2   1   20.90   12.65
 -20  -2   1  110.53   16.96
 -20   2   1  112.51   15.16
  20   2  -1  128.54   14.07
  20  -2  -1  119.12   18.49
  18  -2  -1  222.26   23.07
  18   2  -1  236.49   14.98
 -18  -2   1  224.47   18.32
 -18   2   1  240.15   18.98
  16  -2  -1   54.08   13.49
 -16   2   1   90.36   12.71
  16   2  -1   69.81    9.47
 -16  -2   1   68.49   12.51
 -14   2   1   52.36    9.92
  14   2  -1   41.43    7.11
 -14  -2   1   57.95    9.97
  14  -2  -1   60.00   15.53
 -12  -2   1  334.33   26.66
 -12   2   1  348.11   17.69
  12   2  -1  365.12   13.47
  12  -2  -1  326.50   23.12
 -10  -2   1   -3.11    5.47
 -10   2   1    4.31    5.30
  10  -2  -1   -5.48    6.86
  -8   2   1  332.52   15.25
   8  -2  -1  326.11   18.36
  -8  -2   1  299.87   15.01
  -6   2   1    5.16    3.54
   6  -2  -1   -2.36    4.93
  -6  -2   1    5.44    4.05
  -4  -2   1 2242.02   30.18
   4  -2  -1 2201.88   31.57
   4  -2  -1 2153.58   37.61
   2  -2  -1  134.27   11.20
  -2  -2   1   88.31    8.07
   2  -2  -1  119.20    7.68
   0  -2  -1   33.38    6.06
   0  -2   1   18.16    5.05
   0  -2  -1   34.66    5.73
  -2  -2  -1 2360.78   30.80
   2  -2   1 2253.50   31.13
   2  -2   1 2324.22   35.74
  -2  -2  -1 2322.82   30.68
  -4  -2  -1  174.04    9.08
  -4  -2  -1  163.65   10.56
   4  -2   1  189.13   11.28
   4  -2   1  192.75   12.67
  -6   2  -1   57.78    7.48
   6  -2   1   58.96    9.29
  -6  -2  -1   66.58    7.06
  -6  -2  -1   60.20    7.38
  -8  -2  -1   87.60    9.45
   8  -2   1   80.66   12.11
  -8   2  -1   95.96   10.14
  -8  -2  -1   78.83    8.02
 -10  -2  -1   38.58    6.41
  10  -2   1   25.66   10.53
 -10   2  -1   32.62    7.41
 -10  -2  -1   27.63    7.30
  12  -2   1   71.27   15.70
 -12  -2  -1   95.34   11.59
 -12  -2  -1  100.24   11.66
 -12   2  -1   89.12   12.48
  14  -2   1  330.36   25.49
 -14   2  -1  297.06   18.14
 -14  -2  -1  309.51   19.95
 -14  -2  -1  297.99   15.50
  16  -2   1  278.01   24.29
 -16   2  -1  287.27   18.91
 -16  -2  -1  232.22   18.16
 -16  -2  -1  274.24   16.27
  18  -2   1   10.01   12.35
 -18   2  -1    2.52    8.74
  18   2   1    8.91    7.39
 -18  -2  -1   -5.84    7.59
 -20   2  -1  304.06   22.32
  20   2   1  309.63   22.23
 -20  -2  -1  335.29   22.33
  20  -2   1  293.39   27.04
  22   2   1  398.86   24.64
  22  -2   1  396.01   33.44
 -22   2  -1  369.90   24.44
 -22  -2  -1  391.50   25.14
 -24   2  -1  226.54   22.30
  24   2   1  242.49   22.56
  24  -2   1  236.92   28.58
 -24  -2  -1  264.03   23.20
  26  -2   1   68.24   20.98
 -26   2  -1   66.17   16.55
 -26  -2  -1   69.60   16.63
 -28   2  -1   65.91   17.16
 -28  -2  -1   25.88   14.29
  28  -2   1   48.40   20.45
 -30   2  -1    9.63   14.07
  30  -2   1   -0.13   16.99
 -30  -2  -1   20.83   14.08
 -32  -2  -1    4.35   14.65
 -32   2  -1   -4.30   13.86
  32  -2   1   36.09   20.76
  34  -2   1   22.36   19.84
 -34   2  -1   -0.87   17.93
 -34  -2  -1  -24.47   15.41
 -36  -2  -1   -4.76   17.52
  36  -2   1    3.83   20.72
 -36   2  -1    0.44   16.67
 -38   2  -1   17.84   24.21
 -38  -2  -1   -3.55   17.53
  38  -2   1    6.37   23.08
 -40  -2  -1   55.43   25.82
 -40   2  -1   57.89   25.08
 -42  -2  -1   11.58   25.42
 -42   2  -1   35.09   28.87
 -41   3   1   21.90   28.56
 -41  -3   1  -23.16   21.05
 -39   3   1   26.74   24.66
  39  -3  -1   21.98   22.13
 -39  -3   1   -1.91   19.81
 -37   3   1    4.10   21.99
 -37  -3   1   21.05   20.63
  37  -3  -1   -6.13   18.70
 -35   3   1   -5.84   18.38
  35  -3  -1   35.90   20.37
 -35  -3   1    9.76   18.32
  33  -3  -1   -3.11   15.57
 -33  -3   1   25.92   18.48
 -33   3   1   24.79   20.48
 -31  -3   1   -9.58   14.16
  31  -3  -1   22.31   17.01
 -31   3   1   18.40   17.33
 -29  -3   1   13.23   14.90
 -29   3   1   21.20   17.58
  29  -3  -1   -5.95   14.72
 -27  -3   1   24.04   14.79
  27  -3  -1   15.77   16.20
 -27   3   1   11.63   16.36
  25  -3  -1   35.37   22.20
 -25   3   1   62.07   17.94
 -25  -3   1   54.09   17.72
 -23   3   1   36.79   14.21
 -23  -3   1   25.20   13.49
  23  -3  -1   21.66   16.84
 -21   3   1   49.26   13.60
 -21  -3   1   43.63   13.81
  21  -3  -1   36.43   16.65
  19   3  -1    6.31    5.07
 -19   3   1   -9.05    7.65
 -19  -3   1    5.32   11.04
  19  -3  -1   10.90   13.34
 -17   3   1  114.79   15.18
 -17  -3   1   68.45   13.56
  17  -3  -1  119.45   19.60
 -15   3   1  -10.68    6.94
  15  -3  -1  -12.06   10.82
 -15  -3   1   10.67    8.74
  13  -3  -1  -15.52   11.25
 -13  -3   1    5.76    9.52
 -13   3   1    7.82    7.71
 -11   3   1   92.62   11.52
 -11  -3   1   55.49   10.25
  11  -3  -1   60.76   15.61
  -9   3   1   48.32    7.98
  -9  -3   1   54.22    8.99
   9  -3  -1   85.11   14.51
   7  -3  -1  215.88   13.90
  -7  -3   1  197.74   12.99
   7  -3  -1  175.48   17.02
  -5  -3   1  159.83   11.15
   5  -3  -1  159.77   15.98
   5  -3  -1  170.00   11.29
  -3  -3   1  906.15   19.20
   3  -3  -1  893.85   21.56
  -3  -3   1  879.46   22.55
   3  -3  -1  855.34   26.19
   1  -3  -1  139.07    9.76
  -1  -3   1  116.08   10.10
   1  -3  -1  149.24   12.02
  -1  -3   1  136.12   10.47
   1  -3   1 2047.71   33.92
   1  -3   1 2017.70   36.38
  -1  -3  -1 2025.95   32.21
  -1  -3  -1 2031.13   33.23
   3  -3   1  391.88   16.20
  -3  -3  -1  386.53   13.69
   3  -3   1  398.77   19.40
  -3  -3  -1  398.53   15.71
  -5  -3  -1   87.99    7.77
  -5  -3  -1   77.59    9.49
   5  -3   1   92.27   10.50
   5  -3   1   79.18   11.51
   7  -3   1    7.98    7.78
  -7  -3  -1    9.17    4.55
  -7  -3  -1    3.88    5.78
  -9   3  -1   31.08    7.18
  -9  -3  -1   43.75    8.36
  -9  -3  -1   34.83    6.22
   9  -3   1   27.97   11.41
 -11  -3  -1   36.83    7.39
 -11   3  -1   32.73    9.06
  11  -3   1   18.91   10.00
 -11  -3  -1   34.62    9.16
 -13  -3  -1   84.16   13.16
 -13   3  -1   84.50   11.38
  13  -3   1   44.35   13.08
 -13  -3  -1   82.66   10.44
 -15  -3  -1   25.04    7.51
  15  -3   1   36.20   14.54
 -15   3  -1   17.66    9.60
 -15  -3  -1    4.69    8.52
 -17  -3  -1   -9.13    8.18
  17  -3   1   -0.57   11.64
 -17  -3  -1   -3.92    7.24
 -17   3  -1   -4.72    7.79
 -19  -3  -1   -3.65    7.95
 -19   3  -1   -1.03    9.38
 -19  -3  -1    4.51   10.79
  19  -3   1    7.05   14.00
 -21  -3  -1    6.08   12.29
  21  -3   1   -4.20   12.63
 -21   3  -1    2.00   10.92
 -21  -3  -1   17.91   10.11
 -23  -3  -1  -16.60   10.50
  23  -3   1   -3.48   16.45
 -23   3  -1   -2.98   12.08
  25  -3   1   12.25   19.02
 -25   3  -1    1.46   13.03
 -25  -3  -1   -0.24   11.27
 -27   3  -1  112.23   20.50
  27  -3   1   78.20   22.80
 -27  -3  -1  107.96   19.85
  29  -3   1   -8.10   17.27
 -29   3  -1    7.93   16.78
 -29  -3  -1    4.48   14.19
 -31   3  -1    6.77   14.57
  31  -3   1    8.58   21.11
 -31  -3  -1   18.43   15.66
 -33  -3  -1   38.91   19.35
 -33   3  -1    8.75   18.59
  33  -3   1   -8.85   22.77
 -35  -3  -1   33.68   19.03
  35  -3   1   20.63   23.99
 -35   3  -1    3.69   17.06
  37  -3   1    4.88   21.38
 -37  -3  -1  -18.74   16.97
 -37   3  -1   -5.35   20.55
  39  -3   1   -8.38   24.26
 -39  -3  -1   -2.16   20.95
 -39   3  -1  -29.86   19.58
 -41  -3  -1   15.65   27.35
  41  -3   1   14.76   24.49
 -41   3  -1    8.97   23.67
 -40   4   1   24.97   25.99
 -40  -4   1   40.83   26.48
  40  -4  -1   40.45   26.27
 -38   4   1   64.91   27.49
 -38  -4   1   96.26   27.90
  38  -4  -1   -0.02   22.41
 -36  -4   1   27.51   22.47
 -36   4   1   17.35   22.69
  36  -4  -1   36.19   23.23
 -34   4   1   32.59   24.94
  34  -4  -1   30.87   21.35
 -34  -4   1   59.45   22.85
 -32  -4   1  141.53   27.28
  32  -4  -1   84.92   24.49
 -32   4   1  138.92   27.90
  30  -4  -1   15.51   20.82
 -30   4   1   54.55   22.36
 -30  -4   1   40.76   18.83
 -28  -4   1   26.08   17.35
  28  -4  -1   13.23   18.04
 -28   4   1   27.94   18.21
 -26   4   1  329.35   30.45
 -26  -4   1  312.47   29.94
  26  -4  -1  309.11   36.41
 -24  -4   1  479.00   33.05
  24  -4  -1  428.43   39.06
 -24   4   1  420.07   27.74
 -22   4   1   85.70   17.34
 -22  -4   1   81.40   19.55
  22  -4  -1   58.19   20.19
 -20   4   1   58.77   15.23
  20  -4  -1   48.18   18.88
 -20  -4   1   49.30   16.32
  18  -4  -1  267.86   29.70
 -18  -4   1  302.25   24.98
 -18   4   1  302.14   22.15
 -16   4   1  102.33   14.76
  16  -4  -1   80.22   19.13
 -16  -4   1  104.89   16.31
  14  -4  -1   47.77   16.52
 -14   4   1   41.38   11.09
 -14  -4   1   56.54   12.66
  12  -4  -1   42.18   14.28
 -12   4   1   55.23   11.45
 -12  -4   1   36.97   10.20
 -10  -4   1  197.08   16.73
  10  -4  -1  214.77   21.38
 -10   4   1  218.60   14.40
   8  -4  -1  272.10   19.96
   8  -4  -1  289.62   16.58
  -8  -4   1  278.59   17.51
  -6  -4   1  260.55   17.13
   6  -4  -1  253.53   21.33
  -6  -4   1  268.50   10.92
   6  -4  -1  251.10   17.93
  -4  -4   1 1300.06   30.81
   4  -4  -1 1329.54   29.87
   4  -4  -1 1277.57   34.67
  -4  -4   1 1323.93   23.99
  -2  -4   1  537.88   23.04
   2  -4  -1  539.60   20.95
   2  -4  -1  570.19   22.65
  -2  -4   1  551.38   18.94
   0  -4   1  768.83   24.48
   0  -4   1  713.99   24.72
   0  -4  -1  762.23   24.21
   0  -4  -1  770.23   23.27
  -2  -4  -1 1582.11   31.73
   2  -4   1 1603.80   35.22
  -2  -4  -1 1600.72   33.42
   2  -4   1 1631.49   36.77
  -4  -4  -1    9.51    5.30
  -4  -4  -1    6.71    6.07
   4  -4   1   22.75    8.79
   4  -4   1   -6.24    7.32
  -6  -4  -1    9.85    7.29
   6  -4   1   11.75   10.83
  -6  -4  -1   12.69    5.83
   6  -4   1   -7.21    8.68
  -8  -4  -1  559.07   16.26
   8  -4   1  576.90   23.86
  -8  -4  -1  573.11   23.00
   8  -4   1  555.06   28.85
  10  -4   1   56.96   13.11
 -10   4  -1   82.26   11.61
 -10  -4  -1   81.02    9.02
 -10  -4  -1   88.73   13.08
  12  -4   1    1.69   13.10
 -12  -4  -1   16.28    6.07
 -12  -4  -1   19.36    8.79
 -12   4  -1    9.26    8.55
 -14  -4  -1   41.89   12.03
  14  -4   1   30.32   14.89
 -14  -4  -1   34.27    7.58
 -14   4  -1   63.14   13.64
  16  -4   1  397.96   30.29
 -16   4  -1  407.82   22.37
 -16  -4  -1  371.43   22.75
 -16  -4  -1  418.39   18.69
 -18  -4  -1   28.26   13.78
 -18  -4  -1   39.31   10.81
  18  -4   1   46.72   19.50
 -18   4  -1   23.12   12.20
  20  -4   1  263.11   29.18
 -20  -4  -1  216.68   23.51
 -20   4  -1  242.64   24.29
 -22  -4  -1  461.29   30.87
  22  -4   1  470.54   41.30
 -22   4  -1  546.61   32.21
  24  -4   1  107.67   25.18
 -24  -4  -1  163.90   23.62
 -24   4  -1  117.57   20.03
 -26   4  -1  155.93   23.92
 -26  -4  -1  126.24   23.10
  26  -4   1  135.22   28.36
 -28  -4  -1  353.58   31.75
 -28   4  -1  406.38   32.77
  28  -4   1  407.96   42.57
  30  -4   1   37.57   23.18
 -30   4  -1   18.50   18.30
 -30  -4  -1   47.00   19.44
 -32  -4  -1   29.99   20.62
  32  -4   1    8.71   24.58
 -32   4  -1  -13.66   20.69
  34  -4   1   30.09   25.77
 -34   4  -1    7.39   18.25
 -34  -4  -1   -2.70   18.40
 -36   4  -1   34.25   23.50
 -36  -4  -1   10.95   21.06
  36  -4   1  -11.40   24.14
  38  -4   1   11.84   27.58
 -38   4  -1  -16.21   20.49
 -38  -4  -1  -29.23   20.24
 -40  -4  -1    0.32   24.24
  40  -4   1   10.68   30.85
 -40   4  -1   26.19   26.28
 -39  -5   1  -17.43   24.94
  39  -5  -1   25.68   29.02
 -39   5   1    1.12   25.97
  37  -5  -1   28.28   26.02
 -37   5   1   -2.24   27.27
 -37  -5   1   -5.66   23.92
  35  -5  -1   -7.61   20.86
 -35   5   1   -5.07   22.49
 -35  -5   1    4.95   22.71
 -33   5   1   11.81   20.55
 -33  -5   1   10.32   21.10
  33  -5  -1  -11.98   18.29
  31  -5  -1  -15.13   22.33
 -31   5   1   18.53   23.50
 -31  -5   1   24.47   23.06
 -29   5   1   36.57   19.86
 -29  -5   1   18.91   20.07
  29  -5  -1   12.00   21.26
 -27  -5   1   -7.25   15.46
  27  -5  -1   11.91   23.14
 -27   5   1  -18.41   14.16
  25  -5  -1   31.51   23.55
 -25  -5   1   43.58   18.99
 -25   5   1   46.76   18.76
 -23  -5   1   -2.68   13.76
 -23   5   1   25.07   15.67
  23  -5  -1    5.90   19.74
  21  -5  -1   45.33   21.37
 -21   5   1   24.77   14.12
 -21  -5   1   88.53   20.92
 -19  -5   1   28.43   13.34
 -19   5   1   48.25   16.43
  19  -5  -1   26.68   19.31
 -17  -5   1   -1.12   10.97
 -17   5   1  -27.53    8.30
  17  -5  -1   -2.44   14.02
 -15  -5   1   55.31   15.21
 -15   5   1   51.31   12.62
  15  -5  -1   52.19   18.51
  13  -5  -1   18.50   15.68
 -13   5   1   11.54    7.81
 -13  -5   1   17.61   10.27
 -11  -5   1   15.24   10.20
  11  -5  -1    6.04   12.23
  11  -5  -1   11.96   10.73
   9  -5  -1  180.17   20.45
  -9  -5   1  178.49   16.87
   9  -5  -1  198.12   18.74
   7  -5  -1  279.56   18.50
  -7  -5   1  274.66   19.43
  -7  -5   1  260.01   13.01
   7  -5  -1  274.23   23.41
  -5  -5   1   53.44    8.96
   5  -5  -1   67.29   15.21
  -5  -5   1   49.27   12.12
   5  -5  -1   60.99   12.10
   3  -5  -1  138.26   17.31
  -3  -5   1  135.83   13.92
   3  -5  -1  109.31   13.57
  -3  -5   1   89.97   15.91
   1  -5  -1   28.74   11.52
  -1  -5   1   -0.87    8.86
  -1  -5   1    2.20   10.01
   1  -5  -1   -0.09    9.93
   1  -5   1  458.46   24.19
   1  -5   1  468.57   27.08
  -1  -5  -1  432.46   23.61
  -1  -5  -1  533.19   24.20
   3  -5   1  101.04   16.41
  -3  -5  -1  112.54   13.09
  -3  -5  -1  104.43   13.05
   3  -5   1  123.11   14.42
   5  -5   1   32.59    9.80
  -5  -5  -1   43.51    8.21
  -5  -5  -1   28.20    8.29
   5  -5   1   21.05   10.91
   7  -5   1   24.18   12.96
   7  -5   1    9.99    9.25
  -7  -5  -1   18.01    6.36
  -7  -5  -1   29.93    9.24
   9  -5   1   -0.13    8.71
  -9  -5  -1   17.31    8.63
   9  -5   1    1.77   11.19
  -9  -5  -1    0.73    5.60
 -11   5  -1   35.11   10.09
 -11  -5  -1   13.95    6.80
  11  -5   1   34.43   12.51
 -11  -5  -1   19.85   10.44
 -13  -5  -1   -0.92    5.58
 -13   5  -1   -5.14    8.97
 -13  -5  -1   -1.19    9.58
  13  -5   1   -2.26   13.18
  15  -5   1   -3.05   14.34
 -15   5  -1    6.73   10.16
 -15  -5  -1   -3.00   10.91
 -17  -5  -1   36.97   14.09
  17  -5   1   21.60   15.51
 -17   5  -1   23.28   11.32
  19  -5   1   30.64   20.99
 -19  -5  -1   35.29   14.72
 -19   5  -1   82.35   17.34
 -21  -5  -1    0.15   16.20
  21  -5   1  -13.60   18.33
 -21   5  -1   -3.59   14.70
 -23  -5  -1   50.77   17.09
  23  -5   1   37.81   20.98
 -23   5  -1   50.16   17.43
  25  -5   1   10.58   18.90
 -25   5  -1   23.81   17.15
 -25  -5  -1   -4.69   14.62
 -27   5  -1    4.53   14.31
  27  -5   1   -1.72   20.99
 -27  -5  -1   -5.28   15.95
  29  -5   1   -3.80   22.76
 -29  -5  -1   48.71   21.34
 -29   5  -1   -6.96   16.69
 -31  -5  -1   -9.76   19.36
 -31   5  -1    5.53   20.06
  31  -5   1   35.01   26.76
 -33   5  -1  -10.33   18.58
  33  -5   1   -3.60   24.75
 -33  -5  -1   11.55   21.92
  35  -5   1  -24.07   34.21
 -35  -5  -1  -23.28   21.45
 -35   5  -1   43.97   26.85
 -37   5  -1  -23.82   20.12
 -37  -5  -1  -15.34   23.36
  37  -5   1   17.14   39.46
  39  -5   1   -2.36   27.76
 -39  -5  -1  -31.70   25.31
 -39   5  -1  -34.77   21.38
 -38  -6   1   16.59   27.14
  38  -6  -1   39.70   28.38
 -38   6   1   27.62   26.97
  36  -6  -1   10.25   25.12
 -36   6   1   -3.78   24.73
 -36  -6   1    2.02   24.00
  34  -6  -1  -26.78   24.73
 -34  -6   1    2.80   23.32
 -34   6   1   47.54   27.72
 -32   6   1   47.70   22.92
  32  -6  -1   13.27   26.35
 -32  -6   1   23.80   24.43
  30  -6  -1   25.06   24.88
 -30   6   1  -14.99   17.46
 -30  -6   1   37.76   23.96
  28  -6  -1   63.15   31.36
 -28  -6   1   49.32   20.32
 -28   6   1   20.77   17.09
  26  -6  -1   56.02   24.58
 -26  -6   1   83.83   22.66
 -26   6   1   68.02   22.20
  24  -6  -1  151.99   32.87
 -24  -6   1  149.28   26.02
 -24   6   1  181.17   25.41
 -22   6   1   12.23   13.28
 -22  -6   1   -5.28   15.72
  22  -6  -1   11.26   19.15
  20  -6  -1  216.91   31.80
 -20   6   1  212.01   23.51
 -20  -6   1  182.05   25.48
 -18  -6   1   38.74   18.73
  18  -6  -1   66.47   20.99
 -18   6   1   61.83   14.66
 -16   6   1  154.57   18.52
 -16  -6   1  131.33   20.10
  16  -6  -1  157.62   25.20
  14  -6  -1  189.57   28.57
 -14  -6   1  142.03   19.92
  12  -6  -1  116.40   24.79
 -12  -6   1   91.33   17.00
  12  -6  -1  110.56   17.77
 -10  -6   1   22.54   11.86
  10  -6  -1   25.40   14.89
  10  -6  -1   13.39   11.03
  -8  -6   1   53.94    9.02
   8  -6  -1   61.91   15.94
   8  -6  -1   63.83   13.46
  -8  -6   1   83.09   14.68
  -6  -6   1  422.73   23.73
   6  -6  -1  416.62   26.39
   6  -6  -1  392.23   22.53
  -6  -6   1  415.43   19.24
   4  -6  -1  428.04   27.74
   4  -6  -1  464.83   23.41
  -4  -6   1  469.19   21.15
  -4  -6   1  482.62   23.85
  -2  -6   1   24.30   10.43
   2  -6  -1   35.36   12.54
   2  -6  -1   15.70    9.88
  -2  -6   1   13.34   10.05
   0  -6   1  806.99   31.99
   0  -6   1  829.44   29.97
   0  -6  -1  774.63   28.58
   0  -6  -1  820.03   28.83
  -2  -6  -1  513.26   24.51
   2  -6   1  427.54   25.69
   2  -6   1  441.25   24.21
  -2  -6  -1  479.92   24.21
   4  -6   1    5.43    9.70
   4  -6   1    7.09    8.54
  -4  -6  -1   17.48    9.34
  -4  -6  -1    6.39    8.58
  -6  -6  -1   -1.12    7.11
   6  -6   1  -13.13    9.18
  -6  -6  -1    1.59    8.11
   6  -6   1   -5.04    8.45
  -8  -6  -1  189.61   19.08
   8  -6   1  194.31   22.68
  -8  -6  -1  188.93   14.94
   8  -6   1  175.55   18.41
 -10  -6  -1  130.63   17.40
 -10  -6  -1  134.65   11.90
  10  -6   1  176.25   23.80
  10  -6   1  153.07   18.80
  12  -6   1   78.03   18.07
 -12  -6  -1  123.38   19.92
 -12   6  -1   89.58   14.59
  14  -6   1   72.04   23.56
 -14   6  -1   62.93   14.88
 -14  -6  -1   66.68   16.73
 -16  -6  -1   58.05   15.98
 -16   6  -1   40.78   14.56
  16  -6   1   43.73   19.57
 -18   6  -1    4.08   13.45
 -18  -6  -1   30.32   19.25
  18  -6   1   26.34   18.41
  20  -6   1    5.93   22.56
 -20  -6  -1   28.28   17.68
 -20   6  -1   85.04   20.90
  22  -6   1  208.99   32.45
 -22   6  -1  223.07   24.08
 -22  -6  -1  163.87   24.89
  24  -6   1   24.26   22.27
 -24  -6  -1   12.35   16.42
 -24   6  -1    1.18   14.69
 -26   6  -1    6.66   15.05
  26  -6   1   26.71   22.92
 -26  -6  -1   18.00   18.48
 -28   6  -1  179.81   26.17
 -28  -6  -1  156.73   25.78
  28  -6   1  208.48   39.99
 -30  -6  -1    7.58   21.02
  30  -6   1  -28.29   27.73
 -30   6  -1  -21.64   17.13
 -32   6  -1   17.86   20.98
  32  -6   1   37.75   28.87
 -32  -6  -1  -23.12   19.74
  34  -6   1  -56.50   24.55
 -34  -6  -1   -1.75   22.11
 -34   6  -1   -1.94   23.00
 -36   6  -1  -14.60   25.05
 -36  -6  -1   13.18   25.42
  36  -6   1    3.30   33.75
 -38  -6  -1  -18.10   23.52
  38  -6   1   -6.98   32.18
 -38   6  -1    1.84   27.79
 -37   7   1  -23.56   24.18
  37  -7  -1    6.43   32.93
 -35  -7   1   12.41   26.18
  35  -7  -1  -18.95   31.03
 -35   7   1  -14.41   24.43
 -33   7   1   24.08   23.22
  33  -7  -1   34.83   30.46
 -33  -7   1   41.29   26.92
 -31   7   1   92.71   27.35
  31  -7  -1   57.29   31.08
 -31  -7   1   52.06   26.99
  29  -7  -1   -5.18   27.05
 -29  -7   1    1.40   24.21
 -29   7   1  -10.01   18.38
  27  -7  -1   75.30   35.02
 -27   7   1   94.14   24.87
 -27  -7   1   66.53   26.47
 -25   7   1  110.30   21.73
 -25  -7   1   73.87   23.52
  25  -7  -1   56.07   28.62
 -23   7   1  143.91   26.70
 -23  -7   1  163.63   27.42
  23  -7  -1  163.88   34.81
 -21  -7   1   19.24   18.30
  21  -7  -1   15.36   21.28
 -21   7   1   13.09   16.65
  19  -7  -1   88.86   25.96
 -19  -7   1   98.67   21.72
 -19   7   1   89.50   20.65
  17  -7  -1   75.63   24.40
 -17   7   1  107.88   19.93
 -17  -7   1  102.32   22.68
  15  -7  -1  -26.66   22.29
 -15  -7   1   24.64   24.77
 -15   7   1    2.40   17.07
  13  -7  -1  109.19   19.75
 -13  -7   1  163.84   22.79
  13  -7  -1  159.93   25.94
  11  -7  -1   31.32   18.10
 -11  -7   1   32.61   14.72
  11  -7  -1   36.16   13.43
   9  -7  -1  -11.03    9.59
   9  -7  -1    0.71   12.61
  -9  -7   1    1.90   12.57
  -7  -7   1  194.20   21.15
   7  -7  -1  185.24   24.64
   7  -7  -1  245.29   22.16
   5  -7  -1   84.05   18.32
   5  -7  -1  103.16   16.62
  -5  -7   1  115.44   16.99
  -5  -7   1  112.92   18.43
  -3  -7   1  192.33   20.25
   3  -7  -1  123.68   17.25
  -3  -7   1  145.73   17.38
   3  -7  -1  166.16   19.31
  -1  -7   1    1.68   12.39
   1  -7  -1   12.39   10.17
  -1  -7   1   -7.84   10.21
   1  -7  -1  -19.73    8.91
   1  -7   1  335.00   23.31
  -1  -7  -1  307.02   22.73
  -1  -7  -1  324.88   20.90
   1  -7   1  283.99   22.80
   3  -7   1  371.98   24.92
  -3  -7  -1  325.16   23.79
   3  -7   1  339.75   25.10
  -3  -7  -1  342.14   22.52
  -5  -7  -1    6.29   13.29
   5  -7   1  -21.16   13.04
   5  -7   1  -16.57   11.43
  -5  -7  -1   12.49   12.21
   7  -7   1   30.17   16.25
   7  -7   1   81.88   17.18
  -7  -7  -1   52.51   14.20
  -7  -7  -1   96.03   15.41
  -9  -7  -1  118.53   17.36
   9  -7   1   96.57   17.38
   9  -7   1  124.86   21.91
  11  -7   1   -6.17   12.08
  11  -7   1  -19.23   10.95
 -11  -7  -1   -0.77   10.94
 -13   7  -1   49.27   14.75
 -13  -7  -1   31.91   13.20
  13  -7   1   45.79   21.09
  15  -7   1  254.32   38.54
 -15  -7  -1  279.32   27.85
  17  -7   1   58.79   23.75
 -17   7  -1    1.64   14.37
 -17  -7  -1   21.84   18.31
 -19  -7  -1   -6.08   13.34
 -19   7  -1   16.79   15.18
  19  -7   1   12.06   20.20
 -21   7  -1  267.63   27.57
 -21  -7  -1  252.89   29.01
  21  -7   1  288.03   40.70
 -23   7  -1   82.26   20.75
  23  -7   1  111.97   30.63
 -23  -7  -1   71.43   22.43
 -25  -7  -1  -22.41   16.58
  25  -7   1  -17.13   22.48
 -25   7  -1   -6.57   15.93
 -27  -7  -1   93.91   25.31
 -27   7  -1  157.19   27.36
  27  -7   1  107.08   34.68
 -29  -7  -1   34.58   22.64
  29  -7   1   92.21   33.17
 -29   7  -1   73.46   22.95
 -31   7  -1    6.18   18.28
  31  -7   1   13.92   32.39
 -31  -7  -1    9.81   22.93
  33  -7   1   -8.80   30.61
 -33  -7  -1  -21.74   22.36
 -33   7  -1  -21.70   19.48
 -35  -7  -1   10.21   24.15
 -35   7  -1   52.73   27.90
  35  -7   1   62.93   37.18
 -34   8   1  -19.25   20.04
 -34  -8   1  -22.16   26.19
  34  -8  -1   -0.50   30.90
 -32   8   1   -5.34   19.92
  32  -8  -1   -0.18   33.11
 -32  -8   1  -13.45   23.28
  30  -8  -1    7.44   28.56
 -30   8   1   -0.49   21.74
 -30  -8   1  -19.54   20.85
 -28   8   1  -19.00   19.60
  28  -8  -1  -11.46   29.74
 -28  -8   1  -26.38   18.15
 -26   8   1   37.71   21.41
  26  -8  -1    6.74   29.50
 -26  -8   1   48.89   26.43
  24  -8  -1   -1.30   28.01
 -24  -8   1   34.75   23.68
 -24   8   1   -4.18   21.37
  22  -8  -1   20.82   23.91
 -22  -8   1   26.90   22.56
 -22   8   1   26.42   19.48
 -20  -8   1   -2.81   18.42
 -20   8   1   22.82   18.63
  20  -8  -1   -8.08   21.37
  18  -8  -1  -19.64   19.06
 -18  -8   1    2.62   16.89
 -18   8   1  -15.95   15.00
 -16  -8   1    7.00   15.60
 -16   8   1  -13.26   14.98
  16  -8  -1   18.33   18.90
 -14  -8   1   -4.04   13.84
  14  -8  -1  -13.49   14.71
  14  -8  -1    5.11   13.45
 -12  -8   1  -30.82   10.97
  12  -8  -1   -3.51   16.04
  12  -8  -1   -6.79   12.70
 -10  -8   1   22.82   15.76
  10  -8  -1   29.75   16.97
  10  -8  -1    9.75   22.59
  -8  -8   1   45.50   18.60
   8  -8  -1   17.16   19.80
   8  -8  -1   33.90   15.40
  -6  -8   1    5.82   12.24
   6  -8  -1   12.42   12.50
   6  -8  -1   21.68   14.57
  -4  -8   1   11.26   11.37
  -4  -8   1   17.63   14.91
   4  -8  -1   10.39   14.56
   4  -8  -1    8.17   11.41
  -2  -8   1   -9.82   13.97
   2  -8  -1   24.10   15.60
   2  -8  -1   15.82   12.54
  -2  -8   1  -25.68   12.56
   0  -8  -1   30.18   15.07
   0  -8  -1   33.03   14.60
   0  -8   1   17.46   13.33
   0  -8   1   14.31   17.78
   2  -8   1   12.10   12.35
  -2  -8  -1   22.52   13.21
   2  -8   1    8.35   15.36
  -2  -8  -1    5.45    9.25
   4  -8   1   -1.25   11.28
  -4  -8  -1   13.85   12.40
  -4  -8  -1  -16.61   12.02
   4  -8   1    0.36   15.30
   6  -8   1    8.02   13.34
  -6  -8  -1   37.58   14.03
   6  -8   1  -27.42   14.30
   8  -8   1    7.78   19.50
   8  -8   1  -12.67   15.35
  -8  -8  -1   13.87   15.39
  10  -8   1   30.54   16.19
 -10  -8  -1   38.27   14.58
  10  -8   1   13.79   15.56
 -12  -8  -1   -1.55   13.40
  12  -8   1  -15.10   19.54
  12  -8   1   19.37   15.34
  14  -8   1   11.61   20.43
 -14   8  -1   -2.60   15.02
 -14  -8  -1   10.78   13.52
  16  -8   1   13.54   20.45
 -16  -8  -1    6.40   15.41
 -16   8  -1    3.36   12.44
 -18   8  -1  -25.13   14.87
 -18  -8  -1   -1.25   16.43
  18  -8   1  -43.84   17.01
 -20  -8  -1   -2.29   16.10
 -20   8  -1   39.46   17.38
  20  -8   1   -1.22   23.99
  22  -8   1   16.49   22.96
 -22   8  -1    8.94   17.02
 -22  -8  -1    7.97   20.21
  24  -8   1  -24.78   24.71
 -24  -8  -1   -0.75   19.57
 -24   8  -1    0.92   16.76
 -26   8  -1    9.44   19.09
 -26  -8  -1   10.61   21.68
  26  -8   1   -5.20   24.19
 -28   8  -1    1.36   19.14
 -28  -8  -1   12.08   22.51
  28  -8   1   54.56   32.14
 -30   8  -1    8.18   21.92
 -30  -8  -1  -29.53   20.54
  30  -8   1    2.87   30.62
 -32   8  -1   27.51   24.04
  32  -8   1   32.54   34.57
 -32  -8  -1   24.32   28.19
 -34   8  -1   10.50   22.03
 -34  -8  -1  -39.04   24.06
  34  -8   1    1.49   36.07
 -31  -9   1   42.81   30.31
  31  -9  -1   58.98   42.13
 -31   9   1   30.12   26.79
 -29   9   1  -13.37   22.18
  29  -9  -1   -8.12   29.32
 -29  -9   1   23.20   30.95
 -27   9   1   14.43   24.07
  27  -9  -1  -43.39   27.64
 -27  -9   1   29.17   26.71
  25  -9  -1   71.33   35.44
 -25   9   1   54.54   25.16
 -25  -9   1   60.86   28.15
 -23   9   1   49.50   25.48
 -23  -9   1  -12.12   20.84
  23  -9  -1   48.82   29.83
  21  -9  -1   40.15   27.50
 -21  -9   1   11.62   21.46
 -21   9   1   -1.67   22.81
 -19  -9   1   68.70   25.27
 -19   9   1   86.32   25.06
  19  -9  -1   53.09   25.71
  17  -9  -1   99.97   28.98
 -17  -9   1   84.71   24.38
 -17   9   1  160.02   32.34
  15  -9  -1    7.83   21.13
 -15  -9   1  -18.10   15.03
 -15   9   1   13.39   23.43
 -13  -9   1   38.50   18.85
  13  -9  -1   45.00   21.57
  13  -9  -1   58.91   19.47
  11  -9  -1   27.54   18.49
  11  -9  -1   57.54   18.53
 -11  -9   1   81.68   20.94
  -9  -9   1   30.72   16.69
   9  -9  -1    2.47   16.28
   9  -9  -1   31.97   15.22
   7  -9  -1   36.38   19.83
  -7  -9   1   38.07   16.75
   7  -9  -1   25.57   15.20
   5  -9  -1   10.87   15.22
  -5  -9   1   34.11   15.53
   5  -9  -1   34.52   17.38
   3  -9  -1   20.58   19.52
   3  -9  -1   27.24   14.30
  -3  -9   1   73.29   19.94
  -1  -9   1   63.52   17.96
   1  -9  -1   40.84   19.31
   1  -9  -1   49.95   16.45
  -1  -9   1   58.25   21.11
   1  -9   1  329.61   26.56
  -1  -9  -1  264.48   27.91
   1  -9   1  288.66   28.30
  -1  -9  -1  273.57   31.03
   3  -9   1   28.04   15.16
   3  -9   1    4.15   15.88
  -3  -9  -1   17.25   13.10
   5  -9   1   -1.26   15.76
   5  -9   1   -1.85   14.27
  -5  -9  -1   -9.94   11.95
   7  -9   1   40.52   17.67
  -7  -9  -1   22.71   13.53
   7  -9   1   22.97   20.40
   9  -9   1   25.18   22.87
   9  -9   1   44.35   18.58
  -9  -9  -1   20.73   16.83
 -11  -9  -1   19.02   14.87
  11  -9   1   -3.31   22.25
  11  -9   1   35.67   16.80
  13  -9   1    6.85   20.41
 -13  -9  -1    9.70   15.81
  13  -9   1   -8.35   15.83
 -15  -9  -1   57.55   19.84
  15  -9   1   17.32   21.54
 -15   9  -1  100.44   29.06
 -17  -9  -1   20.10   19.14
 -17   9  -1   -6.48   17.39
  17  -9   1   14.87   21.34
 -19   9  -1    5.08   21.88
 -19  -9  -1   34.41   21.06
  19  -9   1   -9.39   26.26
 -21  -9  -1  113.43   26.37
  21  -9   1   72.06   29.81
 -21   9  -1   89.80   33.09
 -23  -9  -1   38.36   24.60
 -23   9  -1   74.70   25.90
  23  -9   1    9.26   28.42
  25  -9   1   -5.19   23.40
 -25   9  -1    1.53   19.28
 -25  -9  -1   17.39   22.64
 -27   9  -1   49.01   25.27
  27  -9   1    4.92   32.03
 -27  -9  -1   66.19   30.48
  29  -9   1  -10.65   29.66
 -29  -9  -1   73.08   32.39
 -29   9  -1   32.84   25.29
 -31  -9  -1   57.29   30.62
  31  -9   1   19.82   37.06
 -31   9  -1    5.76   24.63
 -28  10   1    9.45   27.56
 -28 -10   1   -6.68   25.59
  28 -10  -1    8.30   32.05
  26 -10  -1   18.68   29.63
 -26  10   1  -34.08   24.57
 -26 -10   1   22.32   29.08
 -24  10   1   10.48   30.77
 -24 -10   1   36.40   27.73
  24 -10  -1   -6.67   32.13
 -22 -10   1    2.27   25.03
 -22  10   1   -2.81   29.23
  22 -10  -1  -18.67   23.95
  20 -10  -1   44.88   29.54
 -20 -10   1   38.58   24.81
 -20  10   1   80.30   33.23
 -18 -10   1  -26.06   17.91
 -18  10   1   85.97   34.33
  18 -10  -1  -14.58   23.74
 -16  10   1   35.09   29.66
 -16 -10   1   27.44   22.11
  16 -10  -1  -12.99   23.64
 -14 -10   1    6.23   18.23
  14 -10  -1  -29.39   19.64
  14 -10  -1   -1.22   16.81
  12 -10  -1   31.15   18.03
 -12 -10   1   19.72   20.57
  12 -10  -1   -2.01   20.19
  10 -10  -1   -3.73   18.02
 -10 -10   1   20.86   18.18
  10 -10  -1   -7.99   15.69
   8 -10  -1   16.67   20.40
   8 -10  -1   35.84   16.76
  -8 -10   1   18.82   18.91
   6 -10  -1   40.76   18.16
   6 -10  -1   -6.82   17.58
  -6 -10   1   18.36   18.97
   4 -10  -1  -31.90   17.20
   4 -10  -1   15.63   16.26
  -4 -10   1   21.42   17.29
   2 -10  -1   -3.55   15.41
  -2 -10   1  -27.52   12.38
   2 -10  -1   22.14   22.06
   0 -10  -1   40.85   17.42
   0 -10   1   27.21   14.99
  -2 -10  -1  127.61   24.85
   2 -10   1  102.47   22.24
   4 -10   1  115.95   33.13
  -4 -10  -1  152.68   26.46
   4 -10   1  107.41   23.77
   6 -10   1  -21.20   21.87
   6 -10   1   23.13   18.15
  -6 -10  -1  -12.36   13.99
   8 -10   1  -33.23   13.44
  -8 -10  -1    0.43   14.70
   8 -10   1  -26.27   17.91
  10 -10   1   -6.16   15.45
 -10 -10  -1   22.21   18.40
  10 -10   1    5.90   20.11
  12 -10   1   -0.35   20.36
 -12 -10  -1   34.17   18.96
  12 -10   1  -11.89   16.93
  14 -10   1   -9.42   20.60
 -14 -10  -1   18.24   20.36
  14 -10   1   20.02   25.17
  16 -10   1  -52.38   20.84
 -16 -10  -1   22.36   21.22
 -16  10  -1    6.20   30.32
 -18  10  -1   18.15   32.47
 -18 -10  -1  -15.94   17.53
  18 -10   1  -20.80   22.31
  20 -10   1   -1.82   25.22
 -20  10  -1   49.30   32.59
 -20 -10  -1   11.24   23.28
 -22 -10  -1   41.11   25.80
 -22  10  -1   71.62   31.14
  22 -10   1  -10.18   29.91
  24 -10   1   21.18   28.05
 -24 -10  -1   24.50   23.72
 -24  10  -1   -3.79   26.22
 -26 -10  -1   22.42   27.13
 -26  10  -1  -16.24   25.51
  26 -10   1   33.30   34.96
 -28 -10  -1   24.45   24.92
 -28  10  -1    0.03   25.10
  28 -10   1  -44.07   28.47
 -25  11   1   -5.41   37.99
 -25 -11   1  -14.61   28.13
  25 -11  -1  -20.89   31.75
 -23  11   1   10.90   39.01
 -23 -11   1  -43.65   25.12
  23 -11  -1   13.20   39.13
 -21 -11   1   30.02   29.64
 -21  11   1   47.53   42.57
  21 -11  -1    5.67   30.90
 -19  11   1   34.06   39.38
  19 -11  -1    1.67   28.42
 -19 -11   1   44.69   27.64
  17 -11  -1   44.34   29.83
 -17 -11   1   48.82   28.61
 -17  11   1   87.58   51.62
  15 -11  -1   -3.34   23.08
 -15 -11   1   28.77   26.16
  15 -11  -1  -26.80   18.92
 -13 -11   1   -3.93   21.06
  13 -11  -1    7.02   21.22
  13 -11  -1   -5.89   22.33
  11 -11  -1   18.98   24.12
  11 -11  -1   69.18   23.53
 -11 -11   1   50.37   23.66
   9 -11  -1   25.55   23.04
  -9 -11   1   12.09   18.94
   9 -11  -1  -19.16   24.73
   7 -11  -1   -6.85   17.66
  -7 -11   1  -10.50   17.54
   7 -11  -1   16.25   26.19
  -5 -11   1   15.24   22.60
   5 -11  -1  -11.91   25.84
   5 -11  -1   16.13   21.26
   3 -11  -1   34.71   19.82
  -3 -11   1  -24.49   17.47
  -1 -11   1   44.57   19.11
   1 -11  -1   -2.70   18.97
   1 -11   1   60.56   22.82
  -1 -11  -1   62.71   22.35
   3 -11   1   36.59   23.58
  -3 -11  -1   22.64   22.73
   5 -11   1  -25.49   19.81
  -5 -11  -1   37.06   22.96
   7 -11   1   13.74   26.14
  -7 -11  -1   -1.87   21.52
   7 -11   1   -9.69   19.22
  -9 -11  -1   11.61   20.84
   9 -11   1   17.14   27.14
   9 -11   1   27.63   22.42
  11 -11   1  -13.42   19.48
  11 -11   1  -26.93   27.03
 -11 -11  -1  -12.94   16.73
 -13 -11  -1   19.84   17.84
  13 -11   1   -9.34   19.89
  13 -11   1    0.33   29.34
 -15  11  -1   27.07   33.15
  15 -11   1  -29.65   27.04
 -15 -11  -1   33.89   22.56
 -17  11  -1   -5.73   35.97
 -17 -11  -1   34.42   25.25
  17 -11   1  -14.80   24.68
 -19 -11  -1    2.14   24.06
  19 -11   1  -17.76   27.08
 -19  11  -1    4.66   42.16
 -21  11  -1  -39.72   37.23
 -21 -11  -1   48.89   30.11
  21 -11   1    7.02   28.65
 -23  11  -1   33.82   37.22
 -23 -11  -1   -9.10   22.33
  23 -11   1   43.96   32.98
 -25  11  -1  -26.62   30.86
 -25 -11  -1   -8.38   26.47
  25 -11   1  -23.78   31.90
 -20  12   1  118.37   68.28
 -20 -12   1   53.40   29.00
  20 -12  -1   66.12   41.73
 -18  12   1  116.81   65.90
 -18 -12   1   31.58   31.73
  18 -12  -1   45.33   34.63
  16 -12  -1  -16.45   26.37
 -16  12   1   21.37   53.57
 -16 -12   1   13.17   29.76
 -14 -12   1   15.48   24.36
  14 -12  -1   13.86   29.63
  14 -12  -1   19.49   22.42
  12 -12  -1   21.40   24.16
 -12 -12   1   41.93   25.58
  12 -12  -1   19.39   30.73
  10 -12  -1   55.34   25.61
  10 -12  -1   45.48   30.48
 -10 -12   1    0.80   27.65
  -8 -12   1   24.60   27.84
   8 -12  -1  -34.93   25.52
   8 -12  -1   -5.40   20.79
   6 -12  -1   47.99   22.76
  -6 -12   1   -6.83   22.98
  -4 -12   1   41.19   21.80
   4 -12  -1   38.76   22.95
  -2 -12   1   -4.55   20.58
   2 -12  -1    7.97   19.13
   0 -12  -1  -18.75   19.46
   0 -12   1  -22.54   18.41
  -2 -12  -1   23.40   22.47
   2 -12   1   51.69   26.16
  -4 -12  -1  -15.74   18.96
   4 -12   1  -11.46   21.26
   6 -12   1   33.23   25.01
  -6 -12  -1   11.25   23.12
  -8 -12  -1   41.54   23.37
   8 -12   1   14.53   23.69
  10 -12   1   59.94   27.89
 -10 -12  -1   -6.83   20.12
  10 -12   1   50.91   33.67
  12 -12   1  -43.44   26.36
 -12 -12  -1   -0.10   22.98
  12 -12   1   20.70   24.76
  14 -12   1   21.10   27.20
  14 -12   1  -42.33   26.92
 -14 -12  -1    3.39   22.55
  16 -12   1    8.50   33.01
 -16 -12  -1   24.26   24.42
 -16  12  -1   37.96   40.91
  18 -12   1   -4.15   29.64
 -18  12  -1    0.40   32.17
 -18 -12  -1  -21.57   24.38
  20 -12   1  106.65   36.91
 -20 -12  -1   39.22   29.63
 -20  12  -1   66.36   47.54
 -13 -13   1    4.13   26.42
  13 -13  -1  -36.34   34.88
  13 -13  -1   17.05   26.46
 -11 -13   1   30.69   27.29
  11 -13  -1   12.06   25.70
   9 -13  -1    4.18   21.94
  -9 -13   1   15.99   25.37
  -7 -13   1   11.61   24.88
   7 -13  -1   -4.39   24.48
   5 -13  -1   15.86   22.71
  -5 -13   1   23.20   25.44
  -3 -13   1  -51.49   21.04
   3 -13  -1   27.31   25.00
   1 -13  -1   35.46   23.43
  -1 -13   1  -15.41   21.20
   1 -13   1  -10.56   24.82
  -1 -13  -1  -18.77   18.92
   3 -13   1    9.79   24.38
  -3 -13  -1   -3.72   19.48
  -5 -13  -1    6.34   21.83
   5 -13   1   12.60   27.23
   7 -13   1   13.10   23.93
  -7 -13  -1  -16.90   24.60
   9 -13   1  -19.98   21.40
  -9 -13  -1   27.89   27.28
  11 -13   1    8.91   28.82
 -11 -13  -1  -39.07   17.67
 -13 -13  -1   -2.65   23.91
  13 -13   1   10.08   26.75
 -42   0   2   -0.65   23.81
 -40   0   2    0.13   16.77
 -38   0   2   45.60   22.45
 -36   0   2   55.07   22.77
 -34   0   2   71.20   21.18
 -32   0   2  119.32   24.53
  30   0  -2  196.64   22.47
 -30   0   2  326.28   31.32
 -28   0   2   -3.81   11.80
  28   0  -2   10.17   12.15
 -26   0   2   35.28   15.81
  26   0  -2   35.21   14.08
  24   0  -2  297.10   24.22
 -24   0   2  338.88   24.83
  22   0  -2    1.42    9.28
 -22   0   2    2.74   10.58
 -20   0   2   31.21   10.65
  20   0  -2   18.58    9.78
 -18   0   2  821.25   30.27
  18   0  -2  862.50   31.69
 -16   0   2 1696.53   38.73
  16   0  -2 1695.40   40.98
 -14   0   2  158.40   13.57
  14   0  -2  159.62   14.56
  12   0  -2 1579.83   33.95
 -12   0   2 1574.12   31.38
  10   0  -2 2125.51   37.41
 -10   0   2 2168.96   35.33
  -8   0   2 2265.83   32.33
   8   0  -2 2218.72   36.39
  -6   0   2 8772.47   69.07
   6   0  -2 8666.66   76.56
  -4   0   2 1107.32   16.32
   4   0  -2 1111.43   20.85
   2   0  -2 5197.27   49.94
   0   0  -2 2314.44   31.41
  -2   0  -2 3652.71   42.22
  -4   0  -2 2654.67   37.98
  -4   0  -2 2692.73   27.16
  -6   0  -2 3283.84   36.83
  -6   0  -2 3363.25   45.74
   6   0   2 3334.04   49.47
   8   0   2  780.24   26.79
  -8   0  -2  783.72   18.85
 -10   0  -2   69.17    8.49
  10   0   2   57.09   10.88
  12   0   2   10.53    9.09
 -12   0  -2    1.15    5.95
 -14   0  -2  319.04   17.55
  14   0   2  311.17   21.92
 -16   0  -2  873.14   27.67
  16   0   2  849.58   35.12
 -18   0  -2 1037.59   33.27
  18   0   2 1037.44   39.54
 -20   0  -2    5.79    9.48
  20   0   2    3.05   10.92
  22   0   2  150.94   21.81
 -22   0  -2  167.63   16.73
  24   0   2  750.73   40.54
 -24   0  -2  705.79   33.16
 -26   0  -2  153.27   22.08
  26   0   2  131.65   22.92
  28   0   2  129.43   23.34
 -28   0  -2  178.85   20.85
 -30   0  -2   -7.22   11.59
  30   0   2   21.18   18.73
 -32   0  -2  -14.52   12.34
  32   0   2  -10.42   16.53
 -34   0  -2  -19.60   13.80
 -36   0  -2  166.40   23.55
 -38   0  -2   60.98   23.99
 -40   0  -2  -14.82   18.98
 -42   0  -2   64.94   27.65
 -43   1   2   30.54   26.58
 -43  -1   2   -1.00   21.52
 -41   1   2  -26.09   22.10
 -41  -1   2  -12.10   20.97
 -39  -1   2   46.96   24.96
 -39   1   2   19.54   24.60
 -37  -1   2   24.80   19.90
 -37   1   2   23.97   23.55
 -35  -1   2   -5.68   17.68
 -35   1   2   15.36   18.58
 -33   1   2   -2.38   17.73
 -33  -1   2    9.75   17.92
  33  -1  -2   12.60   13.90
  31  -1  -2   23.31   14.25
 -31  -1   2   19.92   14.83
 -31   1   2   49.37   18.39
 -29  -1   2   11.45   14.25
 -29   1   2   18.89   15.38
  29  -1  -2   26.57   14.95
 -27  -1   2    0.02   12.67
  27  -1  -2   -5.20   13.99
  27   1  -2    0.59   11.94
 -27   1   2   -7.07   12.82
  25  -1  -2    8.62   13.66
 -25  -1   2    6.44   11.07
 -25   1   2    6.53   11.46
  25   1  -2    8.63    9.61
  23  -1  -2   11.49   11.25
  23   1  -2   13.46    9.38
 -23   1   2   24.67   11.12
 -23  -1   2   18.54   10.93
  21  -1  -2   15.23   10.57
 -21  -1   2   21.34   10.73
 -21   1   2   16.92    9.78
  21   1  -2   20.91   10.11
 -19   1   2   -1.44    8.34
 -19  -1   2    0.13    8.48
  19   1  -2    0.57    6.65
  19  -1  -2   -6.07    8.10
 -17   1   2   22.55    8.80
 -17  -1   2   -2.89    6.60
  17  -1  -2    3.26    9.63
  17   1  -2    9.82    7.31
  15   1  -2    6.84    8.45
 -15   1   2   24.12    8.59
 -15  -1   2    8.90    8.31
  15  -1  -2   14.86   10.50
  13   1  -2  121.81   11.54
  13  -1  -2  105.20   15.14
 -13   1   2  137.77   13.53
 -13  -1   2  109.87   12.86
 -11   1   2   70.00    8.61
  11  -1  -2   48.40   12.29
  11   1  -2   54.29    7.43
 -11  -1   2   67.85    9.40
   9   1  -2  799.39   18.67
  -9  -1   2  803.25   20.64
  -9   1   2  799.31   20.94
   9  -1  -2  786.18   27.72
  -7   1   2   37.93    6.24
   7   1  -2   49.92    5.65
   7  -1  -2   38.50    8.48
  -7  -1   2   46.44    6.28
  -5  -1   2  123.00    7.05
  -5   1   2  118.21    7.42
   5   1  -2  130.89    6.51
   5  -1  -2  146.58   10.89
   3  -1  -2  142.29    7.94
   3  -1  -2  154.02   10.25
   3   1  -2  152.17    7.32
  -3  -1   2  149.77    6.30
   1  -1  -2  120.74    5.27
   1  -1  -2  103.18    7.89
   1   1  -2  119.71    6.92
  -1   1  -2 1430.80   24.70
  -1  -1  -2 1408.24   25.44
  -1  -1  -2 1440.81   18.68
  -3  -1  -2   10.64    4.53
  -5   1  -2  141.50    7.34
   5  -1   2  154.67   12.74
  -5  -1  -2  138.59    9.43
  -5  -1  -2  135.40    8.39
  -7  -1  -2 2902.49   37.34
  -7   1  -2 2899.37   36.94
   7  -1   2 2907.42   50.21
  -7  -1  -2 2865.85   42.34
  -9   1  -2  707.24   20.22
  -9  -1  -2  711.13   22.18
   9  -1   2  717.62   27.40
  -9  -1  -2  720.33   20.53
 -11   1  -2   21.16    5.99
  11  -1   2   12.83    8.42
 -11  -1  -2   31.76    7.28
 -11  -1  -2   13.33    6.92
  13   1   2   99.18   12.35
 -13   1  -2   73.11   10.00
 -13  -1  -2   70.82   11.20
  13  -1   2   67.91   13.92
 -13  -1  -2   86.73   10.74
 -15   1  -2   52.20   10.83
  15  -1   2   52.42   13.60
  15   1   2   56.99   13.05
 -15  -1  -2   42.20    8.35
 -17   1  -2   82.18   12.53
  17  -1   2   84.22   17.13
 -17  -1  -2   79.83   10.66
  17   1   2   89.88   15.53
  19   1   2   -0.14   10.75
 -19   1  -2   -2.51    8.40
  19  -1   2   -2.00   12.07
 -19  -1  -2    6.43    7.69
  21  -1   2   24.40   15.80
  21   1   2   43.84   18.37
 -21  -1  -2   10.61    8.44
 -21   1  -2   26.67   11.41
 -23   1  -2  105.87   17.09
  23   1   2  155.82   24.53
 -23  -1  -2  118.74   15.22
  23  -1   2   36.14   16.97
  25  -1   2   34.12   18.51
  25   1   2   18.64   20.74
 -25   1  -2    5.83   12.24
 -25  -1  -2   49.09   13.60
 -27   1  -2    8.59   12.79
  27   1   2   -0.06   15.87
 -27  -1  -2   -4.39   11.12
  27  -1   2  -16.93   14.07
  29   1   2   27.03   17.67
 -29  -1  -2   20.82   14.00
  29  -1   2   36.80   16.86
 -29   1  -2   30.51   13.83
  31  -1   2   -0.95   17.45
 -31  -1  -2   14.98   13.03
 -31   1  -2   -7.56   13.61
 -33   1  -2   -8.75   14.35
 -33  -1  -2    4.86   14.44
  33  -1   2  -12.38   19.35
 -35  -1  -2    8.76   17.86
 -35   1  -2   24.61   22.41
  35  -1   2  -28.29   16.88
 -37   1  -2   18.35   17.49
 -37  -1  -2   20.21   19.57
 -39  -1  -2    0.91   20.10
 -39   1  -2  -12.47   18.82
 -41   1  -2  -19.66   17.97
 -41  -1  -2  -22.54   17.69
 -42  -2   2   -0.98   22.61
 -42   2   2    9.04   24.05
 -40   2   2    7.93   24.44
 -40  -2   2    6.41   20.60
 -38   2   2   11.60   20.71
 -38  -2   2   66.72   25.42
 -36   2   2   44.75   23.75
 -36  -2   2   18.61   20.65
  36  -2  -2   49.38   22.62
 -34  -2   2  -17.57   15.06
 -34   2   2   28.10   21.45
  34  -2  -2   -5.76   17.39
 -32   2   2   13.16   16.81
 -32  -2   2   16.67   15.94
  32  -2  -2   37.51   18.51
 -30   2   2   63.14   18.44
  30  -2  -2   45.99   17.08
 -30  -2   2   47.07   17.55
 -28  -2   2   30.09   15.84
 -28   2   2    5.28   13.24
  28  -2  -2   23.40   15.21
  26  -2  -2    2.52   14.09
 -26  -2   2    7.34   14.42
 -26   2   2   11.59   18.13
 -24   2   2   44.65   14.38
 -24  -2   2   48.41   15.45
  24  -2  -2   20.51   14.78
 -22  -2   2    6.11   11.51
  22  -2  -2   54.21   15.97
  22   2  -2   29.13    9.90
 -22   2   2   53.51   15.26
  20   2  -2    5.93    6.81
 -20  -2   2   -0.53    9.07
 -20   2   2    0.44    8.68
  20  -2  -2   11.22   10.70
 -18   2   2    0.64    8.28
 -18  -2   2   25.36    9.57
  18   2  -2   11.39    5.90
  18  -2  -2   -3.62   10.14
 -16  -2   2  285.79   19.61
 -16   2   2  307.77   17.91
  16   2  -2  309.57   14.34
  16  -2  -2  289.39   24.10
  14   2  -2   30.07    6.25
  14  -2  -2   13.75    8.98
 -14   2   2   26.01   10.07
 -14  -2   2    8.63    8.06
  12   2  -2  601.45   15.51
 -12  -2   2  596.69   22.63
 -12   2   2  578.34   22.76
  12  -2  -2  596.35   31.72
 -10   2   2  629.15   20.83
 -10  -2   2  640.17   21.70
  10   2  -2  643.73   13.59
  10  -2  -2  614.15   27.19
  -8  -2   2   37.41    7.15
  -8   2   2   76.24    8.95
   8  -2  -2   73.40   11.76
  -6  -2   2   72.68    7.39
   6  -2  -2   70.24    8.48
   6  -2  -2   75.68   10.72
  -4  -2   2  379.29   13.04
   4   2  -2  383.04   10.08
   4  -2  -2  397.09   17.95
   4  -2  -2  392.28   14.03
  -2  -2   2  207.04    9.90
   2  -2  -2  206.34   14.02
   2   2  -2  234.09    9.38
   2  -2  -2  223.75    9.96
   0  -2   2  -10.28    4.00
   0  -2  -2   -2.23    3.94
   0  -2  -2   14.06    6.03
   0  -2   2    5.32    5.09
   2  -2   2   87.98    9.71
   2  -2   2   84.59    7.60
  -2  -2  -2   91.51    9.42
  -2  -2  -2   95.17    7.20
   4  -2   2  365.64   13.79
  -4  -2  -2  383.40   15.09
  -4  -2  -2  388.25   13.33
   4  -2   2  352.51   18.38
  -6   2  -2  147.08    9.56
  -6  -2  -2  151.95   11.56
  -6  -2  -2  141.75   10.33
   6  -2   2  139.38   14.82
  -8   2  -2  480.67   17.83
   8  -2   2  493.39   24.76
  -8  -2  -2  509.84   19.34
  -8  -2  -2  490.39   18.98
  10  -2   2  207.09   19.81
 -10  -2  -2  243.93   15.02
 -10  -2  -2  237.14   13.73
 -10   2  -2  225.13   14.22
 -12   2  -2    4.99    5.80
 -12  -2  -2    1.13    5.91
  12  -2   2  -14.15    6.73
 -12  -2  -2    1.99    5.89
 -14  -2  -2  102.60   13.12
  14  -2   2   95.61   17.90
 -14   2  -2   81.53   11.14
 -14  -2  -2   88.93   10.73
 -16  -2  -2  264.21   17.45
  16  -2   2  352.96   29.46
 -16   2  -2  280.14   19.00
 -16  -2  -2  263.21   18.42
 -18  -2  -2  205.76   18.11
  18  -2   2  242.46   26.86
 -18  -2  -2  199.26   17.37
 -18   2  -2  195.51   17.06
 -20  -2  -2   27.03   11.34
 -20   2  -2    6.80   10.05
  20  -2   2   23.72   16.98
 -20  -2  -2   20.00   11.00
 -22  -2  -2  251.18   22.16
 -22   2  -2  262.25   23.14
 -22  -2  -2  282.44   21.36
  22  -2   2  275.65   28.67
 -24   2  -2  361.88   26.18
 -24  -2  -2  332.34   25.41
  24  -2   2  346.11   35.04
 -24  -2  -2  340.92   24.84
  26  -2   2  -19.48   15.04
 -26   2  -2   18.47   13.44
 -26  -2  -2   -6.50   13.19
 -26  -2  -2   -1.56   11.84
  28  -2   2   99.67   26.41
 -28   2  -2   95.60   19.11
 -28  -2  -2   70.42   18.14
 -30   2  -2   10.76   13.79
  30  -2   2   11.04   19.15
 -30  -2  -2   -1.30   14.19
 -32  -2  -2    2.19   14.82
 -32   2  -2   22.12   16.04
  32  -2   2   -5.37   17.44
 -34  -2  -2    5.15   17.34
 -34   2  -2   17.65   23.92
  34  -2   2   17.33   21.75
 -36  -2  -2   11.78   17.15
  36  -2   2   26.27   24.28
 -36   2  -2    7.99   20.30
  38  -2   2   55.88   29.09
 -38   2  -2   12.71   18.39
 -38  -2  -2   19.35   20.47
 -40   2  -2   16.19   23.98
 -40  -2  -2   -2.16   21.12
 -41  -3   2  -21.62   19.94
 -41   3   2   22.33   28.39
 -39   3   2   36.89   28.04
 -39  -3   2   34.88   23.31
  39  -3  -2   22.62   20.18
  37  -3  -2   35.75   20.33
 -37  -3   2   80.35   24.75
 -37   3   2   77.85   26.58
  35  -3  -2   38.54   19.35
 -35   3   2    6.82   20.43
 -35  -3   2   35.60   20.52
  33  -3  -2   -0.42   18.09
 -33   3   2    0.92   18.74
 -33  -3   2   17.79   17.33
  31  -3  -2  126.13   27.08
 -31   3   2  113.49   24.21
 -31  -3   2  147.27   24.25
 -29  -3   2  125.11   21.82
 -29   3   2  103.12   22.57
  29  -3  -2   65.81   20.37
  27  -3  -2    5.29   14.05
 -27   3   2    4.38   14.51
 -27  -3   2   -7.93   12.29
 -25   3   2    9.53   16.38
 -25  -3   2   20.04   15.71
  25  -3  -2   19.89   16.51
 -23  -3   2  231.90   23.07
  23  -3  -2  218.56   26.68
 -23   3   2  215.14   22.67
  21  -3  -2   -0.41   12.49
 -21   3   2   -4.71   10.12
 -21  -3   2  -10.13    9.07
 -19   3   2    8.20   10.03
  19  -3  -2   -7.54   11.60
 -19  -3   2    4.44   11.15
  17  -3  -2  498.70   33.14
 -17  -3   2  501.55   25.97
  17   3  -2  472.41   15.64
 -17   3   2  522.78   26.17
  15  -3  -2  368.50   28.09
 -15   3   2  425.29   22.32
 -15  -3   2  381.22   21.89
  13  -3  -2  454.57   28.38
 -13   3   2  412.67   20.64
 -13  -3   2  400.60   22.90
 -11  -3   2  795.60   27.62
  11  -3  -2  865.52   34.18
 -11   3   2  843.86   27.73
  -9  -3   2 1463.31   35.64
   9  -3  -2 1501.41   44.97
   7  -3  -2    2.10    7.85
   7  -3  -2   -2.46    5.23
  -7  -3   2   -0.03    5.59
  -5  -3   2 1250.44   27.23
   5  -3  -2 1316.80   28.25
   5  -3  -2 1405.69   36.38
   5   3  -2 1322.27   20.03
  -3  -3   2  246.03   14.70
   3  -3  -2  252.18   13.71
   3  -3  -2  274.13   16.47
  -3  -3   2  268.13   13.11
  -1  -3   2  523.30   18.23
   1  -3  -2  553.44   16.53
   1  -3  -2  548.67   20.22
  -1  -3   2  522.13   18.32
  -1  -3  -2   20.25    6.63
  -1  -3  -2   26.32    5.78
   1  -3   2   27.49    7.91
   1  -3   2   24.34    6.48
   3  -3   2    7.40    6.15
   3  -3   2   -1.60    4.51
  -3  -3  -2    1.18    4.03
  -3  -3  -2    3.00    5.25
  -5  -3  -2   37.16    7.85
   5  -3   2   30.99    6.99
  -5  -3  -2   30.24    6.72
  -7  -3  -2   78.68    9.71
  -7   3  -2   81.03    9.04
   7  -3   2   76.78   13.83
  -7  -3  -2   74.44    9.83
  -9  -3  -2  185.50   14.21
  -9  -3  -2  165.77   13.89
  -9   3  -2  164.75   13.69
   9  -3   2  149.27   18.93
 -11  -3  -2   31.08    9.32
 -11   3  -2   27.29    9.27
 -11  -3  -2   24.30    8.40
 -13  -3  -2  103.84   12.66
 -13  -3  -2  103.75   13.84
  13  -3   2   78.15   17.72
 -13   3  -2   85.72   11.92
 -15  -3  -2  460.19   24.02
  15  -3   2  451.62   32.18
 -15  -3  -2  471.33   21.88
 -15   3  -2  499.40   24.73
 -17   3  -2  416.24   22.73
  17  -3   2  382.97   31.10
 -17  -3  -2  389.09   22.93
 -17  -3  -2  425.85   21.45
  19  -3   2  181.19   25.64
 -19  -3  -2  155.01   14.77
 -19   3  -2  150.15   17.13
 -19  -3  -2  173.68   18.54
 -21  -3  -2   99.00   18.24
 -21  -3  -2  118.25   15.28
 -21   3  -2  141.21   19.24
  21  -3   2  139.12   25.03
 -23   3  -2  246.12   23.16
 -23  -3  -2  234.25   24.58
  23  -3   2  219.95   31.63
 -23  -3  -2  232.76   20.46
  25  -3   2  181.53   34.09
 -25  -3  -2  228.85   23.43
 -25   3  -2  223.74   25.57
  27  -3   2   33.06   20.00
 -27   3  -2    7.96   16.29
 -27  -3  -2    0.03   12.38
 -29  -3  -2  118.97   20.80
 -29   3  -2   88.11   20.28
  29  -3   2  123.06   28.12
 -31  -3  -2   10.50   13.94
  31  -3   2   -4.97   17.08
 -31   3  -2   12.41   15.52
 -33   3  -2   16.61   18.65
  33  -3   2    4.33   32.70
 -33  -3  -2   20.53   17.65
  35  -3   2   18.19   24.52
 -35  -3  -2    4.13   17.37
 -35   3  -2    0.79   17.20
 -37  -3  -2   62.40   25.58
  37  -3   2   76.82   28.24
 -37   3  -2   35.00   21.58
  39  -3   2   28.99   27.75
 -39   3  -2  -18.82   22.23
 -39  -3  -2  -34.05   21.87
 -41   3  -2   -2.75   24.99
  41  -3   2   35.35   31.04
 -41  -3  -2  -38.82   21.11
 -40  -4   2   35.30   26.86
  40  -4  -2    9.18   22.20
 -40   4   2  -46.21   23.33
  38  -4  -2    8.66   20.25
 -38   4   2  -17.97   20.95
 -38  -4   2   19.50   23.31
  36  -4  -2   -5.89   18.73
 -36   4   2  -23.27   19.98
 -36  -4   2   20.33   22.28
 -34  -4   2   35.84   22.23
 -34   4   2   42.74   26.49
  34  -4  -2    6.41   19.33
 -32  -4   2   47.48   22.40
  32  -4  -2   21.20   22.79
 -32   4   2   46.95   23.67
 -30  -4   2   10.87   17.19
 -30   4   2   -3.66   16.29
  30  -4  -2    9.70   16.59
 -28   4   2   19.90   17.78
  28  -4  -2   28.05   18.95
 -28  -4   2   29.82   17.41
 -26  -4   2   14.96   16.11
  26  -4  -2   -1.16   13.82
 -26   4   2    8.56   15.13
 -24   4   2   40.86   16.38
 -24  -4   2   25.76   16.36
  24  -4  -2   30.02   19.31
 -22  -4   2   -9.32   12.92
 -22   4   2    4.81   11.73
  22  -4  -2   -7.61   13.28
 -20   4   2   33.80   14.28
  20  -4  -2   23.80   19.53
 -20  -4   2   51.22   16.05
 -18   4   2   63.26   14.45
  18  -4  -2   49.29   17.71
 -18  -4   2   50.71   14.96
  16  -4  -2  -25.70   12.89
 -16   4   2   21.01   10.59
 -16  -4   2    0.08    8.16
 -14   4   2   73.59   13.37
 -14  -4   2   94.89   13.93
  14  -4  -2   86.16   18.17
 -12  -4   2   19.49    9.65
  12  -4  -2   21.07   12.12
 -12   4   2    7.08    8.65
  10  -4  -2    6.51    7.29
 -10  -4   2   -9.00    6.88
  10  -4  -2   -2.85    9.24
 -10   4   2    6.10    5.93
  -8  -4   2   35.10   10.23
   8  -4  -2   23.23    9.01
   8  -4  -2   22.45   10.20
   6  -4  -2   31.83    7.95
  -6  -4   2   37.91    6.81
  -6  -4   2   37.40    9.22
   6  -4  -2   27.91   11.37
   4  -4  -2   38.71   12.82
   4  -4  -2   44.04    9.62
  -4  -4   2   43.71    9.04
  -4  -4   2   44.33   10.01
  -2  -4   2  180.76   13.94
   2  -4  -2  229.49   15.89
   2  -4  -2  206.16   16.96
  -2  -4   2  207.67   14.73
   0  -4  -2  216.26   14.38
   0  -4   2  206.39   15.78
   0  -4  -2  202.95   15.91
   0  -4   2  207.96   15.26
   2  -4   2  140.32   13.58
  -2  -4  -2  128.74   11.80
  -2  -4  -2  126.30   12.60
   2  -4   2  132.38   14.82
  -4  -4  -2   12.59    8.03
  -4  -4  -2   13.96    6.66
   4  -4   2   12.70    9.10
   4  -4   2   12.66    7.72
   6  -4   2   12.15    7.44
  -6  -4  -2   13.41    6.72
   6  -4   2   14.41    8.48
  -6  -4  -2   14.74    7.27
   8  -4   2   -1.03    7.48
  -8  -4  -2   -4.20    6.95
  -8  -4  -2   -7.10    7.98
   8  -4   2   12.57   11.68
 -10  -4  -2  127.66   11.91
  10  -4   2  127.89   17.36
 -10  -4  -2  122.60   14.25
 -10   4  -2   87.80   12.58
 -12   4  -2   21.71    9.79
 -12  -4  -2   24.69    8.89
  12  -4   2   22.84   13.14
 -12  -4  -2   13.46    8.81
  14  -4   2   31.49   14.36
 -14   4  -2   16.10    9.51
 -14  -4  -2   11.45    9.19
 -14  -4  -2   18.77    8.58
 -16   4  -2   18.24   10.62
  16  -4   2   14.69   14.25
 -16  -4  -2    0.21    9.53
 -16  -4  -2   14.71   10.41
 -18  -4  -2   33.42   13.53
 -18   4  -2   20.27   12.74
 -18  -4  -2   42.84   11.96
  18  -4   2   51.37   20.30
 -20   4  -2   16.46   12.22
 -20  -4  -2   21.93   14.08
  20  -4   2   41.24   21.07
  22  -4   2  -14.06   16.59
 -22  -4  -2   15.70   15.88
 -22   4  -2   -3.25   12.01
  24  -4   2   45.48   22.49
 -24  -4  -2   24.40   15.72
 -24   4  -2   51.28   16.29
 -26   4  -2  115.04   21.49
  26  -4   2   90.06   25.06
 -26  -4  -2   82.63   19.64
  28  -4   2   29.18   24.98
 -28  -4  -2   50.86   18.41
 -28   4  -2   74.55   20.68
 -30  -4  -2    1.44   16.64
 -30   4  -2   20.39   16.38
  30  -4   2   11.99   23.89
  32  -4   2  -14.20   22.80
 -32  -4  -2  -23.83   16.74
 -32   4  -2   12.66   19.93
 -34   4  -2   26.40   18.76
 -34  -4  -2   13.70   20.65
  34  -4   2   25.13   23.59
 -36  -4  -2  -28.60   21.30
  36  -4   2  -11.60   24.46
 -36   4  -2    3.24   21.14
  38  -4   2   18.64   28.74
 -38  -4  -2   27.79   25.80
 -38   4  -2    1.89   22.21
  40  -4   2    6.68   28.56
 -40   4  -2  -12.24   22.92
 -40  -4  -2  -11.81   22.11
 -39   5   2   37.81   28.17
 -39  -5   2   74.15   30.27
  39  -5  -2  -10.01   22.67
  37  -5  -2   45.06   25.37
 -37  -5   2  109.28   31.26
 -37   5   2   45.75   29.22
  35  -5  -2   23.12   27.42
 -35   5   2   76.47   29.44
 -35  -5   2   35.71   26.51
  33  -5  -2   11.85   22.20
 -33  -5   2  -12.59   20.69
 -33   5   2    3.28   19.87
  31  -5  -2   50.12   30.22
 -31  -5   2   37.66   28.64
 -31   5   2   65.69   25.54
  29  -5  -2   37.70   22.94
 -29   5   2   -3.22   17.26
 -29  -5   2    0.15   19.12
 -27  -5   2    0.73   16.47
 -27   5   2   24.25   18.03
  27  -5  -2   21.69   19.47
 -25  -5   2  300.39   31.34
  25  -5  -2  322.94   37.61
 -25   5   2  333.83   28.74
 -23  -5   2  168.28   22.48
  23  -5  -2  219.39   33.27
 -23   5   2  175.40   24.08
  21  -5  -2   34.58   21.62
 -21   5   2   85.33   18.72
 -21  -5   2   92.64   23.74
 -19   5   2   29.78   13.36
  19  -5  -2   14.28   15.89
 -19  -5   2   32.48   14.91
  17  -5  -2  277.88   30.56
 -17  -5   2  229.01   22.78
 -17   5   2  267.88   22.25
 -15   5   2  185.17   18.74
  15  -5  -2  134.54   24.71
 -15  -5   2  188.48   20.09
  13  -5  -2   72.27   17.61
 -13   5   2   74.11   12.55
 -13  -5   2   54.97   13.02
  11  -5  -2  507.73   32.10
 -11  -5   2  554.37   27.28
  11  -5  -2  538.57   25.65
   9  -5  -2   32.73   10.50
   9  -5  -2   13.56   12.43
  -9  -5   2   53.21   12.04
   7  -5  -2  128.23   14.55
  -7  -5   2  101.60    9.39
  -7  -5   2   90.39   13.64
   7  -5  -2  108.95   18.42
  -5  -5   2 1247.74   29.31
   5  -5  -2 1279.38   35.49
   5  -5  -2 1259.29   40.15
  -5  -5   2 1308.91   35.40
   3  -5  -2 1236.59   37.51
  -3  -5   2 1208.33   29.96
   3  -5  -2 1248.02   34.52
  -3  -5   2 1164.77   33.62
  -1  -5   2  198.81   19.26
   1  -5  -2  173.39   17.68
  -1  -5   2  223.84   16.32
   1  -5  -2  220.90   17.23
   1  -5   2  200.10   16.73
   1  -5   2  241.24   19.55
  -1  -5  -2  234.25   16.25
  -1  -5  -2  222.63   17.90
  -3  -5  -2  879.55   27.98
  -3  -5  -2  859.08   27.71
   3  -5   2  853.13   31.01
   3  -5   2  821.94   27.94
  -5  -5  -2  382.43   18.19
   5  -5   2  359.01   22.89
  -5  -5  -2  401.99   19.70
   5  -5   2  353.70   20.63
  -7  -5  -2  192.12   16.41
  -7  -5  -2  212.09   16.16
   7  -5   2  187.34   16.79
   7  -5   2  230.13   20.57
   9  -5   2  393.43   23.35
  -9  -5  -2  429.41   18.17
  -9  -5  -2  424.45   23.11
   9  -5   2  406.07   26.87
 -11   5  -2  574.58   26.12
 -11  -5  -2  556.56   20.90
 -11  -5  -2  557.71   27.10
  11  -5   2  543.01   33.05
 -13  -5  -2   -7.47    6.21
 -13   5  -2    3.24    9.06
 -13  -5  -2   -5.54    8.74
  13  -5   2   11.53   12.20
  15  -5   2   56.65   19.08
 -15  -5  -2   41.08   10.33
 -15  -5  -2   28.17   15.36
 -15   5  -2   58.31   14.87
 -17   5  -2  551.94   30.86
 -17  -5  -2  556.52   30.82
  17  -5   2  505.50   38.25
  19  -5   2   22.72   17.33
 -19  -5  -2    3.04   11.29
 -19   5  -2    1.29   11.09
  21  -5   2   56.02   24.71
 -21   5  -2   65.39   16.41
 -21  -5  -2   16.83   14.17
 -23  -5  -2  533.18   34.89
 -23   5  -2  518.10   32.99
  23  -5   2  553.49   48.08
 -25  -5  -2  129.24   21.94
 -25   5  -2  151.40   22.87
  25  -5   2  116.80   30.22
 -27   5  -2  108.22   22.14
 -27  -5  -2   75.20   21.42
  27  -5   2   84.49   28.02
 -29  -5  -2  126.09   24.62
 -29   5  -2  117.41   25.50
  29  -5   2   67.51   30.66
 -31  -5  -2    2.52   19.26
 -31   5  -2   83.35   24.67
  31  -5   2   27.12   29.34
 -33  -5  -2   28.90   22.97
  33  -5   2   23.37   29.19
 -33   5  -2   13.91   19.99
 -35   5  -2   11.33   24.49
 -35  -5  -2   35.88   25.33
  35  -5   2   41.31   32.46
 -37  -5  -2    0.27   26.06
  37  -5   2   33.15   33.34
 -37   5  -2   38.65   25.31
 -39  -5  -2    4.96   24.83
  39  -5   2  -17.09   28.60
 -39   5  -2   28.23   23.99
  38  -6  -2   34.44   29.27
 -38  -6   2   25.30   26.99
 -38   6   2   33.62   28.12
 -36  -6   2    6.48   25.66
 -36   6   2   30.59   24.85
  36  -6  -2   27.49   30.56
 -34  -6   2   -8.36   23.88
  34  -6  -2  -10.82   24.03
 -34   6   2   -3.45   23.84
 -32  -6   2   74.86   27.30
  32  -6  -2   72.32   36.80
 -32   6   2   62.46   23.67
 -30   6   2  122.10   27.29
  30  -6  -2   59.02   28.97
 -30  -6   2  115.09   28.80
 -28  -6   2   23.11   17.94
  28  -6  -2   -3.07   20.50
 -28   6   2    9.76   17.91
 -26  -6   2  -11.92   16.67
  26  -6  -2   -1.26   19.87
 -26   6   2   19.01   18.60
 -24  -6   2   39.34   18.69
 -24   6   2   51.50   18.70
  24  -6  -2   41.12   25.35
 -22   6   2   29.57   13.61
 -22  -6   2   30.48   17.53
  22  -6  -2   30.25   20.90
 -20   6   2   -7.92   11.60
 -20  -6   2    0.88   15.35
  20  -6  -2    4.02   17.22
 -18  -6   2   43.13   20.78
  18  -6  -2  111.80   26.63
 -18   6   2   95.95   18.77
  16  -6  -2   33.65   19.91
 -16   6   2   81.77   15.30
 -16  -6   2   16.36   14.95
 -14  -6   2   16.80   15.14
  14  -6  -2   12.89   16.94
 -14   6   2   27.96   11.39
 -12  -6   2  308.96   25.97
  12  -6  -2  331.38   24.04
  12  -6  -2  301.96   28.14
  10  -6  -2  130.28   18.24
 -10  -6   2  110.14   17.00
  10  -6  -2  130.56   22.17
   8  -6  -2   30.95   14.81
   8  -6  -2   57.76   13.67
  -8  -6   2   58.39    8.57
  -8  -6   2   74.33   13.57
   6  -6  -2  216.15   21.51
   6  -6  -2  234.47   19.13
  -6  -6   2  238.06   18.88
  -6  -6   2  201.76   15.39
   4  -6  -2  258.95   19.58
  -4  -6   2  247.00   18.13
  -4  -6   2  281.53   21.06
   4  -6  -2  252.86   21.40
  -2  -6   2   32.39    9.73
  -2  -6   2   29.61   11.01
   2  -6  -2   68.95   13.77
   2  -6  -2   67.54   13.44
   0  -6  -2    9.60    9.55
   0  -6   2   10.94    9.32
   0  -6  -2   -5.37    6.32
   0  -6   2  -19.27    7.96
   2  -6   2   68.68   13.66
  -2  -6  -2   57.85   12.45
  -2  -6  -2   73.30   13.20
   2  -6   2   79.08   13.84
  -4  -6  -2  145.64   14.86
   4  -6   2  155.17   18.83
  -4  -6  -2  139.05   15.32
   4  -6   2  127.91   16.36
  -6  -6  -2   23.88   10.36
  -6  -6  -2   32.58    9.65
   6  -6   2   63.04   14.00
   6  -6   2   34.35   13.55
   8  -6   2   98.06   16.29
  -8  -6  -2   97.97   15.88
   8  -6   2   96.00   18.12
  -8  -6  -2  101.77   13.63
 -10  -6  -2   94.57   16.35
 -10  -6  -2  116.11   12.75
  10  -6   2   99.64   17.00
  10  -6   2   97.60   18.89
  12  -6   2   73.91   18.78
 -12  -6  -2   42.40   14.28
 -12  -6  -2   29.10   10.47
 -12   6  -2   12.59   11.00
 -14   6  -2   74.99   15.48
  14  -6   2   89.81   22.91
 -14  -6  -2   65.50   16.61
 -16  -6  -2  143.79   20.98
 -16   6  -2  138.58   19.91
  16  -6   2   85.18   23.38
  18  -6   2   70.77   23.56
 -18   6  -2  126.95   19.55
 -18  -6  -2  119.66   22.37
 -20  -6  -2   18.54   15.61
 -20   6  -2    7.14   11.08
  20  -6   2   13.78   20.94
 -22  -6  -2   42.51   18.93
  22  -6   2   45.11   24.38
 -22   6  -2    5.45   13.44
  24  -6   2   21.37   25.30
 -24  -6  -2   38.99   18.55
 -24   6  -2   33.91   16.52
  26  -6   2   10.11   23.10
 -26  -6  -2    0.95   17.65
 -26   6  -2    5.48   14.49
  28  -6   2  -26.34   25.26
 -28  -6  -2   -0.99   18.67
 -28   6  -2   11.69   16.70
  30  -6   2   41.60   30.82
 -30   6  -2   48.75   21.35
 -30  -6  -2   57.17   21.76
  32  -6   2   12.64   31.94
 -32   6  -2  -13.42   18.96
 -32  -6  -2   15.77   21.04
 -34  -6  -2   13.75   22.63
 -34   6  -2   15.53   22.73
  34  -6   2   -1.43   32.52
 -36  -6  -2  -21.23   22.54
 -36   6  -2    1.52   22.87
  36  -6   2   26.35   34.10
 -37   7   2  -16.39   24.48
  37  -7  -2  -18.60   26.06
  35  -7  -2    9.58   30.29
 -35  -7   2   13.81   27.33
 -35   7   2   52.94   28.61
 -33   7   2   -1.33   20.82
  33  -7  -2  -23.99   25.43
 -33  -7   2  -12.27   25.42
  31  -7  -2   -5.21   29.42
 -31   7   2   -3.79   20.32
 -31  -7   2  -20.62   23.07
 -29   7   2   -7.91   19.83
 -29  -7   2  -24.37   20.88
  29  -7  -2   45.25   30.29
  27  -7  -2   19.85   25.10
 -27  -7   2  -11.62   21.16
 -27   7   2    8.80   20.75
  25  -7  -2   59.32   26.12
 -25  -7   2   47.70   23.23
 -25   7   2   21.44   17.53
 -23  -7   2   -8.83   16.00
 -23   7   2    2.64   17.74
  23  -7  -2  -20.99   20.29
 -21  -7   2    0.54   16.39
  21  -7  -2   -0.83   17.76
 -21   7   2    6.07   16.09
  19  -7  -2   -1.43   19.05
 -19   7   2  -12.21   12.14
 -19  -7   2   -2.17   14.88
  17  -7  -2  145.47   27.48
 -17   7   2  125.33   21.79
 -17  -7   2  123.95   22.96
 -15  -7   2   34.26   20.71
 -15   7   2   61.75   16.80
  15  -7  -2   53.11   30.38
  13  -7  -2    5.46   11.08
  13  -7  -2   -4.00   17.94
 -13  -7   2   -2.35   13.33
  11  -7  -2  135.53   20.04
 -11  -7   2  104.16   18.92
  11  -7  -2   95.63   20.93
  -9  -7   2   21.42   13.61
   9  -7  -2    0.62   12.88
   9  -7  -2    5.70   10.00
   7  -7  -2    9.27   12.33
   7  -7  -2   -9.04    8.75
  -7  -7   2    2.00   11.38
  -5  -7   2   88.92   16.20
   5  -7  -2   59.23   13.88
  -5  -7   2   68.41   14.99
   5  -7  -2   78.24   17.39
   3  -7  -2   43.31   15.16
   3  -7  -2   38.31   12.55
  -3  -7   2   34.44   13.78
  -3  -7   2   33.90   12.09
   1  -7  -2   22.11   12.68
   1  -7  -2   28.48   13.18
  -1  -7   2   31.78   14.68
  -1  -7   2   28.04   13.46
  -1  -7  -2  143.25   18.61
   1  -7   2  135.55   18.35
  -1  -7  -2  140.36   17.35
   1  -7   2  137.52   18.23
   3  -7   2   95.07   17.26
  -3  -7  -2   92.24   21.60
   3  -7   2   96.57   20.06
  -3  -7  -2   94.83   16.21
   5  -7   2   -5.84   13.81
  -5  -7  -2   -1.15   10.44
   5  -7   2    5.54   11.26
  -5  -7  -2    1.46   10.12
   7  -7   2    3.88   12.23
   7  -7   2   -1.66   13.07
  -7  -7  -2    4.89   10.48
  -7  -7  -2   -4.96   10.05
   9  -7   2   92.17   19.52
   9  -7   2  109.26   21.66
  -9  -7  -2  115.55   14.91
  -9  -7  -2  102.29   17.06
 -11  -7  -2   48.30   15.91
  11  -7   2   27.98   15.02
  11  -7   2   39.14   16.40
 -13  -7  -2   30.24   15.50
 -13   7  -2   -1.50   13.03
  13  -7   2   -4.92   17.62
 -15  -7  -2   21.13   15.09
 -15   7  -2   -8.65   13.29
  15  -7   2   -3.52   18.52
 -17   7  -2  120.44   20.68
 -17  -7  -2   75.37   20.74
  17  -7   2   75.18   24.25
 -19  -7  -2   10.91   17.04
  19  -7   2   24.92   21.10
 -19   7  -2   16.14   15.78
 -21   7  -2  -13.73   15.03
 -21  -7  -2   17.97   16.77
  21  -7   2  -32.07   20.02
 -23   7  -2   30.57   17.00
 -23  -7  -2   36.65   17.44
  23  -7   2    1.62   24.36
 -25   7  -2   57.51   21.50
  25  -7   2   47.57   30.16
 -25  -7  -2   39.76   23.04
 -27   7  -2   76.75   23.48
  27  -7   2   70.55   32.80
 -27  -7  -2   65.75   25.46
 -29  -7  -2   -6.02   20.56
 -29   7  -2   -2.80   18.81
  29  -7   2    8.45   28.20
 -31  -7  -2   17.77   25.91
  31  -7   2    4.37   30.40
 -31   7  -2   -6.60   18.59
  33  -7   2   53.27   36.84
 -33  -7  -2   29.19   26.65
 -33   7  -2   35.20   25.42
 -35  -7  -2    2.48   26.46
  35  -7   2   71.77   38.46
 -35   7  -2   23.00   23.40
 -34  -8   2  -13.62   27.59
 -34   8   2   -2.40   23.97
  34  -8  -2   15.09   32.40
  32  -8  -2  -16.45   35.24
 -32  -8   2   13.51   26.64
 -32   8   2   26.82   22.65
  30  -8  -2   10.72   34.37
 -30   8   2   33.50   25.45
 -30  -8   2   56.55   27.67
 -28  -8   2   10.24   23.99
 -28   8   2    8.70   20.28
  28  -8  -2   31.16   30.69
  26  -8  -2  -24.57   21.35
 -26   8   2    2.10   18.94
 -26  -8   2   13.99   23.18
 -24  -8   2   47.91   24.76
  24  -8  -2    4.57   28.47
 -24   8   2   86.82   24.06
 -22  -8   2   11.73   22.38
 -22   8   2   19.54   19.00
  22  -8  -2   38.11   27.69
  20  -8  -2  -12.02   20.70
 -20   8   2   20.86   19.30
 -20  -8   2   -9.32   17.01
 -18  -8   2   96.92   22.02
  18  -8  -2   90.64   26.58
 -18   8   2  151.13   25.53
 -16   8   2   93.20   20.80
  16  -8  -2  183.99   34.40
 -16  -8   2   74.12   20.24
  14  -8  -2    9.61   14.03
 -14  -8   2   -9.90   13.69
  14  -8  -2   38.53   21.08
  12  -8  -2  170.20   28.17
  12  -8  -2  110.55   20.86
 -12  -8   2  160.87   23.76
  10  -8  -2  236.74   28.86
  10  -8  -2  268.15   24.86
 -10  -8   2  267.30   26.13
   8  -8  -2   24.31   17.90
  -8  -8   2   66.56   29.15
   8  -8  -2  108.68   21.84
   6  -8  -2    0.68   13.07
   6  -8  -2   -3.24   11.74
  -6  -8   2   -3.21   14.14
   4  -8  -2  312.35   25.48
   4  -8  -2  289.24   26.40
  -4  -8   2  324.17   25.35
   2  -8  -2  136.81   18.70
   2  -8  -2  116.49   20.01
  -2  -8   2  103.82   18.33
  -2  -8   2  113.49   19.02
   0  -8   2   -3.93   13.17
   0  -8   2   14.68   12.21
   0  -8  -2   -5.88   11.10
   0  -8  -2    6.12   13.20
  -2  -8  -2  192.71   21.27
  -2  -8  -2  222.93   22.97
   2  -8   2  176.03   21.39
   2  -8   2  198.41   22.95
   4  -8   2  207.46   23.83
  -4  -8  -2  219.25   21.97
   4  -8   2  165.08   23.14
  -4  -8  -2  214.86   23.33
   6  -8   2    8.04   16.50
   6  -8   2    0.16   17.41
  -6  -8  -2  -28.72   14.44
  -6  -8  -2    8.79   12.78
   8  -8   2   49.60   21.67
   8  -8   2   28.55   17.61
  -8  -8  -2   36.71   15.01
  10  -8   2   78.41   21.25
 -10  -8  -2  128.74   20.89
  10  -8   2  157.96   22.38
  12  -8   2  -11.09   15.08
 -12  -8  -2    2.44   13.40
  12  -8   2   -8.37   14.11
 -14  -8  -2   17.25   16.00
  14  -8   2   15.61   20.23
 -14   8  -2   33.50   18.67
 -16   8  -2  213.15   30.25
  16  -8   2  135.86   28.68
 -16  -8  -2  104.66   22.68
  18  -8   2   32.94   21.72
 -18  -8  -2   31.27   18.92
 -18   8  -2   50.99   20.78
 -20   8  -2    4.51   17.12
 -20  -8  -2    1.91   17.16
  20  -8   2   47.50   26.02
 -22  -8  -2    4.31   21.49
  22  -8   2   68.75   28.14
 -22   8  -2   43.16   20.81
 -24  -8  -2  123.40   30.15
  24  -8   2  129.00   39.68
 -24   8  -2  248.35   31.75
 -26   8  -2    6.81   18.52
  26  -8   2   31.62   29.44
 -26  -8  -2   -9.05   21.38
 -28  -8  -2   40.93   25.31
 -28   8  -2   19.78   21.07
  28  -8   2  -19.75   27.98
  30  -8   2    8.87   30.06
 -30   8  -2   48.55   21.93
 -30  -8  -2  -23.52   20.77
 -32  -8  -2   29.51   24.82
  32  -8   2  -48.89   34.41
 -32   8  -2   30.80   23.89
 -34   8  -2    8.98   24.17
  34  -8   2    3.11   38.99
 -31  -9   2   -0.69   26.68
 -31   9   2   21.15   25.74
  31  -9  -2    5.78   40.63
 -29   9   2  -11.93   22.31
  29  -9  -2   21.27   32.62
 -29  -9   2  -26.22   25.76
  27  -9  -2   38.44   34.03
 -27  -9   2   25.89   26.05
 -27   9   2   23.48   22.78
 -25  -9   2  -27.43   21.55
 -25   9   2    5.86   21.58
  25  -9  -2  -11.66   23.66
  23  -9  -2   -6.00   25.42
 -23  -9   2   -9.19   21.10
 -23   9   2  -18.24   20.18
 -21   9   2   12.42   23.34
  21  -9  -2   18.36   27.99
 -21  -9   2    3.40   23.24
  19  -9  -2    3.01   22.02
 -19  -9   2   -1.94   20.01
 -19   9   2   -3.06   22.94
 -17   9   2    1.36   21.53
  17  -9  -2  -18.43   18.31
 -17  -9   2   -6.56   17.00
  15  -9  -2    0.21   13.65
 -15  -9   2  -21.77   16.12
  15  -9  -2   17.51   21.35
 -13  -9   2   -2.15   16.25
  13  -9  -2    6.31   14.06
  13  -9  -2    3.29   18.30
  11  -9  -2    5.91   12.12
  11  -9  -2   11.86   18.56
 -11  -9   2  -10.87   13.98
  -9  -9   2    6.30   15.70
   9  -9  -2   21.60   14.94
   9  -9  -2  -14.17   15.11
   7  -9  -2   13.78   18.12
  -7  -9   2   -2.33   14.76
   7  -9  -2  -25.63   10.36
   5  -9  -2   42.14   15.66
  -5  -9   2    3.84   13.87
   5  -9  -2   10.42   15.28
  -3  -9   2   -5.30   13.07
   3  -9  -2   21.55   15.27
   3  -9  -2   -5.69   12.25
   1  -9  -2    8.91   12.52
   1  -9  -2   20.80   13.06
  -1  -9   2  -10.70   12.14
  -1  -9  -2    1.66   16.32
   1  -9   2  -11.56   12.70
  -1  -9  -2    1.71   12.34
   1  -9   2  -10.99   17.44
   3  -9   2   21.41   16.97
  -3  -9  -2   10.05   18.24
   3  -9   2   13.97   14.18
  -3  -9  -2   28.35   12.77
   5  -9   2   13.41   16.70
   5  -9   2   19.51   15.49
  -5  -9  -2    8.55   12.69
   7  -9   2    9.02   16.87
  -7  -9  -2    9.44   11.38
   7  -9   2    8.86   16.66
   9  -9   2  -22.21   16.42
   9  -9   2   30.88   18.26
  -9  -9  -2    3.45   16.74
  11  -9   2   53.26   20.23
  11  -9   2   12.40   19.85
 -11  -9  -2   46.69   16.94
 -13  -9  -2   33.63   18.05
  13  -9   2   57.62   22.78
  13  -9   2    4.38   20.93
 -15  -9  -2   15.90   16.70
 -15   9  -2   26.33   22.21
  15  -9   2  -16.21   18.54
 -17   9  -2   41.79   24.93
 -17  -9  -2   31.95   21.06
  17  -9   2   -7.56   19.18
 -19  -9  -2    4.24   21.39
 -19   9  -2   -7.85   20.80
  19  -9   2  -24.17   24.52
 -21  -9  -2   -3.47   22.13
 -21   9  -2   -9.67   19.21
  21  -9   2  -14.36   24.63
 -23  -9  -2   18.65   22.92
  23  -9   2   11.27   30.60
 -23   9  -2  -14.30   18.15
 -25   9  -2   30.69   22.55
  25  -9   2  -33.57   28.08
 -25  -9  -2    6.82   21.65
 -27  -9  -2  -21.46   23.68
 -27   9  -2   14.67   22.80
  27  -9   2   47.10   32.98
  29  -9   2   -1.85   33.14
 -29   9  -2   39.64   26.31
 -29  -9  -2   27.32   31.14
 -31  -9  -2   30.35   30.08
  31  -9   2   11.45   36.26
 -31   9  -2    9.62   23.97
 -28  10   2    2.04   25.20
  28 -10  -2  -17.42   34.32
 -28 -10   2    5.19   27.61
  26 -10  -2    2.53   31.67
 -26  10   2   55.48   29.43
 -26 -10   2   11.15   29.03
  24 -10  -2   -1.64   30.94
 -24  10   2   31.36   30.20
 -24 -10   2   40.95   28.74
 -22  10   2   33.30   28.73
 -22 -10   2   22.44   26.79
  22 -10  -2   -5.18   24.98
  20 -10  -2  -21.00   22.78
 -20 -10   2   22.28   24.78
 -20  10   2    4.43   26.71
  18 -10  -2   93.50   30.47
 -18 -10   2   59.04   27.64
 -18  10   2   33.31   30.08
  16 -10  -2   81.34   28.56
 -16  10   2   91.16   37.15
 -16 -10   2  103.86   27.60
  14 -10  -2   20.37   18.40
 -14 -10   2    2.14   23.26
  14 -10  -2   -9.57   18.92
  12 -10  -2    6.06   20.22
  12 -10  -2    6.43   18.30
 -12 -10   2   -0.09   20.26
 -10 -10   2    1.26   16.64
  10 -10  -2   -3.61   15.48
  10 -10  -2   29.36   21.89
   8 -10  -2   12.55   15.87
   8 -10  -2  -30.80   19.13
  -8 -10   2   28.57   19.01
  -6 -10   2   36.04   20.36
   6 -10  -2   19.51   15.83
   6 -10  -2   40.14   21.22
  -4 -10   2   28.58   19.06
   4 -10  -2    6.06   14.89
   4 -10  -2    5.71   18.81
   2 -10  -2  -17.12   21.37
  -2 -10   2   -5.98   14.99
   2 -10  -2    3.28   14.97
   0 -10  -2   90.30   20.77
   0 -10   2    9.19   16.86
  -2 -10  -2  169.01   26.15
   2 -10   2  173.47   25.00
   4 -10   2  134.83   31.87
   4 -10   2  129.21   24.51
  -4 -10  -2  102.80   22.58
   6 -10   2   -6.64   21.93
  -6 -10  -2   -3.50   13.41
   6 -10   2    4.66   16.09
   8 -10   2   37.15   21.56
   8 -10   2  -18.53   21.57
  -8 -10  -2    0.46   15.68
  10 -10   2   90.98   25.63
  10 -10   2   49.40   25.16
 -10 -10  -2   81.02   22.11
 -12 -10  -2   14.42   18.07
  12 -10   2   17.70   21.95
  12 -10   2   -2.34   19.83
 -14 -10  -2  -20.09   17.41
  14 -10   2   46.80   24.38
 -14  10  -2   86.01   34.01
 -16 -10  -2   59.67   24.50
  16 -10   2   67.26   30.01
 -16  10  -2   36.50   29.78
 -18  10  -2   79.06   33.01
 -18 -10  -2   23.35   20.27
  18 -10   2   35.47   28.90
 -20 -10  -2    7.41   23.65
  20 -10   2   -9.38   24.88
 -20  10  -2   -3.02   24.75
 -22  10  -2   60.40   30.32
  22 -10   2   16.95   32.68
 -22 -10  -2   46.95   27.58
  24 -10   2  136.20   41.74
 -24 -10  -2   37.69   27.77
 -24  10  -2   17.46   25.96
 -26  10  -2   37.73   26.31
 -26 -10  -2  -22.45   26.64
  26 -10   2    4.39   31.81
 -28  10  -2   49.27   30.44
  28 -10   2   -6.10   32.66
 -28 -10  -2   49.90   30.22
 -25  11   2   49.01   41.08
  25 -11  -2   41.62   33.65
 -25 -11   2   28.55   31.68
  23 -11  -2   -0.42   33.99
 -23 -11   2  -27.49   23.09
 -23  11   2   76.07   43.05
 -21  11   2  -11.18   38.99
  21 -11  -2   -9.06   24.14
  19 -11  -2   31.16   28.63
 -19 -11   2   26.53   24.99
 -19  11   2  -16.40   33.56
  17 -11  -2   22.45   27.58
 -17  11   2   90.17   56.91
 -17 -11   2   75.99   28.80
  15 -11  -2  -16.55   25.17
 -15 -11   2   34.33   28.37
  15 -11  -2    2.09   20.62
  13 -11  -2    8.03   19.18
 -13 -11   2  -18.97   20.42
  13 -11  -2   29.57   25.27
 -11 -11   2   80.46   26.30
  11 -11  -2   46.14   24.15
  11 -11  -2   50.96   20.44
   9 -11  -2   -3.77   16.57
   9 -11  -2   42.19   25.26
  -9 -11   2   12.89   20.39
  -7 -11   2  -19.08   21.23
   7 -11  -2  -37.03   24.21
   7 -11  -2   11.55   16.85
  -5 -11   2    6.48   20.28
   5 -11  -2   70.69   22.72
   5 -11  -2   54.60   30.68
   3 -11  -2   44.25   20.44
  -3 -11   2    3.52   22.69
   1 -11  -2  -12.16   18.87
  -1 -11   2  -39.43   21.83
   1 -11   2    3.42   24.05
  -1 -11  -2   -6.34   17.91
  -3 -11  -2  130.68   28.44
   3 -11   2   84.76   28.90
  -5 -11  -2   -2.31   18.98
   5 -11   2   29.55   21.64
   7 -11   2    0.05   22.20
   7 -11   2   42.33   32.15
  -7 -11  -2    1.57   20.12
  -9 -11  -2   21.17   20.23
   9 -11   2   47.72   29.15
   9 -11   2   41.21   21.92
  11 -11   2   35.71   24.77
 -11 -11  -2   29.50   20.68
  11 -11   2   49.98   29.59
 -13 -11  -2   -3.82   17.49
  13 -11   2   -7.35   27.46
  13 -11   2  -15.76   19.81
  15 -11   2  -13.95   26.80
 -15 -11  -2   -1.88   19.97
 -15  11  -2  -18.36   23.05
  17 -11   2    7.67   27.87
 -17  11  -2   28.61   30.94
 -17 -11  -2    2.80   22.34
 -19 -11  -2  -13.46   22.49
  19 -11   2  -11.39   28.29
 -19  11  -2   24.48   34.30
 -21  11  -2   48.96   40.63
  21 -11   2  -10.06   31.83
 -21 -11  -2   -0.71   26.91
 -23  11  -2    8.63   38.48
  23 -11   2   -5.39   32.22
 -23 -11  -2   36.25   27.59
  25 -11   2   32.44   35.12
 -25  11  -2   -6.76   32.36
 -20  12   2   17.29   63.30
  20 -12  -2  -48.45   29.13
 -20 -12   2   31.50   31.30
  18 -12  -2   -2.87   27.05
 -18 -12   2   27.73   31.44
 -18  12   2   29.60   63.79
  16 -12  -2    0.11   27.64
 -16  12   2  -91.23   62.00
 -16 -12   2   17.32   27.25
 -14 -12   2  -15.52   24.35
  14 -12  -2  -15.50   26.45
  14 -12  -2   11.54   20.17
  12 -12  -2  -16.07   17.71
 -12 -12   2    3.85   22.04
  12 -12  -2   26.14   28.68
  10 -12  -2  -11.16   21.11
 -10 -12   2   -0.14   25.63
  10 -12  -2   31.28   31.12
   8 -12  -2    9.30   29.03
  -8 -12   2   28.72   25.26
   8 -12  -2  -14.27   20.07
   6 -12  -2   -0.73   20.25
  -6 -12   2  -24.28   23.78
   4 -12  -2   -3.87   19.88
  -4 -12   2   25.67   22.45
   2 -12  -2  -18.28   16.64
  -2 -12   2  -11.68   21.00
   0 -12   2   -9.90   20.36
   0 -12  -2   54.12   23.56
  -2 -12  -2    2.86   18.98
   2 -12   2  -11.52   20.74
  -4 -12  -2   12.66   20.32
   4 -12   2  -27.87   19.70
  -6 -12  -2   11.69   21.66
   6 -12   2   29.58   24.61
   8 -12   2    0.73   22.72
  -8 -12  -2    4.79   19.19
 -10 -12  -2   28.58   22.50
  10 -12   2    1.80   25.29
 -12 -12  -2   13.01   23.56
  12 -12   2   21.86   24.82
  12 -12   2   -5.78   35.59
 -14 -12  -2   27.14   23.42
  14 -12   2    6.86   37.07
 -16  12  -2   55.97   31.07
  16 -12   2  -29.42   33.45
 -16 -12  -2    9.83   22.78
 -18  12  -2  -22.65   37.34
  18 -12   2   24.09   35.45
 -18 -12  -2   -4.02   25.33
  20 -12   2   15.51   36.02
 -20  12  -2  -12.85   34.69
 -13 -13   2   -1.57   30.49
  13 -13  -2   -0.06   29.40
  13 -13  -2   10.71   23.78
 -11 -13   2   19.19   30.95
  11 -13  -2   10.94   24.68
   9 -13  -2   21.91   22.68
  -9 -13   2  -29.47   22.19
  -7 -13   2   -6.37   23.74
   7 -13  -2  -10.06   21.15
   5 -13  -2  -34.58   20.95
  -5 -13   2    0.57   23.52
  -3 -13   2   36.23   26.77
   3 -13  -2  -18.09   23.58
   1 -13  -2  -15.27   20.67
  -1 -13   2   39.92   24.62
   1 -13   2    8.51   25.01
  -1 -13  -2    7.04   22.79
   3 -13   2   86.40   29.39
  -3 -13  -2   14.88   22.23
   5 -13   2   42.36   26.71
  -5 -13  -2   27.28   23.75
  -7 -13  -2    2.81   25.12
   7 -13   2    5.15   26.47
  -9 -13  -2    8.93   26.20
   9 -13   2   90.02   32.70
 -11 -13  -2  -23.94   21.52
  11 -13   2   25.92   27.34
 -42   0   3   -1.74   23.17
 -40   0   3  -49.47   14.45
 -38   0   3  -16.94   19.93
 -36   0   3    4.03   18.03
 -34   0   3    8.89   16.84
 -32   0   3  -30.90   15.77
  30   0  -3   10.82   13.42
 -30   0   3   23.41   18.58
  28   0  -3    6.53   12.88
 -28   0   3   -3.03   11.56
 -26   0   3  -10.80   22.05
  26   0  -3   16.38   12.25
  24   0  -3   -2.29    8.46
 -24   0   3   -2.02    9.38
  22   0  -3   -6.24   10.92
 -22   0   3    6.66   13.07
 -20   0   3   10.06    8.77
  20   0  -3    2.99    8.29
  18   0  -3    5.56    7.29
 -18   0   3   -5.48    7.97
  16   0  -3   -5.29    5.92
 -16   0   3    1.05    6.79
  14   0  -3   -6.74    6.87
 -14   0   3    4.01    6.66
  12   0  -3    2.19    7.18
 -12   0   3   -0.64    6.43
  10   0  -3   -1.40    5.18
 -10   0   3   -0.16    4.76
  -8   0   3   -0.36    4.10
   8   0  -3    4.19    5.45
  -6   0   3    3.22    3.72
   6   0  -3   -4.70    4.56
  -4   0   3   -0.44    2.51
   4   0  -3   -0.91    3.78
   2   0  -3   -0.16    3.80
   0   0  -3    1.55    3.68
  -2   0  -3   -0.87    3.74
  -4   0  -3    3.10    2.51
  -4   0  -3   -0.04    3.91
  -6   0  -3    7.21    5.70
  -6   0  -3    3.34    3.16
  -8   0  -3    6.65    4.53
  -8   0  -3   -3.83    5.71
 -10   0  -3   16.74    6.51
 -10   0  -3  -10.19    6.63
  12   0   3    7.08    9.84
 -12   0  -3   -2.55    5.62
 -14   0  -3    0.45    7.27
  14   0   3   -8.76    9.17
 -16   0  -3    3.19    6.69
  16   0   3   16.36   12.24
 -18   0  -3    2.11    6.60
  18   0   3   -9.81   11.09
  20   0   3  -14.21   11.85
 -20   0  -3   13.37    9.35
 -22   0  -3   -0.21   10.46
  22   0   3    9.76   14.82
 -24   0  -3   -2.50   11.92
  24   0   3   -4.91   16.79
  26   0   3   -4.76   18.30
 -26   0  -3    1.58    9.69
 -28   0  -3   -1.17   10.21
  28   0   3  -18.83   16.76
 -30   0  -3  -12.52   11.21
  30   0   3  -14.42   16.36
 -32   0  -3    5.58   14.03
  32   0   3  -10.22   17.77
 -34   0  -3   27.90   14.95
 -36   0  -3  -18.04   15.75
 -38   0  -3  -11.57   17.63
 -40   0  -3    3.84   19.02
 -41  -1   3   31.27   25.68
 -41   1   3   64.06   29.59
 -39  -1   3  -13.11   20.64
 -39   1   3   -9.01   22.92
 -37  -1   3   33.17   20.45
 -37   1   3   65.06   26.04
 -35   1   3  163.14   27.04
 -35  -1   3  127.92   27.06
 -33   1   3   99.92   23.92
 -33  -1   3   68.49   21.41
  33  -1  -3   51.78   16.89
 -31  -1   3   57.27   18.14
  31  -1  -3   65.98   20.66
 -31   1   3   83.56   21.44
  29  -1  -3  100.58   20.88
 -29   1   3  144.23   22.43
 -29  -1   3  118.53   19.19
 -27   1   3  192.99   23.11
  27  -1  -3  161.80   21.51
 -27  -1   3  195.92   23.03
 -25   1   3   33.94   14.66
 -25  -1   3   34.13   14.64
  25   1  -3   29.00   13.02
  25  -1  -3   29.62   13.41
 -23   1   3   72.40   15.11
 -23  -1   3   64.01   14.33
  23  -1  -3   31.27   14.12
  23   1  -3   68.36   13.07
 -21  -1   3   30.85   11.61
  21   1  -3   22.67    9.04
 -21   1   3   27.76   11.40
  21  -1  -3   38.25   13.08
 -19   1   3   -6.27    8.64
 -19  -1   3   11.03    8.93
  19   1  -3   -1.35    6.48
  19  -1  -3   -4.91    8.59
  17   1  -3  626.86   23.17
  17  -1  -3  611.45   30.54
 -17   1   3  629.71   24.93
 -17  -1   3  599.45   25.13
  15  -1  -3 2257.61   53.26
 -15  -1   3 2402.03   44.82
  15   1  -3 2450.74   42.21
 -15   1   3 2364.25   42.28
 -13   1   3   19.48    7.67
  13  -1  -3   25.08    9.62
  13   1  -3   32.11    7.40
 -13  -1   3   12.50    6.44
 -11   1   3 1440.55   28.86
  11  -1  -3 1358.63   37.42
  11   1  -3 1444.61   29.12
 -11  -1   3 1435.18   29.12
  -9  -1   3  909.72   22.09
  -9   1   3  894.85   22.78
   9   1  -3  895.85   22.41
   9  -1  -3  890.56   29.75
   7   1  -3 1518.26   27.13
  -7   1   3 1477.32   25.59
   7  -1  -3 1490.03   34.74
  -7  -1   3 1519.39   24.68
  -5   1   3   15.72    4.63
   5  -1  -3    9.39    5.71
  -5  -1   3   16.21    4.28
   5   1  -3   17.71    4.97
   3  -1  -3  951.43   25.01
  -3  -1   3  934.19   14.58
   3   1  -3  955.58   21.80
   3  -1  -3  963.79   17.57
   1   1  -3   23.63    5.01
   1  -1  -3   14.45    3.29
   1  -1  -3   22.97    5.90
  -1  -1  -3 1409.06   30.34
  -1   1  -3 1387.62   28.21
  -1  -1  -3 1337.74   18.98
  -3  -1  -3 1913.10   36.12
  -3   1  -3 2018.04   23.31
  -3  -1  -3 2030.91   25.87
  -3   1  -3 2007.64   37.95
   5  -1   3 2181.35   46.31
  -5  -1  -3 2272.59   30.63
  -5   1  -3 2219.26   28.03
  -5  -1  -3 2246.77   40.53
  -5   1  -3 2148.61   41.09
  -7  -1  -3 1513.92   34.41
  -7   1  -3 1468.18   25.90
  -7  -1  -3 1517.52   27.30
  -9   1  -3  171.85   10.74
  -9  -1  -3  176.61   11.62
  -9  -1  -3  161.78   13.92
 -11   1  -3 1462.58   30.63
 -11  -1  -3 1468.54   37.07
  11  -1   3 1485.55   45.58
 -11  -1  -3 1460.95   31.45
  13  -1   3  547.06   30.60
 -13   1  -3  560.53   21.57
 -13  -1  -3  529.83   22.27
 -13  -1  -3  551.61   25.26
  15  -1   3    9.63   11.67
 -15  -1  -3    9.30    7.46
 -15  -1  -3    3.17    9.30
 -15   1  -3    8.42    7.16
 -17   1  -3  325.82   19.98
  17  -1   3  359.51   28.55
 -17  -1  -3  383.37   20.71
 -17  -1  -3  370.28   22.89
  19  -1   3  420.73   31.67
 -19   1  -3  450.57   24.13
 -19  -1  -3  400.25   22.73
 -19  -1  -3  425.90   26.23
 -21   1  -3   85.64   14.70
 -21  -1  -3   82.85   14.59
  21  -1   3   85.54   19.99
 -21  -1  -3   80.27   16.10
 -23  -1  -3  219.20   20.72
  23  -1   3  232.81   28.90
 -23   1  -3  245.55   21.56
 -23  -1  -3  235.12   22.46
 -25  -1  -3  215.85   22.18
  25  -1   3  260.42   31.07
 -25  -1  -3  248.34   24.72
 -25   1  -3  233.31   23.07
 -27  -1  -3   10.55   11.69
  27  -1   3   -3.41   15.72
 -27   1  -3   -8.72   10.60
 -27  -1  -3  -25.31   13.13
 -29  -1  -3   -1.18   11.48
 -29   1  -3   -0.65   11.26
 -29  -1  -3    2.23   15.57
  29  -1   3   25.62   19.38
 -31  -1  -3   54.54   18.74
 -31  -1  -3   25.13   20.11
  31  -1   3   33.88   21.61
 -31   1  -3   64.93   16.48
 -33  -1  -3   48.80   20.41
 -33   1  -3   31.61   20.45
  33  -1   3   28.16   22.81
 -35  -1  -3   20.92   16.90
 -35   1  -3   10.18   14.87
  35  -1   3   -8.74   21.59
 -37   1  -3    0.54   19.01
 -37  -1  -3   64.23   22.05
 -39   1  -3   10.97   19.12
 -39  -1  -3   15.47   19.74
 -41   1  -3    9.75   19.57
 -41  -1  -3   31.62   22.92
 -42  -2   3   56.16   26.75
 -42   2   3   40.63   28.27
 -40   2   3   10.45   25.47
 -40  -2   3    2.48   19.20
 -38  -2   3    0.65   21.96
 -38   2   3    5.74   21.77
  36  -2  -3   70.54   24.52
 -36   2   3  104.12   27.00
 -36  -2   3   55.85   22.97
  34  -2  -3  142.41   25.67
 -34   2   3  158.63   33.66
 -34  -2   3  118.07   25.80
 -32   2   3    2.10   16.64
 -32  -2   3  -16.86   13.84
  32  -2  -3    1.97   13.76
 -30   2   3   15.74   17.01
  30  -2  -3   49.32   16.96
 -30  -2   3   27.95   16.17
 -28   2   3  179.59   22.89
 -28  -2   3  162.53   23.24
  28  -2  -3  136.03   23.00
 -26  -2   3   32.90   15.34
  26  -2  -3   30.52   15.65
 -26   2   3   40.79   16.90
 -24   2   3   72.76   16.53
 -24  -2   3   44.37   15.32
  24  -2  -3   41.48   16.84
  22  -2  -3    3.21   11.16
  22   2  -3    3.98    8.70
 -22   2   3   -6.99   10.45
 -22  -2   3    3.06   11.68
  20  -2  -3   26.10   13.21
  20   2  -3   42.23    8.96
 -20   2   3   33.81   12.40
 -20  -2   3   47.29   12.30
  18  -2  -3  114.90   17.79
  18   2  -3  107.17   12.40
 -18  -2   3  106.15   14.11
 -18   2   3   99.40   14.58
 -16  -2   3  478.41   23.90
  16   2  -3  490.30   18.02
  16  -2  -3  479.62   30.37
 -16   2   3  499.31   23.32
  14  -2  -3  212.06   20.13
 -14  -2   3  171.19   15.49
  14   2  -3  209.95   11.66
 -14   2   3  226.21   16.01
 -12   2   3  352.64   17.21
  12   2  -3  341.44   12.92
 -12  -2   3  352.61   17.39
  12  -2  -3  433.00   23.94
  10  -2  -3 1068.43   36.76
 -10   2   3 1093.68   27.83
 -10  -2   3 1018.61   26.70
  10   2  -3 1024.44   20.69
  -8   2   3  270.24   14.46
   8   2  -3  259.52    9.80
  -8  -2   3  259.87   13.80
   8  -2  -3  268.73   19.86
   6   2  -3  643.47   16.02
  -6  -2   3  627.47   18.06
   6  -2  -3  575.80   24.57
   6  -2  -3  627.20   18.98
   4  -2  -3  781.43   18.98
  -4  -2   3  766.03   17.73
   4   2  -3  796.29   18.37
   4  -2  -3  785.86   26.31
  -2  -2   3   51.16    5.59
   2   2  -3   55.03    6.36
   2  -2  -3   44.96    5.82
   2  -2  -3   63.46   10.19
   0  -2  -3  680.55   22.39
   0  -2  -3  718.99   17.28
   0  -2   3  697.71   16.15
   0   2  -3  699.79   20.24
  -2  -2  -3  428.53   14.11
   2  -2   3  415.16   13.92
  -2  -2  -3  434.17   18.43
  -4   2  -3  186.81    8.75
  -4  -2  -3  177.89   12.70
   4  -2   3  167.04   15.16
  -4  -2  -3  196.88   10.38
  -6  -2  -3   38.08    8.94
   6  -2   3   54.65   11.32
  -6   2  -3   58.89    7.42
  -6  -2  -3   59.09    7.68
  -8  -2  -3   81.64   11.30
  -8  -2  -3  100.83   10.27
   8  -2   3  106.72   15.13
  -8   2  -3   99.86    8.58
 -10  -2  -3  410.80   18.39
 -10   2  -3  463.98   18.61
  10  -2   3  472.62   27.13
 -10  -2  -3  454.59   20.59
 -12   2  -3  408.77   19.49
 -12  -2  -3  398.39   24.50
  12  -2   3  415.60   28.61
 -12  -2  -3  410.64   21.83
 -14  -2  -3   15.13    7.95
  14  -2   3   15.97   12.60
 -14   2  -3    8.99    7.89
 -14  -2  -3   15.27    9.87
 -16  -2  -3  102.85   14.25
 -16   2  -3  123.24   14.84
 -16  -2  -3  128.94   14.94
  16  -2   3  106.52   20.32
  18  -2   3  268.91   28.42
 -18   2  -3  265.27   20.27
 -18  -2  -3  285.83   20.28
 -18  -2  -3  286.23   19.87
 -20  -2  -3   43.89   13.30
 -20   2  -3   44.66   13.73
 -20  -2  -3   33.44   10.90
  20  -2   3   21.98   17.03
 -22  -2  -3    5.05   11.59
 -22  -2  -3   20.74   10.91
 -22   2  -3  -10.83    9.62
  22  -2   3  -19.79   13.73
 -24  -2  -3  195.84   23.52
 -24   2  -3  189.35   21.94
 -24  -2  -3  202.94   22.32
  24  -2   3  197.83   31.36
 -26  -2  -3    7.50   12.03
 -26  -2  -3   -3.66   13.61
  26  -2   3   -3.39   15.14
 -26   2  -3  -21.01    9.72
  28  -2   3   19.85   19.76
 -28  -2  -3    0.86   12.36
 -28   2  -3   11.91   12.97
  30  -2   3   64.25   24.48
 -30  -2  -3   34.69   14.48
 -30   2  -3   29.00   16.30
 -32   2  -3   42.44   18.41
  32  -2   3   15.45   22.12
 -32  -2  -3   25.91   16.29
 -34  -2  -3    2.91   15.76
  34  -2   3    8.34   23.32
 -34   2  -3    3.89   15.05
 -36  -2  -3   13.46   17.68
  36  -2   3   13.89   25.39
 -36   2  -3   25.07   19.04
  38  -2   3   61.73   29.15
 -38  -2  -3   39.34   21.88
 -38   2  -3   28.32   22.07
 -40  -2  -3   16.76   23.18
 -40   2  -3   11.61   22.08
 -41   3   3   23.07   28.89
 -41  -3   3   24.99   23.73
 -39  -3   3   17.38   20.66
 -39   3   3   -5.51   25.05
  39  -3  -3    3.02   19.84
 -37  -3   3   12.42   20.45
 -37   3   3  -23.97   20.88
  37  -3  -3   29.54   23.75
  35  -3  -3   17.16   19.14
 -35   3   3   35.18   22.74
 -35  -3   3   -0.62   17.34
 -33   3   3   -0.74   21.40
  33  -3  -3   -1.02   16.78
 -33  -3   3  -10.08   20.82
 -31  -3   3   12.45   15.46
  31  -3  -3   55.77   21.61
 -31   3   3   10.66   18.64
 -29   3   3   40.39   18.60
  29  -3  -3   58.02   19.03
 -29  -3   3   26.31   15.05
 -27  -3   3  -16.50   11.76
  27  -3  -3  -19.27   11.75
 -27   3   3    5.73   14.86
  25  -3  -3   28.87   16.35
 -25   3   3    4.59   14.29
 -25  -3   3  -10.26   12.85
 -23  -3   3  153.28   19.48
  23  -3  -3  210.91   30.47
 -23   3   3  169.44   21.54
 -21   3   3   42.80   12.89
 -21  -3   3   48.73   14.70
  21  -3  -3   31.99   17.64
 -19  -3   3  104.05   16.88
 -19   3   3  112.28   17.03
  19  -3  -3   93.78   19.10
 -17  -3   3    3.61    9.58
  17   3  -3   -0.38    4.22
  17  -3  -3  -10.20    9.82
 -17   3   3  -16.56    8.43
  15  -3  -3  752.50   36.02
 -15   3   3  782.03   29.53
  15   3  -3  726.31   16.46
 -15  -3   3  697.16   28.45
  13  -3  -3   12.65   11.11
 -13   3   3   10.76    7.89
 -13  -3   3    1.47    8.03
 -11  -3   3   -2.84    7.03
 -11   3   3    9.38    8.13
  11  -3  -3  -19.81    9.41
  -9   3   3   61.19    8.85
  -9  -3   3   85.79   10.52
   9   3  -3   68.21    5.14
   9  -3  -3   83.05   15.95
  -7  -3   3  306.21   16.00
   7  -3  -3  306.69   22.72
   7   3  -3  333.83   11.10
   7  -3  -3  315.20   16.59
   5   3  -3   65.25    6.41
  -5  -3   3   75.32    8.25
   5  -3  -3   75.81    8.68
   5  -3  -3   60.09   12.33
  -3  -3   3   -0.84    4.34
   3  -3  -3   -0.18    4.14
   3  -3  -3    6.21    6.83
   3   3  -3    8.13    3.88
  -1  -3   3   10.26    7.30
   1  -3  -3   17.72    8.18
   1  -3  -3    6.74    4.39
  -1  -3   3   13.74    5.19
   1  -3   3   84.77    8.86
  -1  -3  -3  100.84    8.75
   1  -3   3   92.45   12.22
  -1  -3  -3   78.22   11.22
   3  -3   3    7.32    5.95
   3  -3   3    5.18    6.98
  -3  -3  -3   20.29    6.05
  -3  -3  -3    8.55    6.52
   5  -3   3   65.41   12.72
  -5  -3  -3   78.48    9.31
   5  -3   3   76.54    9.17
  -5  -3  -3   59.31    9.70
  -7  -3  -3   22.73    7.49
  -7   3  -3   30.51    6.83
   7  -3   3   36.89   13.38
  -7  -3  -3   35.08    9.06
   9  -3   3   70.56   14.04
  -9  -3  -3   62.30   10.87
  -9   3  -3   67.93    9.47
  -9  -3  -3   56.70   10.15
 -11  -3  -3  151.97   14.61
 -11  -3  -3  239.11   18.18
 -11   3  -3  183.41   12.93
  11  -3   3  205.03   23.42
 -13  -3  -3  150.22   16.28
 -13  -3  -3  161.10   16.05
  13  -3   3  142.03   22.27
 -13   3  -3  131.84   15.01
 -15  -3  -3   97.75   14.40
 -15   3  -3   35.37   10.88
 -15  -3  -3   84.54   14.46
  15  -3   3   84.91   20.77
  17  -3   3   24.35   18.17
 -17  -3  -3    8.80   10.06
 -17  -3  -3   32.32   11.67
 -17   3  -3   14.64    9.56
 -19   3  -3  110.18   16.20
  19  -3   3   96.06   23.66
 -19  -3  -3  103.51   14.96
 -19  -3  -3   89.97   15.27
 -21   3  -3   13.32   11.25
  21  -3   3   -7.38   14.05
 -21  -3  -3   12.38   12.33
 -21  -3  -3   13.89   10.60
 -23   3  -3    3.66   13.25
 -23  -3  -3   -8.71   12.13
 -23  -3  -3   21.58   14.14
  23  -3   3   -1.86   19.75
 -25   3  -3   10.34   12.68
  25  -3   3   -5.56   17.80
 -25  -3  -3   -8.68   11.19
 -27   3  -3   11.35   13.21
  27  -3   3  -24.70   17.16
 -27  -3  -3   -1.01   14.11
  29  -3   3   44.68   23.16
 -29  -3  -3   42.10   17.53
 -29   3  -3    2.13   14.24
  31  -3   3   45.70   25.31
 -31  -3  -3  -11.93   16.47
 -31   3  -3    5.58   14.22
 -33   3  -3   63.61   21.32
 -33  -3  -3   73.64   23.99
  33  -3   3   35.82   24.91
 -35   3  -3   -9.13   17.81
 -35  -3  -3   -0.94   19.80
  35  -3   3    9.64   25.19
 -37  -3  -3  -38.06   17.94
 -37   3  -3   14.14   21.17
  37  -3   3    7.71   27.31
  39  -3   3   13.38   28.83
 -39  -3  -3    6.87   22.70
 -39   3  -3   36.78   21.18
 -40   4   3   14.77   26.76
  40  -4  -3    7.71   21.79
 -40  -4   3   29.42   25.36
 -38  -4   3   36.02   25.02
  38  -4  -3   52.11   26.43
 -38   4   3   24.17   25.38
 -36  -4   3  120.13   28.07
  36  -4  -3   76.19   25.94
 -36   4   3  162.20   32.79
 -34  -4   3  216.44   30.75
 -34   4   3  187.41   33.95
  34  -4  -3   79.33   24.12
 -32   4   3   43.56   23.97
  32  -4  -3   46.33   23.57
 -32  -4   3   46.43   24.18
 -30   4   3   43.08   19.38
  30  -4  -3   37.09   19.99
 -30  -4   3   54.90   21.66
 -28   4   3  105.93   24.05
  28  -4  -3   52.38   21.80
 -28  -4   3  130.14   24.24
 -26   4   3   -9.27   13.89
  26  -4  -3   25.40   16.30
 -26  -4   3   12.79   15.95
  24  -4  -3  104.33   28.76
 -24   4   3   94.36   19.58
 -24  -4   3   86.58   20.74
  22  -4  -3  150.58   25.99
 -22  -4   3  123.17   20.91
 -22   4   3  164.10   22.36
 -20   4   3  108.67   19.25
  20  -4  -3  105.33   24.00
 -20  -4   3   97.92   18.23
 -18   4   3   18.04   13.19
  18  -4  -3   11.08   15.88
 -18  -4   3   -2.97   13.67
 -16  -4   3  754.42   32.51
 -16   4   3  743.02   30.96
  16  -4  -3  808.19   43.08
 -14   4   3 1054.37   34.87
  14  -4  -3  996.34   42.62
 -14  -4   3 1015.52   33.79
 -12  -4   3   14.13   10.01
  12  -4  -3   15.06   11.82
 -12   4   3    5.91    8.50
  10  -4  -3  141.49   20.13
 -10  -4   3  140.41   14.04
  10  -4  -3  145.67   15.10
   8  -4  -3  550.28   25.49
   8   4  -3  591.84   14.05
   8  -4  -3  591.70   34.82
  -8  -4   3  605.97   24.08
   6   4  -3  205.12   10.34
   6  -4  -3  226.22   20.44
  -6  -4   3  199.58   14.85
   6  -4  -3  221.52   15.03
   4  -4  -3   53.46   11.93
  -4  -4   3   47.31    9.26
  -4  -4   3   48.59    8.66
   4  -4  -3   48.57    8.57
   2  -4  -3  522.57   25.65
   2  -4  -3  499.66   20.44
  -2  -4   3  559.26   21.45
  -2  -4   3  520.03   22.66
   0  -4   3  222.00   16.87
   0  -4   3  253.95   16.38
   0  -4  -3  222.76   14.03
   0  -4  -3  255.75   18.54
  -2  -4  -3    1.27    7.03
  -2  -4  -3    1.27    5.36
   2  -4   3   -1.19    5.86
   2  -4   3   12.35    8.07
  -4  -4  -3  889.38   28.60
   4  -4   3  876.02   33.63
  -4  -4  -3  842.12   26.23
   4  -4   3  868.76   27.42
  -6  -4  -3  228.73   16.80
   6  -4   3  229.01   17.61
  -6  -4  -3  240.17   17.88
   6  -4   3  238.76   22.43
  -8   4  -3    1.85    5.59
   8  -4   3    2.11    9.95
  -8  -4  -3    7.21    6.91
  -8  -4  -3   24.83    8.32
  10  -4   3 1023.69   43.06
 -10   4  -3 1026.59   30.55
 -10  -4  -3 1041.03   33.08
 -10  -4  -3 1066.23   31.58
 -12  -4  -3 1398.35   38.41
  12  -4   3 1276.73   51.12
 -12  -4  -3 1367.98   40.13
 -12   4  -3 1375.04   39.08
  14  -4   3  170.05   25.41
 -14  -4  -3  168.32   16.63
 -14   4  -3  157.83   15.52
 -14  -4  -3  135.65   16.07
 -16   4  -3   33.57   12.55
 -16  -4  -3   60.71   14.15
  16  -4   3   68.04   22.37
 -16  -4  -3   76.56   15.15
 -18   4  -3  282.36   23.14
  18  -4   3  293.17   34.16
 -18  -4  -3  292.70   24.24
 -18  -4  -3  311.62   23.42
 -20   4  -3  273.25   24.16
 -20  -4  -3  280.11   23.37
  20  -4   3  212.20   33.11
 -20  -4  -3  196.30   21.91
  22  -4   3   55.71   23.16
 -22   4  -3    8.25   11.31
 -22  -4  -3   -1.74   11.28
 -24   4  -3  167.10   22.60
 -24  -4  -3  181.80   23.58
  24  -4   3  227.55   36.31
 -26   4  -3   95.56   20.07
  26  -4   3  114.56   31.14
 -26  -4  -3   70.01   18.89
 -28   4  -3   -8.67   14.70
 -28  -4  -3   -9.25   13.72
  28  -4   3   -9.58   22.10
 -30  -4  -3   25.03   18.52
 -30   4  -3   51.32   20.95
  30  -4   3   19.19   23.82
  32  -4   3   90.66   31.16
 -32   4  -3   65.78   22.37
 -32  -4  -3   70.46   22.72
  34  -4   3   51.21   29.92
 -34   4  -3   33.21   20.31
 -34  -4  -3   44.22   22.09
 -36   4  -3   18.61   21.08
  36  -4   3   22.12   27.42
 -36  -4  -3  -14.01   19.07
 -38  -4  -3   27.29   24.41
  38  -4   3   66.07   35.16
 -38   4  -3   18.63   22.24
 -39  -5   3  -22.49   25.89
 -39   5   3   22.67   26.65
  39  -5  -3  -10.05   25.27
 -37  -5   3  -15.95   23.05
 -37   5   3   23.72   28.42
  37  -5  -3   -0.09   22.24
  35  -5  -3    2.37   25.88
 -35   5   3   13.42   25.30
 -35  -5   3  -14.80   22.10
 -33  -5   3   33.89   24.12
 -33   5   3    9.21   22.62
  33  -5  -3   18.26   23.67
 -31  -5   3   23.11   24.12
  31  -5  -3    3.89   20.44
 -31   5   3  -15.39   20.36
 -29  -5   3  -13.18   17.05
  29  -5  -3  -17.16   17.94
 -29   5   3   17.89   18.20
 -27   5   3   10.09   16.30
 -27  -5   3  -17.47   14.60
  27  -5  -3    4.55   18.53
 -25  -5   3   31.19   17.74
  25  -5  -3   48.08   22.23
 -25   5   3   24.51   15.93
 -23  -5   3   -3.30   15.50
  23  -5  -3   -2.72   17.61
 -23   5   3   -6.23   14.34
 -21  -5   3    6.42   14.79
 -21   5   3  -28.94   15.58
  21  -5  -3   -3.25   18.55
 -19   5   3   -8.56   11.75
  19  -5  -3   -5.38   13.98
 -19  -5   3   17.61   13.80
 -17   5   3   89.96   16.42
  17  -5  -3   85.40   22.75
 -17  -5   3   83.00   17.23
 -15  -5   3    0.57   13.02
  15  -5  -3  -11.23   15.01
 -15   5   3   20.32   12.24
 -13  -5   3   16.87   11.59
  13  -5  -3   14.13   13.41
 -13   5   3   23.07   10.15
  11  -5  -3  154.82   21.25
  11  -5  -3  154.02   16.31
 -11  -5   3  161.58   18.38
  -9  -5   3   37.67   11.27
   9  -5  -3   47.50   11.37
   9  -5  -3   35.94   15.44
  -7  -5   3  112.81   14.40
   7  -5  -3  102.19   17.54
   7   5  -3   85.65    7.58
   7  -5  -3   91.07   13.26
  -5  -5   3    4.84    7.01
  -5  -5   3   -1.26    6.86
   5  -5  -3    7.49    7.72
   5  -5  -3   -6.78    9.97
  -3  -5   3   66.29   10.70
   3  -5  -3   63.10   14.33
  -3  -5   3   56.32   10.59
   3  -5  -3   66.21   10.64
  -1  -5   3   21.60   10.44
  -1  -5   3   43.07   10.74
   1  -5  -3   26.06   10.16
   1  -5  -3   32.78    9.19
   1  -5   3   76.15   13.64
   1  -5   3   84.95   12.75
  -1  -5  -3   88.52   14.31
  -1  -5  -3   87.17   12.35
   3  -5   3    5.73    8.80
  -3  -5  -3   -2.71    6.44
   3  -5   3   15.95   11.04
  -3  -5  -3   10.12    8.49
  -5  -5  -3   21.54    8.89
   5  -5   3    9.32   10.54
  -5  -5  -3    6.39    7.06
   5  -5   3   26.00   10.66
   7  -5   3   25.35   12.07
  -7  -5  -3   17.85    9.01
  -7  -5  -3   18.11    8.80
   7  -5   3   -1.14    7.87
   9  -5   3   76.08   17.59
  -9   5  -3   40.63   11.10
  -9  -5  -3   57.59   11.43
  -9  -5  -3   47.33   11.65
 -11   5  -3   88.88   14.40
  11  -5   3   79.54   19.04
 -11  -5  -3   51.95   11.04
 -11  -5  -3   46.94   12.66
 -13   5  -3   -1.04    9.31
 -13  -5  -3    6.85    9.31
 -13  -5  -3    6.66    9.71
  13  -5   3    7.30   14.75
 -15  -5  -3   43.46   12.99
 -15  -5  -3   35.58   11.98
 -15   5  -3   52.16   13.28
  15  -5   3   19.61   16.96
 -17  -5  -3   27.96   13.34
  17  -5   3   42.85   18.53
 -17   5  -3   18.58   11.50
 -19   5  -3   -1.23   16.54
 -19  -5  -3   14.53   15.32
  19  -5   3    1.86   21.07
  21  -5   3   20.54   22.86
 -21   5  -3    9.05   15.81
 -21  -5  -3    8.24   12.80
  23  -5   3   46.25   26.25
 -23  -5  -3    1.27   13.55
 -23   5  -3    2.43   13.10
  25  -5   3  -10.91   19.20
 -25   5  -3   -0.28   12.29
 -25  -5  -3   -0.77   12.28
 -27   5  -3  -18.67   13.47
  27  -5   3   36.79   25.86
 -27  -5  -3   -8.22   13.11
 -29   5  -3  -21.34   16.30
 -29  -5  -3   20.89   19.48
  29  -5   3  -23.39   24.56
 -31  -5  -3   -5.76   16.29
  31  -5   3  -26.29   25.92
 -31   5  -3   36.61   20.67
 -33  -5  -3   -2.90   17.99
  33  -5   3   45.86   32.13
 -33   5  -3  -16.83   18.93
  35  -5   3  -14.65   29.50
 -35   5  -3  -13.72   19.19
 -35  -5  -3    9.79   20.69
 -37  -5  -3   11.07   22.28
 -37   5  -3   -8.44   21.67
  37  -5   3   26.81   32.58
 -38   6   3    4.82   26.87
  38  -6  -3  -14.75   23.65
 -38  -6   3  -12.93   25.79
  36  -6  -3   42.73   34.97
 -36   6   3   16.44   25.17
 -36  -6   3  -14.26   24.86
  34  -6  -3    7.21   24.12
 -34   6   3   19.23   25.27
 -34  -6   3   34.99   26.58
 -32  -6   3   -3.91   22.16
 -32   6   3   13.09   22.25
  32  -6  -3   -1.47   23.97
 -30  -6   3   25.49   20.26
  30  -6  -3   31.49   26.79
 -30   6   3   84.71   26.74
 -28   6   3    8.34   18.65
  28  -6  -3   34.98   26.21
 -28  -6   3   31.62   19.40
  26  -6  -3   19.60   21.13
 -26   6   3   10.68   17.55
 -26  -6   3    6.70   19.78
 -24  -6   3  158.22   24.67
 -24   6   3  232.46   26.29
  24  -6  -3  150.63   32.59
 -22   6   3  259.05   24.23
  22  -6  -3  196.65   36.20
 -22  -6   3  244.76   29.26
 -20   6   3   11.71   14.71
  20  -6  -3   -0.78   17.93
 -20  -6   3   -8.69   14.15
  18  -6  -3  -28.83   20.57
 -18   6   3   -0.81   18.97
 -18  -6   3    2.94   14.72
 -16  -6   3  791.77   38.78
 -16   6   3  778.01   36.15
  16  -6  -3  719.94   45.88
 -14  -6   3  275.40   25.91
  14  -6  -3  178.81   26.57
 -14   6   3  238.80   20.02
  12  -6  -3   20.20   15.80
  12  -6  -3   57.05   13.49
 -12  -6   3   48.58   14.85
  10  -6  -3  122.63   21.32
 -10  -6   3  109.30   17.31
  10  -6  -3   94.94   15.19
   8  -6  -3  324.27   21.56
  -8  -6   3  368.79   25.65
   8  -6  -3  290.35   27.73
  -6  -6   3   20.83   10.22
   6  -6  -3   25.35   13.31
   6  -6  -3   12.41    9.44
  -6  -6   3   19.23    9.86
   4  -6  -3  134.57   15.84
   4  -6  -3  175.84   20.63
  -4  -6   3  154.94   15.88
  -4  -6   3  144.24   14.39
  -2  -6   3  101.16   14.95
  -2  -6   3   93.14   12.91
   2  -6  -3   93.15   13.61
   2  -6  -3   82.27   15.85
   0  -6   3  155.55   17.69
   0  -6   3  127.41   15.24
   0  -6  -3  114.85   12.77
   0  -6  -3  131.66   17.71
   2  -6   3    8.13    9.27
  -2  -6  -3   -1.98    8.27
  -2  -6  -3   -5.88    7.30
   2  -6   3   -2.51    7.29
  -4  -6  -3  254.36   19.39
  -4  -6  -3  226.56   20.06
   4  -6   3  252.41   22.46
   4  -6   3  260.52   19.74
   6  -6   3  253.26   23.97
  -6  -6  -3  281.10   20.09
   6  -6   3  250.39   20.09
  -6  -6  -3  259.81   20.08
  -8  -6  -3   26.44   11.55
   8  -6   3    7.37    9.92
   8  -6   3   13.51   13.17
  -8  -6  -3    7.78    9.76
  10  -6   3   79.77   20.92
 -10  -6  -3  141.73   18.27
  10  -6   3  110.86   17.86
 -10  -6  -3  110.20   16.16
 -12  -6  -3  635.58   31.19
  12  -6   3  596.47   38.13
 -12   6  -3  568.92   28.06
 -12  -6  -3  509.57   23.87
 -14  -6  -3    8.18   14.16
  14  -6   3   43.18   19.33
 -14   6  -3   34.21   13.31
  16  -6   3   54.71   22.59
 -16   6  -3   62.49   15.88
 -16  -6  -3   39.39   17.42
 -18   6  -3   47.00   15.79
 -18  -6  -3  125.91   20.28
  18  -6   3   66.63   25.03
 -20  -6  -3  141.16   23.47
  20  -6   3  121.84   28.51
 -20   6  -3  121.39   20.19
  22  -6   3   85.20   30.50
 -22   6  -3   49.02   17.75
 -22  -6  -3   85.60   21.43
 -24  -6  -3   90.42   22.91
 -24   6  -3   86.17   20.08
  24  -6   3   96.44   32.64
  26  -6   3   18.36   29.09
 -26   6  -3   46.52   18.34
 -26  -6  -3   71.84   21.81
  28  -6   3   19.01   28.70
 -28  -6  -3   29.36   30.12
 -28   6  -3   33.77   18.52
 -30   6  -3   49.28   21.58
  30  -6   3   71.87   35.22
 -30  -6  -3    8.48   18.10
 -32  -6  -3   -8.32   18.32
  32  -6   3   31.40   32.40
 -32   6  -3    1.69   20.69
 -34   6  -3   17.46   23.00
  34  -6   3  -13.73   30.04
 -34  -6  -3   22.84   21.52
  36  -6   3    7.91   32.59
 -36   6  -3    0.82   22.51
 -36  -6  -3   15.00   22.35
 -35   7   3   15.39   27.23
 -35  -7   3   -9.17   25.47
  35  -7  -3   46.88   37.59
 -33   7   3   44.46   24.63
  33  -7  -3    3.72   29.54
 -33  -7   3   25.53   25.48
 -31   7   3   68.64   24.87
  31  -7  -3   26.00   28.30
 -31  -7   3    7.14   25.53
 -29   7   3   79.90   26.67
  29  -7  -3  133.23   36.26
 -29  -7   3   61.25   26.80
  27  -7  -3   25.46   27.07
 -27  -7   3   31.20   25.41
 -27   7   3   26.71   21.94
  25  -7  -3    1.22   21.11
 -25  -7   3   -2.20   20.68
 -25   7   3   39.79   18.93
 -23   7   3  100.10   22.34
  23  -7  -3   59.78   27.86
 -23  -7   3   40.94   19.73
 -21  -7   3   96.66   23.23
  21  -7  -3   76.55   28.77
 -21   7   3  100.95   21.98
 -19  -7   3    5.93   15.97
  19  -7  -3   -1.75   19.46
 -19   7   3    7.70   13.71
 -17  -7   3  107.46   21.79
 -17   7   3  119.25   21.56
  17  -7  -3   83.34   25.36
 -15   7   3  340.41   27.59
  15  -7  -3  375.94   34.57
 -15  -7   3  301.92   28.08
  13  -7  -3   25.79   12.82
  13  -7  -3    7.49   18.71
 -13  -7   3   -5.92   15.56
  11  -7  -3   -2.27   11.81
 -11  -7   3   52.98   16.44
  11  -7  -3   34.15   18.37
   9  -7  -3  255.09   26.73
   9  -7  -3  286.96   22.12
  -9  -7   3  258.34   24.12
   7  -7  -3  115.13   21.26
   7  -7  -3   79.62   15.61
  -7  -7   3  143.11   19.95
   5  -7  -3   22.10   13.50
  -5  -7   3   17.30   11.08
  -5  -7   3    4.37   11.19
   5  -7  -3   18.67   10.23
  -3  -7   3   45.85   16.02
   3  -7  -3   62.98   17.04
   3  -7  -3   55.14   12.66
  -3  -7   3   42.52   13.34
  -1  -7   3  166.77   19.92
  -1  -7   3  175.74   19.44
   1  -7  -3  188.84   19.46
   1  -7  -3  162.47   20.84
  -1  -7  -3    6.96   12.60
  -1  -7  -3    7.12   11.77
   1  -7   3   -6.88    9.07
   1  -7   3  -13.47    9.11
  -3  -7  -3   52.71   13.52
  -3  -7  -3   53.36   14.25
   3  -7   3   40.27   14.47
   3  -7   3   49.84   15.45
  -5  -7  -3  179.84   19.36
   5  -7   3  175.26   20.33
   5  -7   3  178.36   21.87
  -5  -7  -3  149.11   19.33
  -7  -7  -3    1.57    9.69
  -7  -7  -3   -8.78    9.22
   7  -7   3   12.63   14.14
   7  -7   3    8.87   14.27
  -9  -7  -3  167.47   18.70
   9  -7   3  195.57   27.42
  -9  -7  -3  164.54   18.77
   9  -7   3  172.77   22.87
  11  -7   3  411.95   36.70
  11  -7   3  467.23   31.04
 -11  -7  -3  455.60   30.62
  13  -7   3  163.85   33.71
 -13  -7  -3  209.65   24.20
 -13   7  -3  237.07   23.08
 -15  -7  -3   22.45   15.02
 -15   7  -3  -22.59   12.85
  15  -7   3   15.06   19.18
  17  -7   3   88.77   26.14
 -17  -7  -3  103.77   22.23
 -17   7  -3  135.26   20.59
 -19   7  -3  259.81   25.88
 -19  -7  -3  248.70   28.42
  19  -7   3  254.09   36.15
 -21   7  -3   40.15   14.65
  21  -7   3   26.21   24.92
 -21  -7  -3   30.33   19.31
  23  -7   3   46.83   26.47
 -23   7  -3   56.78   18.15
 -23  -7  -3    8.78   15.89
  25  -7   3   73.45   35.59
 -25   7  -3   37.36   20.18
 -25  -7  -3   74.91   25.93
 -27   7  -3   10.55   17.60
 -27  -7  -3   29.81   20.82
  27  -7   3   13.38   31.29
 -29   7  -3   42.73   21.63
  29  -7   3   32.66   32.15
 -29  -7  -3   17.00   22.18
 -31  -7  -3    1.16   23.27
 -31   7  -3    0.91   19.53
  31  -7   3   62.75   38.16
 -33   7  -3   15.54   23.02
 -33  -7  -3   16.08   27.37
  33  -7   3   37.49   34.83
 -35  -7  -3   37.41   27.95
  35  -7   3   52.23   42.71
 -35   7  -3    2.24   20.43
 -34   8   3   -4.47   24.62
  34  -8  -3  -34.62   31.52
 -34  -8   3  -45.41   24.75
 -32   8   3  -31.44   22.32
  32  -8  -3    9.24   33.77
 -32  -8   3  -16.04   22.35
 -30   8   3   10.16   22.23
 -30  -8   3  -28.31   21.08
  30  -8  -3  -28.79   25.59
  28  -8  -3   11.95   27.63
 -28  -8   3   41.87   26.67
 -28   8   3   22.02   20.57
 -26  -8   3  -51.41   20.05
  26  -8  -3  -21.47   24.21
 -26   8   3    7.05   18.58
 -24   8   3  -18.13   16.67
  24  -8  -3   -7.82   26.20
 -24  -8   3   -9.52   23.09
 -22  -8   3   -0.88   19.10
  22  -8  -3   12.80   23.66
 -22   8   3    1.16   16.05
 -20   8   3   -8.48   16.23
 -20  -8   3    9.69   17.70
  20  -8  -3   37.21   23.91
 -18   8   3  -19.78   15.64
  18  -8  -3   43.48   23.25
 -18  -8   3   34.29   18.33
  16  -8  -3   -8.44   20.47
 -16   8   3   19.90   15.28
 -16  -8   3   -7.68   15.35
 -14  -8   3   15.62   15.81
  14  -8  -3   31.94   13.64
  14  -8  -3    5.32   17.58
 -12  -8   3  -16.51   13.68
  12  -8  -3   -7.07   10.03
  12  -8  -3  -33.96   13.19
 -10  -8   3   20.49   16.90
  10  -8  -3   17.35   14.16
  10  -8  -3   -5.10   17.54
   8  -8  -3   14.49   12.47
  -8  -8   3   -7.82   13.49
   8  -8  -3  -15.70   15.57
   6  -8  -3   14.87   16.77
  -6  -8   3   -5.25   14.78
   6  -8  -3   16.04   13.86
   4  -8  -3   -0.20   10.65
  -4  -8   3    4.66   17.20
   4  -8  -3   -3.51   15.36
   2  -8  -3   56.57   16.83
  -2  -8   3   78.41   18.78
  -2  -8   3   71.04   18.97
   2  -8  -3   21.95   12.24
   0  -8  -3    9.67   12.00
   0  -8   3    9.16   12.56
   0  -8  -3   12.74   13.55
   0  -8   3   30.03   15.76
   2  -8   3    7.68   14.22
   2  -8   3    0.55   13.75
  -2  -8  -3   -2.45   10.62
  -2  -8  -3   -1.88   12.85
   4  -8   3   23.54   16.73
  -4  -8  -3   41.64   17.43
   4  -8   3   59.09   21.28
  -4  -8  -3   37.76   15.59
   6  -8   3   -6.66   13.66
  -6  -8  -3   -3.75   14.12
   6  -8   3   -1.10   16.36
  -6  -8  -3   10.87   12.56
  -8  -8  -3    1.24   11.93
   8  -8   3   38.16   21.54
   8  -8   3   -4.68   15.33
  10  -8   3   25.75   19.45
 -10  -8  -3   19.42   14.20
  10  -8   3   -0.21   15.02
 -12  -8  -3   17.02   13.88
  12  -8   3   11.93   18.00
  14  -8   3   -5.98   18.58
 -14  -8  -3   10.16   15.79
 -14   8  -3  -11.80   12.89
 -16  -8  -3  -26.78   13.01
 -16   8  -3  -10.57   12.98
  16  -8   3    0.75   19.76
  18  -8   3   28.42   23.85
 -18   8  -3   19.04   16.93
 -18  -8  -3    9.82   17.05
 -20  -8  -3   -1.55   17.42
 -20   8  -3   12.01   15.82
  20  -8   3   -6.85   22.62
 -22  -8  -3   -0.50   22.31
 -22   8  -3  -11.73   18.71
  22  -8   3   24.01   26.54
 -24  -8  -3   10.44   21.18
  24  -8   3   12.13   30.30
 -24   8  -3   -8.67   15.68
 -26  -8  -3  -14.99   20.45
  26  -8   3  -16.83   29.45
 -26   8  -3  -20.93   16.39
  28  -8   3   58.56   43.80
 -28  -8  -3   29.83   26.97
 -28   8  -3  -13.00   18.71
 -30  -8  -3   23.12   23.39
  30  -8   3    6.89   34.70
 -30   8  -3   31.87   23.64
 -32  -8  -3   14.78   24.30
  32  -8   3   29.65   39.27
 -32   8  -3   26.07   22.00
 -31   9   3   -6.10   23.66
  31  -9  -3   -5.22   35.78
 -31  -9   3   98.79   34.79
 -29   9   3   97.96   28.72
  29  -9  -3   64.64   34.52
 -29  -9   3   50.37   31.40
  27  -9  -3  -14.87   29.83
 -27   9   3   80.10   24.44
 -27  -9   3   27.50   26.90
 -25   9   3  -11.90   19.10
  25  -9  -3   11.48   31.04
 -25  -9   3    9.75   24.14
 -23   9   3   39.56   23.92
 -23  -9   3   36.79   21.63
  23  -9  -3   66.74   31.88
 -21   9   3   47.03   25.53
 -21  -9   3   49.02   25.60
  21  -9  -3    4.84   26.00
 -19   9   3   -3.63   21.98
 -19  -9   3    2.23   27.95
  19  -9  -3   47.78   30.32
  17  -9  -3   24.44   26.24
 -17   9   3   47.99   22.79
 -17  -9   3   55.75   22.25
 -15  -9   3  256.50   30.91
  15  -9  -3  176.89   25.83
  15  -9  -3  140.87   30.30
 -13  -9   3   55.40   20.93
  13  -9  -3    3.41   23.73
  13  -9  -3   22.53   15.86
 -11  -9   3  -10.74   15.75
  11  -9  -3   -8.07   17.08
  11  -9  -3   -7.26   10.87
  -9  -9   3  115.16   22.13
   9  -9  -3   76.06   21.96
   9  -9  -3   46.90   17.44
   7  -9  -3   21.42   18.45
  -7  -9   3   38.05   17.06
   7  -9  -3   36.23   15.58
   5  -9  -3   -6.59   15.88
   5  -9  -3    7.53   13.29
  -5  -9   3  -29.04   11.19
   3  -9  -3    4.35   16.60
  -3  -9   3   -4.92   14.28
   3  -9  -3   18.15   14.04
  -1  -9   3   15.58   14.04
   1  -9  -3   21.53   16.29
   1  -9  -3    7.34   12.79
   1  -9   3   -3.54   15.65
  -1  -9  -3    5.57   11.67
  -1  -9  -3    4.56   14.66
   1  -9   3   -5.22   12.70
   3  -9   3   37.03   19.70
  -3  -9  -3   48.31   18.32
   3  -9   3   66.09   19.64
  -3  -9  -3   47.61   13.57
  -5  -9  -3  187.83   23.28
   5  -9   3  223.79   25.81
   5  -9   3  229.34   29.15
   7  -9   3   86.38   24.19
   7  -9   3   76.19   20.04
  -7  -9  -3  116.87   19.25
   9  -9   3    1.76   19.17
   9  -9   3  -19.54   16.13
  -9  -9  -3   20.57   17.69
  11  -9   3   87.48   27.38
 -11  -9  -3   63.41   20.17
  11  -9   3   75.23   22.26
  13  -9   3   52.89   25.43
 -13   9  -3  112.45   24.23
 -13  -9  -3   74.74   20.76
 -15   9  -3   -4.87   18.05
 -15  -9  -3   21.28   17.52
  15  -9   3   -3.49   20.62
 -17  -9  -3   26.53   20.63
 -17   9  -3   32.29   21.58
  17  -9   3    7.83   23.59
 -19   9  -3   90.43   27.84
 -19  -9  -3   78.07   25.54
  19  -9   3   85.39   31.90
 -21  -9  -3   -3.07   20.70
  21  -9   3    3.08   25.12
 -21   9  -3  -24.76   19.89
  23  -9   3   37.05   31.87
 -23   9  -3   29.18   25.00
 -23  -9  -3   90.40   26.43
 -25  -9  -3  101.77   30.47
 -25   9  -3   48.56   26.75
  25  -9   3   74.65   38.57
 -27  -9  -3  -17.34   22.67
  27  -9   3   -4.73   32.49
 -27   9  -3   10.79   23.51
 -29   9  -3   22.49   25.22
  29  -9   3    9.55   38.35
 -29  -9  -3   33.64   28.65
  31  -9   3  -33.67   36.74
 -31   9  -3  -46.53   19.11
  28 -10  -3   15.75   33.91
 -28 -10   3   55.84   30.35
 -28  10   3  -58.95   19.42
  26 -10  -3  -25.66   30.13
 -26 -10   3  -44.25   22.62
 -26  10   3   18.45   26.38
  24 -10  -3  -43.59   24.80
 -24  10   3  -29.65   22.52
 -24 -10   3   10.55   25.74
  22 -10  -3   -0.85   26.44
 -22 -10   3   -4.32   24.30
 -22  10   3   18.19   26.56
 -20  10   3   12.29   28.97
  20 -10  -3  -32.72   21.12
 -20 -10   3  -12.54   21.31
  18 -10  -3   11.40   24.09
 -18 -10   3   16.92   23.45
 -18  10   3   29.37   30.28
  16 -10  -3   41.69   28.66
 -16  10   3   29.62   33.48
 -16 -10   3  117.36   29.47
 -14 -10   3  -22.28   25.91
  14 -10  -3   40.36   32.17
  14 -10  -3   14.59   17.76
  12 -10  -3   13.70   17.07
  12 -10  -3    8.82   21.66
 -12 -10   3   10.37   19.43
  10 -10  -3   43.95   18.21
  10 -10  -3   12.92   23.39
 -10 -10   3    4.03   17.62
  -8 -10   3   31.91   17.67
   8 -10  -3   26.71   20.25
   8 -10  -3   32.57   18.80
  -6 -10   3   12.06   18.84
   6 -10  -3   -6.69   15.73
   6 -10  -3  -13.66   13.73
   4 -10  -3   13.95   14.70
   4 -10  -3  -11.03   13.17
  -4 -10   3   -8.55   17.29
   2 -10  -3   17.71   15.72
   2 -10  -3   44.31   21.31
  -2 -10   3   14.69   15.92
   0 -10  -3  -16.09   13.02
   0 -10   3   -9.77   16.17
   0 -10  -3   -4.43   21.56
   2 -10   3  -21.85   13.84
  -2 -10  -3   13.80   16.94
   4 -10   3   -4.19   15.24
  -4 -10  -3   34.49   18.99
   4 -10   3   32.50   23.61
   6 -10   3   55.88   19.94
   6 -10   3   53.72   25.15
  -6 -10  -3   57.12   18.24
   8 -10   3   -0.09   21.62
  -8 -10  -3   26.89   16.40
   8 -10   3   -5.06   17.69
 -10 -10  -3  -15.85   15.23
  10 -10   3   24.05   23.09
  10 -10   3  -17.14   18.27
  12 -10   3  113.11   31.40
  12 -10   3   12.78   25.04
 -12 -10  -3   40.88   21.76
 -14 -10  -3  -12.00   17.93
  14 -10   3    3.74   24.60
 -14  10  -3   63.12   25.48
  16 -10   3   26.13   26.50
 -16 -10  -3  -31.24   18.22
 -16  10  -3  -14.40   18.28
 -18 -10  -3    8.25   19.04
 -18  10  -3    9.83   23.54
  18 -10   3   26.79   26.34
 -20  10  -3   15.28   25.74
  20 -10   3    5.64   26.41
 -20 -10  -3    3.62   22.87
 -22 -10  -3   21.37   25.45
 -22  10  -3    0.42   27.84
  22 -10   3   -4.92   29.77
  24 -10   3    5.52   34.12
 -24  10  -3   -0.39   27.49
 -24 -10  -3    5.98   26.01
 -26 -10  -3   14.82   26.89
  26 -10   3  -11.27   35.23
 -26  10  -3   31.80   29.11
 -25  11   3  -44.17   33.42
  25 -11  -3  -27.84   28.36
 -25 -11   3    5.84   26.94
 -23  11   3   56.90   42.54
  23 -11  -3  -35.10   27.49
 -23 -11   3   15.67   29.38
 -21 -11   3   52.91   29.47
  21 -11  -3    7.96   31.09
 -21  11   3   73.54   41.43
 -19  11   3   17.90   34.91
  19 -11  -3   -6.35   26.73
 -19 -11   3   58.90   27.04
 -17  11   3    9.07   49.76
 -17 -11   3   -9.66   23.84
  17 -11  -3  -11.84   22.87
  15 -11  -3   31.93   27.35
 -15 -11   3   58.40   24.10
  15 -11  -3   32.11   19.78
  13 -11  -3   33.18   21.45
  13 -11  -3   35.36   29.13
 -13 -11   3   -1.99   21.56
  11 -11  -3   -2.18   27.11
  11 -11  -3  -22.47   13.71
 -11 -11   3   14.10   22.55
   9 -11  -3   25.29   18.73
  -9 -11   3   11.09   22.71
   9 -11  -3   -4.09   23.01
   7 -11  -3   23.10   20.75
   7 -11  -3   -9.51   24.28
  -7 -11   3    4.05   21.34
   5 -11  -3   13.36   30.05
   5 -11  -3   -2.80   20.06
  -5 -11   3   14.86   23.58
   3 -11  -3   33.98   18.71
   3 -11  -3   79.56   29.51
  -3 -11   3   66.21   23.17
   1 -11  -3   56.14   21.42
  -1 -11   3   27.40   22.79
   1 -11   3   -0.78   17.84
  -1 -11  -3   16.80   18.14
  -3 -11  -3   41.03   23.51
   3 -11   3   71.23   23.17
  -5 -11  -3   71.46   27.48
   5 -11   3   52.82   25.42
   7 -11   3  -11.34   21.14
  -7 -11  -3    2.77   19.02
   7 -11   3   84.57   33.51
   9 -11   3   69.96   32.19
   9 -11   3   36.75   25.66
  -9 -11  -3  -14.12   16.93
  11 -11   3   -3.52   22.97
 -11 -11  -3    6.43   18.38
  11 -11   3   17.95   28.87
  13 -11   3  -20.41   20.88
 -13 -11  -3  -23.72   16.40
  13 -11   3   19.05   29.29
 -15  11  -3   28.45   26.93
 -15 -11  -3    5.03   22.12
  15 -11   3    2.20   28.80
 -17  11  -3   59.70   34.42
 -17 -11  -3   42.30   26.29
  17 -11   3   54.18   31.63
  19 -11   3   15.35   28.41
 -19 -11  -3  -13.72   23.01
 -19  11  -3   36.75   33.64
 -21 -11  -3   29.89   29.02
 -21  11  -3   -2.59   28.06
  21 -11   3   37.29   38.00
 -23 -11  -3    3.96   24.84
 -23  11  -3   41.59   33.64
  23 -11   3  -43.19   32.28
  20 -12  -3   18.65   31.71
 -20 -12   3    7.23   27.01
 -20  12   3  -46.78   68.97
 -18  12   3 -113.85   60.17
 -18 -12   3   13.42   25.20
  18 -12  -3   -9.11   30.00
  16 -12  -3   29.15   21.47
  16 -12  -3  -14.25   26.99
 -16  12   3   67.30   92.63
 -16 -12   3   11.72   24.18
 -14 -12   3   27.78   28.34
  14 -12  -3  -34.15   24.06
  14 -12  -3    8.01   20.65
  12 -12  -3   -2.84   18.06
  12 -12  -3   -4.01   25.85
 -12 -12   3   17.71   24.53
  10 -12  -3   18.66   20.59
  10 -12  -3   37.58   30.19
 -10 -12   3    0.32   22.37
  -8 -12   3   58.32   27.70
   8 -12  -3   77.18   28.62
   8 -12  -3   78.43   36.72
  -6 -12   3   12.14   21.54
   6 -12  -3    8.47   21.39
  -4 -12   3   13.04   22.56
   4 -12  -3   -3.67   20.83
  -2 -12   3   81.61   27.54
   2 -12  -3   30.54   20.47
   0 -12   3   32.43   21.76
   0 -12  -3    6.96   20.72
   2 -12   3   -0.45   22.33
  -2 -12  -3   -2.95   19.68
   4 -12   3   56.98   23.72
  -4 -12  -3   45.98   23.69
  -6 -12  -3   67.04   26.74
   6 -12   3   34.20   23.31
  -8 -12  -3    7.44   19.29
   8 -12   3   16.07   21.05
  10 -12   3    5.98   25.85
 -10 -12  -3   36.90   22.17
  12 -12   3  -17.49   30.37
  12 -12   3   25.60   25.73
 -12 -12  -3   59.89   25.52
 -14  12  -3   -4.84   16.15
  14 -12   3   14.82   37.69
 -14 -12  -3  -15.10   21.42
  16 -12   3  -16.53   33.32
 -16 -12  -3  -16.45   22.64
 -16  12  -3   42.88   24.07
  18 -12   3    4.41   37.90
 -18 -12  -3    1.79   28.23
 -18  12  -3   30.91   28.43
  13 -13  -3  -28.53   32.38
  11 -13  -3   10.46   26.61
  11 -13  -3  -12.89   29.31
 -11 -13   3   -5.98   28.92
  -9 -13   3  -37.76   25.29
   9 -13  -3   24.52   22.95
  -7 -13   3   34.84   24.31
   7 -13  -3    3.09   20.69
  -5 -13   3  -14.70   20.21
   5 -13  -3  -15.86   19.72
  -3 -13   3  -19.41   21.35
   3 -13  -3   -9.28   22.46
   1 -13  -3  -22.64   18.91
  -1 -13   3   26.41   25.39
   1 -13   3   11.22   24.90
  -1 -13  -3   13.73   20.65
  -3 -13  -3  -17.86   17.40
   3 -13   3   26.83   24.61
   5 -13   3  -11.41   25.23
  -5 -13  -3  -11.04   19.82
  -7 -13  -3   -8.33   23.86
   7 -13   3    0.13   25.98
   9 -13   3    9.25   25.31
  -9 -13  -3    7.01   25.21
  11 -13   3   21.77   26.67
 -42   0   4   46.85   27.21
 -40   0   4   58.80   22.57
 -38   0   4   16.20   21.60
 -36   0   4   28.41   20.51
 -34   0   4   27.73   23.92
 -32   0   4   14.71   16.06
 -30   0   4  123.26   23.76
  28   0  -4   75.41   16.00
 -28   0   4  127.66   21.01
 -26   0   4    5.57   12.06
  26   0  -4   -3.50    9.40
  24   0  -4    3.48    9.64
 -24   0   4   -8.83   10.84
  22   0  -4  547.00   28.70
 -22   0   4  518.23   27.33
  20   0  -4  295.86   22.33
 -20   0   4  318.96   21.73
  18   0  -4  277.56   20.11
 -18   0   4  290.81   18.90
 -16   0   4  651.92   23.82
  16   0  -4  649.44   25.74
  14   0  -4 2762.64   53.20
 -14   0   4 2673.17   44.17
 -12   0   4 1766.98   33.56
  12   0  -4 1807.16   40.45
 -10   0   4  374.27   15.79
  10   0  -4  348.99   19.19
  -8   0   4  231.69   11.04
   8   0  -4  272.56   15.89
  -6   0   4  526.36   13.36
   6   0  -4  549.29   19.55
   4   0  -4   30.60    7.19
   2   0  -4  106.03   10.70
  -2   0  -4    9.40    6.15
  -4   0  -4 1441.39   20.13
  -4   0  -4 1410.36   33.88
  -6   0  -4 2929.05   33.83
  -6   0  -4 2959.89   52.01
  -8   0  -4  783.79   18.76
  -8   0  -4  780.14   30.78
 -10   0  -4    8.64    7.74
 -12   0  -4 2183.28   53.69
 -12   0  -4 2267.82   40.37
 -14   0  -4  747.49   25.38
 -14   0  -4  756.61   32.36
 -16   0  -4    8.78    7.83
 -16   0  -4   -2.54    9.66
 -18   0  -4    3.09    8.65
 -18   0  -4   -0.76   10.10
  20   0   4  369.02   30.07
 -20   0  -4  346.79   22.98
 -20   0  -4  360.60   27.46
  22   0   4   13.95   14.39
 -22   0  -4    2.52    8.58
  24   0   4  -22.76   12.33
 -24   0  -4    3.98    9.02
 -26   0  -4   62.59   15.35
  26   0   4   71.87   20.13
 -28   0  -4   84.17   21.39
  28   0   4   82.37   21.17
 -28   0  -4   64.66   15.37
  30   0   4    6.77   16.83
 -30   0  -4   15.14   13.66
 -30   0  -4   13.27   18.86
 -32   0  -4   81.40   24.18
 -32   0  -4   72.02   16.22
 -34   0  -4   94.17   21.92
 -34   0  -4   92.93   26.00
 -36   0  -4    0.30   16.17
 -38   0  -4   66.65   21.74
 -40   0  -4   87.29   26.11
 -41   1   4   31.29   24.09
 -41  -1   4   -4.58   22.32
 -39   1   4  -19.36   22.72
 -39  -1   4  -12.71   21.25
 -37   1   4   25.08   23.79
 -37  -1   4   12.59   20.28
 -35  -1   4    9.58   19.82
 -35   1   4    9.52   20.27
 -33   1   4  -10.16   18.32
 -33  -1   4    8.06   16.19
 -31   1   4   -6.33   16.78
 -31  -1   4  -10.65   14.57
  31  -1  -4   -0.47   12.02
 -29   1   4   26.58   15.54
  29  -1  -4   27.79   14.42
 -29  -1   4   18.44   12.08
 -27   1   4    6.45   13.69
 -27  -1   4   -1.48   12.40
  27  -1  -4    2.10   12.24
 -25   1   4   21.49   14.02
  25   1  -4    6.54    9.69
 -25  -1   4   -3.27   22.91
  25  -1  -4   26.72   14.91
  23  -1  -4   36.49   12.99
  23   1  -4   56.45   12.66
 -23   1   4   63.46   14.99
 -23  -1   4   55.95   13.33
 -21  -1   4   49.97   14.05
 -21   1   4   45.76   14.22
  21   1  -4   65.51   12.23
  21  -1  -4   80.69   18.56
 -19  -1   4   -1.42    7.44
 -19   1   4    2.56   10.10
  19  -1  -4    8.33    8.86
  19   1  -4    4.29    6.92
  17  -1  -4   19.83    9.56
  17   1  -4   -2.78    5.81
 -17  -1   4    6.62    7.19
 -17   1   4    7.72    8.05
  15  -1  -4  208.12   20.33
 -15   1   4  242.83   16.12
  15   1  -4  246.70   17.60
 -15  -1   4  232.03   15.52
 -13   1   4  529.07   22.14
 -13  -1   4  514.41   23.43
  13  -1  -4  475.12   26.59
  13   1  -4  528.58   21.02
 -11   1   4    0.66    5.22
 -11  -1   4   -3.46    5.46
  11   1  -4   -0.28    5.38
  11  -1  -4   18.37    8.15
   9  -1  -4   20.37    8.47
  -9   1   4   35.48    6.81
   9   1  -4   46.79    8.07
  -9  -1   4   40.36    6.97
  -7   1   4  159.61    9.73
  -7  -1   4  179.22    9.23
   7   1  -4  174.22   11.78
   7  -1  -4  164.43   15.02
  -5   1   4    0.13    3.43
  -5  -1   4    6.70    3.63
   5   1  -4    2.38    4.52
   5  -1  -4    6.74    6.28
   3  -1  -4   17.50    7.29
   3  -1  -4   12.26    3.84
   3   1  -4   31.52    6.79
   1  -1  -4  590.02   22.76
   1   1  -4  615.40   20.63
   1  -1  -4  585.15   12.37
  -1  -1  -4 2736.42   49.01
  -1   1  -4 2808.27   47.02
  -1  -1  -4 2915.28   30.55
  -3   1  -4 1774.23   21.11
  -3   1  -4 1716.59   37.68
  -3  -1  -4 1744.03   38.61
  -3  -1  -4 1707.59   24.73
  -5  -1  -4 1354.57   36.38
  -5   1  -4 1440.95   37.18
  -5   1  -4 1411.81   21.93
  -5  -1  -4 1374.82   24.68
  -7   1  -4  116.21    8.41
  -7   1  -4  127.67   13.65
  -7  -1  -4  127.29   10.06
  -7  -1  -4  110.54   12.70
  -9   1  -4   21.11    6.13
  -9  -1  -4   12.25    8.59
  -9   1  -4   14.26    8.81
  -9  -1  -4    1.49    5.44
 -11   1  -4  554.51   20.11
  11  -1   4  565.86   31.39
 -11  -1  -4  568.58   20.38
 -11  -1  -4  544.07   26.33
 -13   1  -4  468.20   20.84
 -13  -1  -4  485.62   25.25
 -13  -1  -4  497.89   21.12
  13  -1   4  509.55   31.16
 -15  -1  -4    9.51    7.04
 -15  -1  -4   -4.99    8.19
 -15   1  -4    0.97    6.70
  15  -1   4   21.06   13.35
 -17   1  -4   22.00    9.06
  17  -1   4   52.08   18.65
 -17  -1  -4   10.62   10.85
 -17  -1  -4   20.21    9.46
 -19  -1  -4   -1.09   13.02
 -19  -1  -4   11.25   10.62
  19  -1   4   33.95   24.13
 -19   1  -4   13.27   10.08
  21  -1   4    0.61   16.69
 -21  -1  -4   17.28   13.21
 -21  -1  -4   33.53   10.86
 -21   1  -4   28.95   11.48
  23  -1   4    4.58   20.22
 -23   1  -4    1.83   12.55
 -23  -1  -4   16.47   15.40
 -23  -1  -4   -0.34   10.62
 -25   1  -4   -2.56    8.41
  25  -1   4   -2.62   18.42
 -25  -1  -4   -3.27   14.61
 -25  -1  -4    4.26   11.60
 -27  -1  -4   39.84   14.51
 -27   1  -4   15.95   12.05
 -27  -1  -4   40.35   18.27
  27  -1   4  -19.47   18.18
 -29  -1  -4    6.32   13.19
 -29  -1  -4    5.74   17.92
  29  -1   4  -25.56   16.87
 -29   1  -4    4.66   13.47
 -31  -1  -4   -7.00   12.96
 -31   1  -4   16.55   15.26
  31  -1   4   23.40   21.69
 -31  -1  -4   30.93   20.61
  33  -1   4   49.52   26.58
 -33  -1  -4   21.28   18.34
 -33   1  -4    5.88   15.17
 -35   1  -4   14.51   17.56
  35  -1   4  -14.89   20.34
 -35  -1  -4  -10.10   14.76
 -37  -1  -4  -15.18   16.06
  37  -1   4    3.48   25.66
 -37   1  -4  -20.20   14.52
 -39  -1  -4   13.86   20.86
 -39   1  -4    3.27   18.57
 -42  -2   4    8.58   22.99
 -42   2   4  -15.21   26.81
 -40  -2   4   55.44   24.19
 -40   2   4   59.39   29.88
 -38   2   4   -9.90   21.38
 -38  -2   4    8.59   22.35
 -36  -2   4    1.71   19.59
 -36   2   4   28.41   23.45
 -34  -2   4   91.63   23.72
 -34   2   4   67.44   26.63
  34  -2  -4   99.60   25.29
 -32  -2   4   22.26   16.89
  32  -2  -4   79.97   19.94
 -32   2   4   36.72   20.23
 -30  -2   4   -0.17   13.19
  30  -2  -4    4.34   12.57
 -30   2   4   12.01   15.69
  28  -2  -4   19.28   14.70
 -28   2   4   46.07   16.92
 -28  -2   4   33.69   16.23
  26  -2  -4   50.82   20.32
 -26  -2   4   68.15   17.68
 -26   2   4   75.91   18.71
 -24   2   4  -15.93   11.15
 -24  -2   4   -5.73   12.27
  24  -2  -4   -2.32   13.63
 -22   2   4   60.49   15.61
  22  -2  -4   53.21   16.93
 -22  -2   4   90.91   15.52
  20   2  -4   82.02   11.15
 -20  -2   4   80.93   14.84
  20  -2  -4   89.40   19.47
 -20   2   4   85.20   16.16
  18  -2  -4   42.23   14.62
 -18   2   4   47.64   11.84
 -18  -2   4   52.63   12.62
  18   2  -4   49.51    9.21
 -16  -2   4  258.31   16.80
  16  -2  -4  232.19   21.29
  16   2  -4  251.09   15.43
 -16   2   4  256.50   17.22
  14  -2  -4  516.57   31.14
 -14   2   4  534.10   23.46
 -14  -2   4  508.43   22.96
  14   2  -4  550.46   19.70
 -12  -2   4  437.21   23.37
  12   2  -4  452.42   16.68
  12  -2  -4  478.21   27.44
 -12   2   4  454.60   20.41
  10   2  -4  358.81   14.69
 -10   2   4  332.88   16.11
  10  -2  -4  355.90   23.06
 -10  -2   4  371.46   16.22
  -8   2   4  344.34   16.18
   8   2  -4  344.42   14.01
   8  -2  -4  352.67   24.81
  -8  -2   4  349.01   15.70
   6   2  -4  153.46    9.85
  -6  -2   4  139.20    9.64
   6  -2  -4  140.10   10.30
   6  -2  -4  103.23   14.20
   4  -2  -4  224.76   11.08
   4  -2  -4  231.89   16.46
   4   2  -4  235.78   11.55
  -4  -2   4  233.24   10.31
   2  -2  -4  409.18   20.60
  -2  -2   4  428.47   12.13
   2  -2  -4  416.78   13.50
   2   2  -4  404.32   15.78
   0  -2  -4  105.38    7.55
   0  -2  -4  114.75   12.06
   0   2  -4  106.43    9.85
   0  -2   4  119.89    8.18
  -2  -2  -4  861.91   19.92
  -2   2  -4  883.82   28.23
  -2  -2  -4  866.16   29.41
  -4  -2  -4   97.99    8.27
  -4  -2  -4   98.44   12.56
  -4   2  -4   98.32   12.73
  -4   2  -4  113.15    8.10
  -6  -2  -4  240.68   13.66
  -6   2  -4  244.64   11.36
   6  -2   4  217.43   21.80
  -6  -2  -4  248.65   19.17
  -8   2  -4  807.41   21.36
  -8  -2  -4  840.69   23.73
   8  -2   4  791.84   34.87
  -8  -2  -4  804.66   29.53
  10  -2   4    9.95   13.42
 -10  -2  -4   -0.33    6.47
 -10  -2  -4   15.68   10.28
 -10   2  -4    3.36    4.37
 -12  -2  -4  342.31   17.88
 -12   2  -4  353.62   18.13
  12  -2   4  371.83   28.23
 -12  -2  -4  356.85   21.91
 -14  -2  -4  138.95   16.10
 -14  -2  -4  150.87   15.08
 -14   2  -4  122.67   12.81
  14  -2   4  126.02   22.05
 -16  -2  -4    6.60    7.22
 -16  -2  -4   -6.84    8.87
 -16   2  -4    3.58    8.11
  16  -2   4  -10.43   13.45
 -18  -2  -4    0.71    8.53
 -18   2  -4    8.21   10.21
 -18  -2  -4    7.28   11.85
  18  -2   4  -10.12   15.07
 -20  -2  -4   78.73   14.39
  20  -2   4  118.95   24.87
 -20  -2  -4   72.57   16.49
 -20   2  -4   68.55   14.39
 -22  -2  -4    3.12   10.33
  22  -2   4  -11.45   15.87
 -22  -2  -4    3.64   13.14
 -22   2  -4   10.07   11.03
 -24   2  -4   44.68   14.76
  24  -2   4   76.41   26.65
 -24  -2  -4   33.93   16.06
 -24  -2  -4   62.40   17.01
 -26  -2  -4   54.18   16.58
  26  -2   4   69.66   26.03
 -26   2  -4   77.57   16.22
 -26  -2  -4   58.21   15.18
 -28  -2  -4   18.00   17.03
  28  -2   4   35.23   23.64
 -28   2  -4    0.82   12.82
 -28  -2  -4   14.80   13.35
 -30   2  -4    5.42   12.91
  30  -2   4   -9.94   19.54
 -30  -2  -4    6.26   13.31
 -32  -2  -4  106.48   22.65
  32  -2   4   51.21   28.00
 -32   2  -4   73.69   18.90
 -34   2  -4   24.47   18.70
 -34  -2  -4   43.29   19.05
  34  -2   4   -9.71   25.31
 -36  -2  -4   18.03   18.82
  36  -2   4  -32.76   24.80
 -36   2  -4   -0.76   16.95
 -38   2  -4    2.78   21.46
  38  -2   4   28.47   30.45
 -38  -2  -4   24.73   20.49
  40  -2   4   20.69   29.49
 -40   2  -4   16.15   17.15
 -40  -2  -4   31.19   19.84
 -41   3   4   95.80   33.11
 -41  -3   4   48.36   28.85
 -39   3   4   26.59   29.20
 -39  -3   4   57.09   24.08
  37  -3  -4   -0.30   22.03
 -37  -3   4   -6.05   19.23
 -37   3   4  -74.98   17.91
 -35  -3   4   64.92   22.45
  35  -3  -4  111.07   25.86
 -35   3   4   60.71   24.50
  33  -3  -4  106.63   24.89
 -33  -3   4   96.53   24.60
 -33   3   4   61.92   24.62
 -31   3   4  110.58   23.96
  31  -3  -4   82.33   23.22
 -31  -3   4  114.01   22.80
 -29   3   4   14.68   17.60
 -29  -3   4   39.85   17.12
  29  -3  -4   23.42   16.05
  27  -3  -4   11.24   15.68
 -27  -3   4    2.95   13.95
 -27   3   4    6.48   15.50
 -25  -3   4   76.95   16.94
 -25   3   4   70.45   18.49
  25  -3  -4   58.55   19.49
 -23   3   4   40.36   15.69
 -23  -3   4   18.73   12.71
  23  -3  -4   40.63   17.83
 -21   3   4  157.19   18.43
  21  -3  -4  151.50   25.13
 -21  -3   4  142.17   19.88
  19  -3  -4  184.74   27.28
 -19   3   4  173.04   21.11
 -19  -3   4  228.15   20.61
 -17   3   4   13.65    9.65
  17  -3  -4   19.67   12.39
  17   3  -4   10.84    5.22
 -17  -3   4   19.22   10.61
 -15   3   4 1109.02   34.58
 -15  -3   4 1136.10   35.18
  15  -3  -4 1111.13   45.74
  15   3  -4 1106.37   23.42
  13   3  -4  737.40   18.46
 -13   3   4  689.85   26.58
  13  -3  -4  730.00   35.74
 -13  -3   4  720.93   27.18
 -11  -3   4  761.53   25.96
  11  -3  -4  747.18   34.65
  11   3  -4  759.04   18.15
 -11   3   4  747.02   25.66
  -9   3   4   31.43    7.95
   9   3  -4   31.12    5.43
  -9  -3   4   37.92   11.57
   9  -3  -4   36.26   13.61
   7   3  -4   80.88    8.03
   7  -3  -4  101.75   11.03
  -7  -3   4   90.21    9.87
   7  -3  -4   69.91   14.37
  -5  -3   4  214.69   13.41
   5  -3  -4  217.73   20.09
   5  -3  -4  233.08   13.07
   5   3  -4  223.24   11.46
   3   3  -4    0.94    4.50
   3  -3  -4    0.12    5.58
   3  -3  -4  -23.06   14.24
  -3  -3   4    0.13    7.40
  -1  -3   4    7.18    5.58
   1  -3  -4   -5.11    9.44
   1  -3  -4    3.77    4.87
   1   3  -4    5.10    4.45
  -1   3  -4  170.65   12.76
  -1  -3  -4  223.23   14.20
  -1  -3  -4  166.50   16.17
   1  -3   4  211.38   13.99
   3  -3   4   40.48   11.80
   3  -3   4   47.68    8.83
  -3  -3  -4   29.01    9.50
  -3  -3  -4   30.88    6.66
  -5   3  -4  137.24    9.55
  -5  -3  -4  130.45   13.68
  -5  -3  -4  132.82   10.91
   5  -3   4  147.61   17.42
  -7  -3  -4  561.96   25.96
   7  -3   4  548.97   31.50
  -7  -3  -4  529.25   20.39
  -7   3  -4  568.96   18.65
  -9  -3  -4   16.89    7.09
  -9  -3  -4    8.84    8.92
   9  -3   4   -2.64    9.74
  -9   3  -4    5.19    4.89
  11  -3   4  366.11   28.79
 -11  -3  -4  319.90   22.39
 -11   3  -4  313.98   16.80
 -11  -3  -4  316.58   18.97
  13  -3   4 1317.41   51.96
 -13  -3  -4 1359.64   37.92
 -13   3  -4 1358.60   37.40
 -13  -3  -4 1433.62   41.93
 -15  -3  -4   72.27   15.54
  15  -3   4   14.07   13.08
 -15   3  -4   42.82   10.61
 -15  -3  -4   51.58   11.97
 -17  -3  -4   14.30   13.89
 -17   3  -4   16.89   11.75
 -17  -3  -4   56.42   16.11
  17  -3   4   11.69   17.37
 -19  -3  -4   60.90   13.67
 -19   3  -4   38.80   12.91
  19  -3   4   51.85   20.43
 -19  -3  -4   74.68   15.80
 -21  -3  -4   67.47   15.46
 -21   3  -4   85.88   16.67
 -21  -3  -4   62.22   14.96
  21  -3   4   81.38   23.36
 -23   3  -4    1.04   13.74
 -23  -3  -4  -10.50   12.24
 -23  -3  -4   25.56   14.80
  23  -3   4   39.03   23.14
 -25  -3  -4   29.50   16.89
 -25   3  -4   26.13   14.42
 -25  -3  -4   12.82   12.40
  25  -3   4   23.08   21.44
 -27   3  -4   85.59   18.00
  27  -3   4   56.06   27.40
 -27  -3  -4   66.17   17.46
  29  -3   4   24.67   24.40
 -29   3  -4   12.53   14.26
 -29  -3  -4   -3.01   13.01
  31  -3   4   78.06   33.76
 -31  -3  -4   21.03   18.46
 -31   3  -4   57.76   21.56
 -33   3  -4  113.50   22.90
 -33  -3  -4  118.97   24.75
  33  -3   4  149.90   37.27
 -35  -3  -4   23.01   19.58
 -35   3  -4   41.66   20.49
  35  -3   4   56.65   32.15
 -37  -3  -4   16.92   19.93
 -37   3  -4  -11.79   15.43
  37  -3   4    4.80   29.00
 -39   3  -4   -7.32   19.68
 -39  -3  -4   30.74   22.57
  39  -3   4   -7.02   32.16
 -40   4   4  -21.98   23.47
  40  -4  -4  -27.71   18.09
 -40  -4   4   19.04   26.39
 -38   4   4  -39.67   21.22
 -38  -4   4   -5.90   23.06
  38  -4  -4  -18.92   24.98
 -36   4   4   16.43   25.05
  36  -4  -4   -6.51   20.45
 -36  -4   4   -8.32   21.18
 -34   4   4   64.21   25.92
 -34  -4   4   13.68   20.67
  34  -4  -4    0.80   17.94
 -32  -4   4   17.76   21.38
  32  -4  -4   10.37   22.88
 -32   4   4   -2.99   22.36
  30  -4  -4    2.86   17.02
 -30  -4   4    4.67   17.43
 -30   4   4    7.75   16.06
 -28   4   4   34.98   19.20
  28  -4  -4   30.39   21.28
 -28  -4   4   17.70   18.14
 -26  -4   4   19.19   15.94
  26  -4  -4    4.73   16.80
 -26   4   4   16.38   16.40
 -24   4   4  -17.33   12.93
 -24  -4   4    1.59   14.25
  24  -4  -4   31.31   21.59
 -22  -4   4   31.51   19.01
  22  -4  -4   43.61   19.22
 -22   4   4   33.97   21.67
 -20   4   4  118.92   19.61
 -20  -4   4   97.13   19.12
  20  -4  -4   64.03   19.92
 -18  -4   4    6.05   11.46
 -18   4   4   30.77   12.65
  18  -4  -4    2.06   15.46
 -16   4   4    1.44    9.12
  16  -4  -4    0.67   12.96
 -16  -4   4  -10.94    8.99
 -14  -4   4   14.73   10.68
  14  -4  -4  -11.89   11.08
 -14   4   4   13.22    9.68
 -12   4   4  -19.17    5.64
 -12  -4   4   -1.71    9.68
  12  -4  -4   -1.44   12.03
  10  -4  -4   42.93   13.74
 -10  -4   4   39.40   10.78
  10   4  -4   26.45    5.16
  10  -4  -4   29.67    9.22
  -8  -4   4   83.24   11.49
   8   4  -4   66.84    7.18
   8  -4  -4   75.65   11.88
   8  -4  -4   46.00   14.59
   6  -4  -4   17.57   10.57
   6  -4  -4   15.10    6.47
  -6  -4   4   11.34    7.51
   6   4  -4   10.30    5.12
  -4  -4   4   56.90   10.40
   4   4  -4   51.01    7.96
   4  -4  -4   50.82    9.23
   4  -4  -4   72.53   14.74
   2  -4  -4    3.49   15.25
   2   4  -4   11.22    5.59
   2  -4  -4    8.83    7.36
  -2  -4   4   -3.13    8.83
   0  -4   4   81.69   21.52
   0  -4  -4   66.93    9.64
   0  -4   4   53.80   12.07
   0  -4  -4   78.59   15.93
   2  -4   4  203.27   19.67
  -2  -4  -4  224.44   19.21
   2  -4   4  209.50   15.69
  -2  -4  -4  206.74   14.00
   4  -4   4   -8.74    6.94
   4  -4   4    8.33    9.82
  -4  -4  -4   -3.09    5.26
  -4  -4  -4   -8.28    7.18
   6  -4   4    0.01   10.25
   6  -4   4   -0.55    7.53
  -6  -4  -4    0.73    8.15
  -6  -4  -4    2.20    6.12
  -8  -4  -4   20.03    8.99
  -8  -4  -4   19.17    9.70
  -8   4  -4   19.78    6.18
   8  -4   4    7.27   11.71
 -10   4  -4    9.70    7.65
 -10  -4  -4   16.83    8.62
 -10  -4  -4    5.05   10.98
  10  -4   4   -1.39   11.33
 -12  -4  -4   56.22   12.02
 -12  -4  -4   76.07   16.21
  12  -4   4   72.43   19.43
 -12   4  -4   51.27   10.87
 -14  -4  -4   17.26   10.05
 -14  -4  -4    3.84   11.04
 -14   4  -4   -7.77    7.00
  14  -4   4   -5.07   14.23
 -16  -4  -4  -16.60   10.55
  16  -4   4   -0.11   16.27
 -16  -4  -4   19.90   11.19
 -16   4  -4    2.89    9.74
  18  -4   4   86.91   24.07
 -18   4  -4   99.74   15.03
 -18  -4  -4  117.73   18.06
 -18  -4  -4  144.80   17.29
 -20  -4  -4   15.39   15.92
 -20   4  -4    4.50   10.64
  20  -4   4   -5.32   20.76
 -20  -4  -4  -10.87   12.99
 -22   4  -4  -10.74   11.21
 -22  -4  -4   17.99   13.19
  22  -4   4   -0.13   19.20
  24  -4   4   21.82   22.36
 -24  -4  -4  -12.47   11.34
 -24   4  -4   35.50   14.72
 -26  -4  -4  -20.97   12.57
  26  -4   4   25.90   23.75
 -26   4  -4   -6.50   12.48
 -28   4  -4    6.36   15.44
  28  -4   4   -5.17   22.28
 -28  -4  -4   -6.07   14.80
  30  -4   4   12.13   27.71
 -30   4  -4   26.17   17.77
 -30  -4  -4   -7.21   16.80
 -32  -4  -4   35.94   20.74
  32  -4   4   63.74   34.15
 -32   4  -4    5.89   16.75
 -34   4  -4    3.83   18.91
 -34  -4  -4   -9.86   19.79
  34  -4   4    8.12   31.47
 -36  -4  -4   57.69   24.55
  36  -4   4   36.17   35.90
 -36   4  -4    2.06   18.32
 -38   4  -4   13.94   21.64
  38  -4   4   57.91   36.24
 -38  -4  -4   -2.01   21.43
  39  -5  -4   51.59   30.63
 -39  -5   4   50.51   31.81
 -39   5   4   18.14   27.26
  37  -5  -4  -23.74   18.56
 -37  -5   4   41.90   29.23
 -37   5   4   -8.98   26.78
 -35   5   4   55.05   29.10
  35  -5  -4   45.79   25.40
 -35  -5   4   68.60   28.45
 -33   5   4  109.15   27.09
  33  -5  -4   75.95   27.39
 -33  -5   4   57.69   25.02
 -31  -5   4   49.03   23.91
  31  -5  -4   14.86   20.69
 -31   5   4   -5.20   20.44
  29  -5  -4   31.87   20.51
 -29   5   4   16.05   18.26
 -29  -5   4   -3.21   16.49
 -27  -5   4   13.85   18.98
 -27   5   4   51.87   19.92
  27  -5  -4   97.79   28.59
 -25   5   4    3.06   14.37
 -25  -5   4   -4.47   12.86
  25  -5  -4    5.60   18.83
 -23  -5   4  119.54   21.37
  23  -5  -4  169.59   29.81
 -23   5   4  171.04   23.77
 -21  -5   4  334.65   25.86
 -21   5   4  356.84   28.68
  21  -5  -4  332.43   34.94
 -19  -5   4  303.73   26.47
  19  -5  -4  384.24   35.79
 -19   5   4  366.69   26.74
 -17  -5   4   11.17   13.44
 -17   5   4   -1.50   10.59
  17  -5  -4    5.32   15.29
  15  -5  -4  187.33   27.59
 -15  -5   4  218.29   22.48
 -15   5   4  189.48   19.20
  13  -5  -4  649.69   38.57
 -13   5   4  633.68   27.98
 -13  -5   4  678.24   31.42
  11  -5  -4    5.09   13.24
  11  -5  -4   12.38    8.32
 -11  -5   4    5.88   10.03
   9  -5  -4  238.59   25.00
   9  -5  -4  226.87   17.98
  -9  -5   4  235.37   18.89
   9   5  -4  225.77   11.13
   7  -5  -4  152.70   16.21
   7  -5  -4  157.82   21.34
   7   5  -4  177.35   11.25
  -7  -5   4  171.10   16.22
   5  -5  -4   60.85   15.50
   5  -5  -4   68.70   11.46
  -5  -5   4   58.24   11.86
   5   5  -4   80.65    9.28
  -3  -5   4  254.57   18.87
   3  -5  -4  232.31   23.06
  -3  -5   4  217.16   15.46
   3  -5  -4  237.70   17.04
   1  -5  -4  713.31   32.62
  -1  -5   4  719.93   26.80
   1  -5  -4  681.08   25.49
  -1  -5   4  711.16   29.90
   1  -5   4  100.36   13.18
  -1  -5  -4  133.99   13.91
  -1  -5  -4  126.45   17.76
   1  -5   4  118.58   16.54
   3  -5   4   76.21   12.89
  -3  -5  -4   55.47   10.26
  -3  -5  -4   65.27   14.20
   3  -5   4   90.66   15.14
   5  -5   4  192.98   20.79
  -5  -5  -4  207.64   18.56
   5  -5   4  196.53   17.78
  -5  -5  -4  183.72   16.11
   7  -5   4  422.71   29.36
   7  -5   4  410.22   23.09
  -7  -5  -4  429.25   23.72
  -7  -5  -4  442.20   22.57
  -9  -5  -4  140.49   15.84
   9  -5   4  145.35   23.29
  -9   5  -4  134.15   13.90
  -9  -5  -4  160.80   16.35
  11  -5   4  407.29   34.77
 -11  -5  -4  347.27   24.13
 -11   5  -4  399.30   22.04
 -11  -5  -4  385.45   26.29
 -13  -5  -4  442.41   25.93
 -13  -5  -4  459.73   26.96
 -13   5  -4  413.05   23.82
  13  -5   4  431.54   34.74
 -15   5  -4   90.35   16.13
  15  -5   4   83.23   21.57
 -15  -5  -4   83.98   16.14
 -15  -5  -4   55.66   14.86
  17  -5   4   14.60   18.79
 -17  -5  -4   11.99   12.09
 -17  -5  -4   16.06   13.82
 -17   5  -4   14.63   10.57
 -19   5  -4   69.88   16.04
  19  -5   4   18.37   22.25
 -19  -5  -4   72.33   16.27
 -21  -5  -4   52.06   16.87
 -21   5  -4   66.26   15.38
  21  -5   4   36.77   23.56
 -23  -5  -4   17.72   13.26
 -23   5  -4   15.53   11.57
  23  -5   4   29.82   23.29
  25  -5   4  106.71   33.48
 -25  -5  -4  128.38   22.09
 -25   5  -4  116.41   21.44
 -27   5  -4   12.22   15.64
 -27  -5  -4   49.78   18.24
  27  -5   4   47.50   29.07
 -29  -5  -4    1.75   15.63
  29  -5   4   43.95   29.39
 -29   5  -4   -6.54   17.88
 -31   5  -4   60.35   21.56
 -31  -5  -4   30.85   21.40
  31  -5   4   35.57   29.00
 -33   5  -4   49.99   26.79
 -33  -5  -4  104.27   25.54
  33  -5   4  161.42   42.41
 -35  -5  -4   -6.11   20.66
 -35   5  -4    2.23   19.62
  35  -5   4    3.85   31.47
 -37   5  -4    7.16   22.76
 -37  -5  -4   48.93   25.48
  37  -5   4    3.38   33.81
 -38  -6   4    4.20   24.83
  38  -6  -4   38.60   31.32
 -38   6   4   22.78   26.94
  36  -6  -4   30.31   30.10
 -36  -6   4   23.47   26.77
 -36   6   4   11.95   25.76
 -34  -6   4   36.65   26.12
  34  -6  -4   19.64   25.11
 -34   6   4   12.01   25.73
  32  -6  -4   62.30   28.20
 -32   6   4   15.34   22.43
 -32  -6   4   32.52   23.18
 -30  -6   4   -6.24   15.76
  30  -6  -4   39.03   23.72
 -30   6   4   14.05   21.48
 -28  -6   4  -36.16   18.83
  28  -6  -4   17.39   24.25
 -28   6   4    5.17   20.07
 -26  -6   4   18.11   18.86
  26  -6  -4   -1.94   20.42
 -26   6   4    5.08   16.05
 -24  -6   4    9.28   17.08
  24  -6  -4   -4.45   19.29
 -24   6   4    2.67   14.61
 -22  -6   4   50.96   18.79
 -22   6   4   67.80   17.55
  22  -6  -4   91.27   26.83
 -20  -6   4    6.59   15.84
 -20   6   4   34.89   16.15
  20  -6  -4   -2.20   16.43
 -18  -6   4  -10.31   13.82
  18  -6  -4   -1.83   16.78
 -18   6   4   17.72   14.28
 -16  -6   4  155.54   22.59
  16  -6  -4  187.58   28.73
 -16   6   4  132.87   21.84
  14  -6  -4  423.20   36.32
 -14  -6   4  330.78   26.59
 -14   6   4  354.31   22.85
  12  -6  -4  166.27   27.44
 -12  -6   4  157.11   20.39
  12  -6  -4  152.58   17.72
  10  -6  -4   -7.74   13.85
 -10  -6   4  -13.03   10.26
  10  -6  -4   -6.74    9.30
   8  -6  -4   35.64   16.66
   8  -6  -4   30.64   11.71
  -8  -6   4   53.37   14.61
  -6  -6   4   18.29   12.09
   6   6  -4   26.76    7.63
   6  -6  -4   18.70   14.54
   6  -6  -4   25.21   10.78
   4  -6  -4   -4.58   10.40
  -4  -6   4   10.96   11.30
  -4  -6   4    7.39    9.43
   4  -6  -4   10.85    8.27
   2  -6  -4   40.46   14.46
  -2  -6   4   50.16   12.38
  -2  -6   4   44.62   13.92
   2  -6  -4   33.27   10.45
   0  -6  -4    8.98   10.26
   0  -6  -4   20.67    8.27
   0  -6   4   38.39   11.04
   0  -6   4   39.64   13.31
  -2  -6  -4    1.30   10.02
   2  -6   4   -4.70    9.16
  -2  -6  -4    1.02    8.61
   2  -6   4    4.98    8.68
  -4  -6  -4  150.72   17.36
   4  -6   4  172.95   20.81
   4  -6   4  167.91   17.48
  -4  -6  -4  167.76   19.65
  -6  -6  -4  251.37   21.02
   6  -6   4  294.10   27.41
   6  -6   4  287.61   23.75
  -6  -6  -4  315.12   24.38
   8  -6   4   44.40   14.99
  -8  -6  -4   49.82   12.79
   8  -6   4   70.62   18.59
  -8  -6  -4   43.92   13.28
  10  -6   4   48.83   19.78
 -10   6  -4   36.97   12.15
 -10  -6  -4   45.48   13.18
 -10  -6  -4   61.95   13.68
 -12   6  -4  290.56   23.12
  12  -6   4  292.89   32.40
 -12  -6  -4  290.90   24.01
 -12  -6  -4  294.66   22.28
 -14  -6  -4  253.58   25.15
 -14   6  -4  243.93   22.73
  14  -6   4  258.51   33.43
 -14  -6  -4  285.18   21.98
 -16  -6  -4   54.09   16.59
  16  -6   4   15.97   22.68
 -16   6  -4   46.78   13.80
  18  -6   4   -2.63   20.11
 -18  -6  -4   -1.03   10.99
 -18   6  -4    4.06    9.44
 -20  -6  -4   30.25   15.94
  20  -6   4   30.76   26.37
 -20   6  -4   34.52   14.18
 -22   6  -4    9.51   12.77
 -22  -6  -4   38.65   16.57
  22  -6   4   11.23   22.95
 -24  -6  -4  -11.14   15.11
  24  -6   4   12.64   27.59
 -24   6  -4    1.05   11.59
  26  -6   4    2.33   27.27
 -26   6  -4    5.09   15.81
 -26  -6  -4   28.13   18.28
 -28  -6  -4   29.73   20.05
 -28   6  -4   10.90   16.89
  28  -6   4    1.86   29.82
  30  -6   4   11.19   32.34
 -30   6  -4   37.33   19.10
 -30  -6  -4   51.88   24.05
  32  -6   4   79.91   37.06
 -32  -6  -4   45.98   21.29
 -32   6  -4   46.73   23.82
 -34  -6  -4    8.53   20.07
 -34   6  -4    7.27   21.62
  34  -6   4   10.28   34.10
  36  -6   4    1.90   35.13
 -36   6  -4  -16.36   19.74
 -36  -6  -4    7.88   21.21
  35  -7  -4   21.60   31.23
 -35  -7   4    1.59   26.28
 -35   7   4  -17.10   25.38
 -33  -7   4   40.57   29.71
  33  -7  -4   26.46   30.37
 -33   7   4    4.91   22.46
 -31   7   4    4.19   21.31
 -31  -7   4  -34.62   21.19
  31  -7  -4   12.63   28.90
 -29  -7   4    4.77   21.91
  29  -7  -4   24.24   26.17
 -29   7   4   -7.58   20.03
  27  -7  -4   12.11   26.03
 -27  -7   4   -8.92   20.34
 -27   7   4   17.32   20.85
  25  -7  -4   -4.27   24.45
 -25  -7   4  -14.43   20.76
 -25   7   4    3.28   17.38
 -23  -7   4   -9.56   16.28
  23  -7  -4    5.42   21.51
 -23   7   4   23.75   16.69
  21  -7  -4   43.37   26.29
 -21   7   4   24.96   17.55
 -21  -7   4  -23.41   15.56
 -19  -7   4  -11.53   15.57
 -19   7   4   39.98   16.20
  19  -7  -4   -2.36   18.93
 -17   7   4    9.38   14.95
  17  -7  -4   21.17   21.24
 -17  -7   4  -13.06   13.20
 -15  -7   4    8.82   15.29
 -15   7   4   17.95   13.90
  15  -7  -4   45.04   23.33
  13  -7  -4   85.43   16.76
 -13  -7   4  126.72   22.55
  13  -7  -4   69.86   25.56
 -11  -7   4   12.25   15.12
  11  -7  -4   18.72   13.34
  11  -7  -4  -12.78   15.87
  -9  -7   4   -0.10   11.42
   9  -7  -4   25.92   16.42
   9  -7  -4   18.39   10.59
  -7  -7   4   48.00   13.21
   7  -7  -4   36.50   18.08
   7  -7  -4   25.15   11.46
   5  -7  -4    9.38   10.02
  -5  -7   4   22.69   12.69
   5  -7  -4   18.93   15.02
  -5  -7   4    5.92   12.82
  -3  -7   4  120.08   19.23
  -3  -7   4  122.16   17.88
   3  -7  -4  119.42   15.79
   3  -7  -4   90.47   19.54
  -1  -7   4   76.47   15.09
   1  -7  -4   62.71   17.23
  -1  -7   4   65.96   14.09
   1  -7  -4   76.58   15.56
   1  -7   4  264.91   24.54
  -1  -7  -4  253.50   19.01
  -1  -7  -4  209.38   22.74
   1  -7   4  246.79   20.27
  -3  -7  -4   -8.10    9.47
   3  -7   4   -5.65   13.22
  -3  -7  -4  -17.98   10.99
   3  -7   4  -15.37   10.54
   5  -7   4    7.45   11.61
  -5  -7  -4    5.11    9.26
  -5  -7  -4   13.35   12.82
   5  -7   4   22.63   15.26
   7  -7   4  109.53   22.67
  -7  -7  -4   98.66   15.95
  -7  -7  -4   81.01   16.46
   7  -7   4   82.49   17.12
   9  -7   4   16.16   18.28
  -9  -7  -4   91.50   18.19
  -9  -7  -4   80.77   16.90
   9  -7   4   99.59   19.17
 -11  -7  -4   22.64   13.89
 -11   7  -4   32.92   14.18
  11  -7   4   64.51   22.42
 -11  -7  -4   74.53   16.43
 -13  -7  -4   29.02   14.15
 -13   7  -4   32.00   15.04
  13  -7   4   11.09   19.58
 -15  -7  -4    4.51   13.04
 -15   7  -4   -0.50   11.46
  15  -7   4   -4.14   17.78
  17  -7   4   15.25   22.46
 -17   7  -4   16.86   14.25
 -17  -7  -4   12.55   14.87
  19  -7   4    1.79   23.10
 -19  -7  -4   23.32   18.12
 -19   7  -4  -18.97   11.90
 -21  -7  -4    6.02   16.30
 -21   7  -4    3.96   11.97
  21  -7   4  -67.37   19.96
 -23   7  -4    7.61   15.09
  23  -7   4   12.96   28.61
 -23  -7  -4   18.04   17.38
  25  -7   4   59.42   30.91
 -25   7  -4   47.33   19.82
 -25  -7  -4   70.20   21.91
 -27  -7  -4    5.29   20.29
  27  -7   4   27.03   32.69
 -27   7  -4   47.49   19.18
 -29  -7  -4   52.17   24.74
 -29   7  -4   15.60   17.83
  29  -7   4   11.98   33.10
  31  -7   4   28.79   35.72
 -31  -7  -4   -9.50   20.92
 -31   7  -4   -0.42   19.93
  33  -7   4   70.78   39.83
 -33   7  -4   14.34   23.47
 -33  -7  -4  -17.82   21.03
 -34   8   4   46.07   28.65
  34  -8  -4   30.02   33.71
 -34  -8   4   14.69   24.34
 -32  -8   4   -0.71   24.97
 -32   8   4  -11.94   24.87
  32  -8  -4   71.16   36.32
 -30  -8   4   34.90   26.73
 -30   8   4   30.35   24.93
  30  -8  -4   35.71   35.59
 -28  -8   4   47.44   27.05
  28  -8  -4   21.34   29.77
 -28   8   4   38.09   23.03
  26  -8  -4  112.62   35.22
 -26  -8   4   59.95   24.91
 -26   8   4   57.39   22.31
 -24   8   4   49.28   21.57
 -24  -8   4   -5.76   23.12
  24  -8  -4   -3.00   24.75
 -22   8   4    4.77   16.60
 -22  -8   4   -9.89   39.32
  22  -8  -4   57.68   27.77
 -20  -8   4   45.14   20.77
  20  -8  -4   91.32   30.94
 -20   8   4   65.62   21.53
  18  -8  -4   27.18   22.16
 -18  -8   4   35.77   20.93
 -18   8   4   42.74   21.84
  16  -8  -4   -0.72   17.87
 -16  -8   4   -5.86   14.94
 -16   8   4   14.45   15.55
  14  -8  -4  119.22   19.64
  14  -8  -4  150.81   28.64
 -14  -8   4  203.62   24.91
  12  -8  -4  117.95   18.88
  12  -8  -4  169.45   27.43
 -12  -8   4  132.92   22.08
  10  -8  -4    9.62   16.16
 -10  -8   4   16.87   15.38
  10  -8  -4   36.81   14.60
  -8  -8   4   53.97   18.31
   8  -8  -4   90.69   18.79
   8  -8  -4   38.22   19.31
   6  -8  -4  248.66   27.63
  -6  -8   4  259.64   24.09
   6  -8  -4  304.39   25.87
   4  -8  -4  -21.46    8.91
  -4  -8   4   -2.58   14.39
   4  -8  -4   15.68   17.43
  -2  -8   4   19.44   13.72
  -2  -8   4   20.28   15.15
   2  -8  -4   10.41   16.27
   2  -8  -4   19.57   12.51
   0  -8   4   91.73   19.85
   0  -8  -4   50.49   18.42
   0  -8   4   77.29   17.44
   0  -8  -4   70.48   17.09
   2  -8   4   18.84   17.74
  -2  -8  -4    2.97   10.84
   2  -8   4   35.44   14.79
  -2  -8  -4   26.13   14.24
   4  -8   4   75.96   17.51
  -4  -8  -4  106.90   20.01
  -4  -8  -4   85.88   17.32
   4  -8   4  109.70   23.65
   6  -8   4  100.57   24.30
   6  -8   4   66.80   17.83
  -6  -8  -4   92.92   18.46
  -6  -8  -4   60.94   18.64
  -8  -8  -4  127.74   19.89
   8  -8   4  127.74   24.98
   8  -8   4  150.48   24.42
 -10  -8  -4   -2.49   12.53
  10  -8   4   15.32   15.83
  10  -8   4    7.19   19.73
 -12  -8  -4   78.22   17.87
  12  -8   4  169.03   31.29
 -12   8  -4   63.46   17.66
  14  -8   4   40.28   23.02
 -14  -8  -4   10.17   15.40
 -14   8  -4   32.04   18.04
  16  -8   4  -11.33   23.20
 -16  -8  -4   -6.08   15.17
 -16   8  -4  -14.31   13.45
  18  -8   4   37.97   25.14
 -18   8  -4   30.08   16.08
 -18  -8  -4   36.57   16.64
  20  -8   4    5.65   28.03
 -20  -8  -4  -15.27   16.07
 -20   8  -4   22.19   16.23
 -22   8  -4   33.53   17.99
 -22  -8  -4   16.61   20.33
  22  -8   4  -32.83   26.43
 -24   8  -4   57.01   20.81
  24  -8   4   18.20   31.87
 -24  -8  -4   18.88   21.89
 -26   8  -4   23.51   19.29
  26  -8   4   70.45   35.28
 -26  -8  -4   72.19   26.07
 -28   8  -4    2.08   17.29
 -28  -8  -4    8.62   21.83
  28  -8   4  -20.00   31.88
  30  -8   4  -72.02   30.16
 -30  -8  -4   23.17   26.69
 -30   8  -4  -13.51   18.70
 -32   8  -4   59.74   25.78
  32  -8   4   92.85   46.50
 -32  -8  -4   43.14   25.39
 -31  -9   4   -7.99   27.78
  31  -9  -4   13.54   32.92
 -31   9   4   32.06   26.02
  29  -9  -4    5.84   32.85
 -29  -9   4   19.45   27.91
 -29   9   4   21.27   25.01
  27  -9  -4   11.60   32.94
 -27  -9   4  -49.08   22.13
 -27   9   4   -8.00   18.94
 -25   9   4  -15.45   19.03
 -25  -9   4  -17.37   23.46
  25  -9  -4    2.31   28.55
 -23   9   4  -38.59   18.24
  23  -9  -4   13.55   35.29
 -23  -9   4    6.48   23.22
 -21  -9   4  -18.48   20.76
  21  -9  -4    0.82   28.17
 -21   9   4  -12.80   21.65
 -19   9   4   16.99   27.12
  19  -9  -4   24.35   27.90
 -19  -9   4    2.65   23.54
 -17   9   4  -32.57   17.93
  17  -9  -4    5.80   22.17
 -17  -9   4   30.62   20.92
  15  -9  -4    7.97   21.20
  15  -9  -4   -7.30   14.03
 -15  -9   4    4.97   18.06
  13  -9  -4    7.32   19.75
 -13  -9   4   37.24   20.46
  13  -9  -4   -4.21   13.39
  11  -9  -4    2.25   12.48
  11  -9  -4    9.05   19.40
 -11  -9   4   15.14   19.10
   9  -9  -4    1.74   15.99
   9  -9  -4    5.65   13.48
  -9  -9   4    0.43   15.51
   7  -9  -4   11.49   16.90
  -7  -9   4    2.31   14.26
   7  -9  -4  -11.33   12.48
   5  -9  -4  -11.19   12.33
   5  -9  -4  -25.28   15.31
  -5  -9   4   -4.50   17.38
   3  -9  -4   12.36   12.68
   3  -9  -4   15.33   18.01
  -3  -9   4   28.50   15.88
  -1  -9   4   -0.11   11.99
   1  -9  -4   -3.59   10.94
   1  -9  -4   -1.55   14.33
   1  -9   4   -0.19   16.87
  -1  -9  -4   -4.11   12.95
   1  -9   4   -0.46   13.15
  -1  -9  -4  -23.86   14.12
  -3  -9  -4   -0.29   15.60
  -3  -9  -4    9.95   11.72
   3  -9   4   11.59   15.10
   3  -9   4   -2.05   17.06
  -5  -9  -4   16.07   12.95
   5  -9   4   -0.65   16.26
   5  -9   4   44.46   22.54
  -7  -9  -4   10.57   14.19
   7  -9   4  -35.01   15.67
   7  -9   4  -12.65   15.10
   9  -9   4    6.11   21.15
  -9  -9  -4   15.24   16.18
   9  -9   4  -19.17   16.36
  11  -9   4   -0.36   19.33
  11  -9   4  -12.36   20.71
 -11  -9  -4    9.08   16.05
 -13   9  -4   15.09   17.40
  13  -9   4    2.28   22.55
 -13  -9  -4   15.74   17.31
 -15  -9  -4  -13.06   13.70
 -15   9  -4   38.51   22.53
  15  -9   4  -14.13   21.94
 -17  -9  -4   10.65   18.06
  17  -9   4   -6.08   29.57
 -17   9  -4    7.66   20.03
 -19   9  -4    6.42   18.29
  19  -9   4    9.42   27.02
 -19  -9  -4   -4.35   18.95
 -21   9  -4   -7.61   16.56
  21  -9   4  -54.97   24.94
 -21  -9  -4   32.65   20.85
 -23  -9  -4  -17.35   19.48
  23  -9   4   10.63   31.88
 -23   9  -4   13.94   18.46
 -25   9  -4   28.24   21.01
 -25  -9  -4    0.36   22.24
  25  -9   4  -19.60   33.51
  27  -9   4  -22.09   34.48
 -27  -9  -4   -3.84   23.74
 -27   9  -4  -22.20   25.06
 -29  -9  -4  -25.11   23.19
 -29   9  -4    8.75   20.86
  29  -9   4  -45.48   34.95
  28 -10  -4   -2.17   35.80
 -28  10   4   35.81   26.61
 -28 -10   4   30.31   30.18
  26 -10  -4   14.67   32.90
 -26 -10   4   43.40   30.10
 -26  10   4   49.58   28.26
 -24 -10   4   54.87   29.54
 -24  10   4  -27.62   22.29
  24 -10  -4  -36.63   25.35
 -22 -10   4   27.76   27.05
 -22  10   4   11.25   27.40
  22 -10  -4  -26.53   26.53
 -20  10   4   72.80   33.19
 -20 -10   4   38.75   25.80
  20 -10  -4  -29.62   25.36
  18 -10  -4   -7.87   21.91
 -18  10   4  -34.12   25.20
 -18 -10   4    8.01   23.64
  16 -10  -4   47.69   28.36
 -16 -10   4   37.55   24.61
 -16  10   4   16.41   29.73
  14 -10  -4   50.28   25.22
 -14 -10   4   80.63   28.92
  14 -10  -4  110.33   23.10
  12 -10  -4   29.36   27.03
  12 -10  -4   31.34   19.87
 -12 -10   4   -8.29   21.58
  10 -10  -4   -2.03   16.13
  10 -10  -4   -9.65   18.93
 -10 -10   4  -12.20   18.77
   8 -10  -4    8.31   20.51
   8 -10  -4   29.55   18.08
  -8 -10   4   18.25   19.73
   6 -10  -4   -8.23   18.86
   6 -10  -4    0.83   13.93
  -6 -10   4    1.40   17.85
   4 -10  -4   -0.37   13.70
   4 -10  -4    5.85   20.73
  -4 -10   4    0.04   16.16
  -2 -10   4   13.19   15.05
   2 -10  -4   61.13   22.45
   2 -10  -4   32.20   17.50
   0 -10  -4   42.83   17.31
   0 -10  -4   60.32   25.58
   0 -10   4   17.79   17.02
  -2 -10  -4  -10.37   14.98
   2 -10   4    1.86   17.25
  -4 -10  -4   14.82   18.63
   4 -10   4   54.04   20.12
   6 -10   4   58.17   28.44
  -6 -10  -4   66.85   18.67
   6 -10   4   46.13   19.67
   8 -10   4   62.60   21.86
   8 -10   4    1.38   25.67
  -8 -10  -4   54.70   19.82
  10 -10   4    1.10   23.65
 -10 -10  -4  -22.26   16.86
  10 -10   4   20.26   29.78
  12 -10   4   26.26   28.63
 -12 -10  -4   72.52   24.82
  12 -10   4   36.35   22.39
 -14  10  -4   -2.39   19.31
 -14 -10  -4   14.94   19.87
  14 -10   4   14.16   27.09
  16 -10   4   40.62   29.06
 -16  10  -4   -0.69   21.33
 -16 -10  -4   -9.11   18.54
 -18  10  -4   64.64   28.33
 -18 -10  -4    5.31   23.13
  18 -10   4   60.85   32.51
 -20  10  -4   22.38   25.08
 -20 -10  -4   51.65   24.90
  20 -10   4   14.70   34.64
  22 -10   4  -30.94   29.28
 -22 -10  -4  -13.65   22.28
 -22  10  -4  -14.38   20.43
 -24  10  -4   12.46   25.11
  24 -10   4  -33.46   35.85
 -24 -10  -4   14.94   26.45
 -26  10  -4   52.78   26.05
  26 -10   4  -11.94   32.85
 -26 -10  -4   13.99   23.72
  25 -11  -4    2.00   35.83
  23 -11  -4  -21.07   30.58
 -23 -11   4   22.46   29.34
 -23  11   4   25.17   36.79
 -21 -11   4   44.72   29.81
  21 -11  -4   16.66   31.60
 -21  11   4  -25.64   38.99
  19 -11  -4  -15.72   30.30
 -19 -11   4   60.63   30.32
 -19  11   4  -32.55   29.92
  17 -11  -4   31.51   30.86
 -17  11   4    6.88   46.56
 -17 -11   4   27.60   28.57
  15 -11  -4   31.01   20.12
 -15 -11   4   34.20   26.99
  15 -11  -4   34.41   27.34
  13 -11  -4   42.51   27.62
 -13 -11   4   37.98   26.22
  13 -11  -4   60.27   23.71
  11 -11  -4  -19.88   25.58
 -11 -11   4  -17.60   18.61
  11 -11  -4   15.01   17.90
  -9 -11   4   -2.89   16.97
   9 -11  -4    9.84   16.93
   9 -11  -4    9.26   22.13
  -7 -11   4   75.57   26.77
   7 -11  -4   33.95   19.05
   7 -11  -4   21.59   23.45
   5 -11  -4    6.23   18.41
   5 -11  -4   -7.51   17.50
  -5 -11   4   30.45   21.89
   3 -11  -4  -18.63   14.02
  -3 -11   4  -11.18   17.63
   3 -11  -4  -19.52   22.44
  -1 -11   4   -6.12   19.12
   1 -11  -4   17.80   18.25
  -1 -11  -4    9.28   16.61
   1 -11   4  -35.68   18.35
  -3 -11  -4  -10.66   16.93
   3 -11   4   19.82   22.18
   5 -11   4   44.33   22.57
  -5 -11  -4   45.40   20.97
   7 -11   4   55.24   23.77
  -7 -11  -4   23.38   20.56
   9 -11   4   42.88   22.88
   9 -11   4  -42.37   27.23
  -9 -11  -4   -2.35   17.64
 -11 -11  -4   22.71   20.60
  11 -11   4   -7.79   21.06
  11 -11   4  -31.38   27.60
 -13  11  -4   -8.72   14.02
  13 -11   4   -3.55   30.33
 -13 -11  -4   12.76   21.39
  15 -11   4   10.76   34.98
 -15  11  -4    8.89   20.00
 -15 -11  -4    8.16   24.02
  17 -11   4  -47.25   28.43
 -17  11  -4   -0.39   18.87
 -17 -11  -4   -8.34   21.49
  19 -11   4  -47.64   30.24
 -19  11  -4  -95.27   37.82
 -19 -11  -4  -25.41   22.06
 -21  11  -4  -24.42   25.51
  21 -11   4  -42.19   33.17
 -21 -11  -4   -8.77   24.18
  23 -11   4  -50.82   32.15
 -23  11  -4   -7.89   24.80
 -18 -12   4   -5.47   28.95
 -18  12   4  -41.58   61.81
  18 -12  -4  -42.03   26.90
  16 -12  -4  -25.02   28.07
 -16 -12   4   40.24   29.11
  16 -12  -4  -10.19   18.00
 -16  12   4  -75.62   73.84
  14 -12  -4  -13.50   29.46
  14 -12  -4   26.07   22.37
 -14 -12   4   14.26   26.48
  12 -12  -4   66.80   35.81
  12 -12  -4    9.35   18.08
 -12 -12   4    1.64   28.40
  10 -12  -4   -8.56   18.52
 -10 -12   4   33.95   28.13
  10 -12  -4   38.38   29.85
   8 -12  -4    4.83   20.60
   8 -12  -4   14.91   28.78
  -8 -12   4  -44.16   22.56
  -6 -12   4   -1.91   21.33
   6 -12  -4  -14.39   18.60
  -4 -12   4  -43.05   20.39
   4 -12  -4  -38.84   17.69
  -2 -12   4  -20.23   21.70
   2 -12  -4    4.53   17.57
   0 -12   4  -47.71   20.23
   0 -12  -4   11.25   19.62
  -2 -12  -4   -8.82   17.73
   2 -12   4   -7.32   24.06
   4 -12   4  -19.50   20.61
  -4 -12  -4  -29.74   18.18
   6 -12   4   39.98   27.09
  -6 -12  -4    8.48   20.22
   8 -12   4  -12.63   24.87
  -8 -12  -4   -0.56   21.08
 -10 -12  -4   -4.90   20.88
  10 -12   4  -10.67   24.57
  12 -12   4   20.93   26.81
  12 -12   4  -38.51   39.80
 -12 -12  -4  -14.67   21.61
  14 -12   4  -41.27   36.79
 -14 -12  -4   28.88   24.10
 -14  12  -4   21.11   16.10
 -16 -12  -4   -8.84   25.35
 -16  12  -4   13.35   18.22
  16 -12   4  -38.71   36.89
  18 -12   4  -21.73   35.65
  11 -13  -4  -20.92   33.71
  11 -13  -4  -15.64   22.81
  -9 -13   4   31.69   26.97
   9 -13  -4    5.36   22.53
   7 -13  -4   39.23   25.86
  -7 -13   4   -9.40   23.58
   5 -13  -4  -25.62   20.69
  -5 -13   4   25.15   26.47
  -3 -13   4    8.56   25.11
   3 -13  -4  -42.10   20.03
  -1 -13   4   -5.43   24.97
   1 -13  -4   34.47   22.67
  -1 -13  -4    2.81   20.89
   1 -13   4    9.26   26.17
  -3 -13  -4  -11.54   19.33
   3 -13   4    1.65   27.10
  -5 -13  -4   -6.04   18.89
   5 -13   4   -5.83   26.85
   7 -13   4   29.71   27.35
  -7 -13  -4   20.57   25.53
   9 -13   4  -38.40   25.58
 -42   0   5   -8.03   23.14
 -40   0   5  -13.09   20.34
 -38   0   5  -52.11   16.49
 -36   0   5    8.58   17.88
 -34   0   5    8.36   18.87
 -32   0   5   -4.51   14.54
 -30   0   5   -4.64   16.61
  28   0  -5   -4.50   12.78
 -28   0   5   -7.28   13.46
  26   0  -5   -4.78   13.04
 -26   0   5   -9.10   10.55
  24   0  -5   -1.27    7.61
 -24   0   5    0.34   12.13
  22   0  -5   -7.32    7.84
 -22   0   5   -1.87    9.26
 -20   0   5   -5.32   12.19
  20   0  -5   -3.96   10.33
  18   0  -5    0.70    8.72
 -18   0   5   -5.15    8.12
  16   0  -5  -10.81    6.48
 -16   0   5    2.55    7.28
  14   0  -5    1.57    7.03
 -14   0   5  -11.54    5.54
  12   0  -5    9.31    8.28
 -12   0   5    1.92    5.68
  10   0  -5    4.76    6.39
 -10   0   5    2.46    4.93
  -8   0   5    2.76    4.40
   8   0  -5    0.81    6.06
   6   0  -5    8.21    6.38
  -6   0   5   -3.50    3.18
   4   0  -5  -13.24    4.32
   2   0  -5   -3.04    5.04
   0   0  -5   -4.30    5.34
  -2   0  -5   -7.36    4.47
  -4   0  -5    0.85    6.66
  -4   0  -5    3.15    3.22
  -6   0  -5   -1.47    3.47
  -6   0  -5    4.07    6.41
  -8   0  -5   -7.41    3.68
  -8   0  -5   -8.61    7.12
 -10   0  -5   -3.50    7.23
 -10   0  -5   -9.86    4.64
 -12   0  -5  -13.32    4.48
 -12   0  -5    2.22    7.58
 -14   0  -5    0.32    9.71
 -14   0  -5   -6.35    5.93
 -16   0  -5   -8.45    9.17
 -16   0  -5   -2.86    6.36
 -18   0  -5   10.55    7.96
 -18   0  -5    4.74   12.14
 -20   0  -5   -3.82   11.37
 -20   0  -5   -0.37    7.74
 -22   0  -5   -3.31   11.22
 -22   0  -5   -5.94   14.05
 -24   0  -5   -0.56    8.99
 -24   0  -5   -7.42   12.92
 -26   0  -5    0.63   10.00
 -26   0  -5   18.75   15.98
 -28   0  -5   -0.08    8.68
 -28   0  -5   -0.56   15.55
 -30   0  -5  -14.61   15.70
 -30   0  -5   19.18   13.77
 -32   0  -5   -2.41   13.84
 -32   0  -5   11.18   21.00
 -34   0  -5   13.43   14.67
 -34   0  -5   19.08   24.04
 -36   0  -5    3.75   17.23
 -38   0  -5    8.64   18.62
 -40   0  -5   12.96   19.06
 -41   1   5   21.87   25.86
 -41  -1   5    5.97   23.29
 -39  -1   5   23.61   23.01
 -39   1   5   44.13   23.57
 -37   1   5   75.72   26.78
 -37  -1   5   38.20   23.22
 -35  -1   5   -5.76   16.71
 -35   1   5  -25.60   16.01
 -33  -1   5   74.57   37.75
 -33   1   5  152.98   30.20
 -31   1   5    9.86   17.42
 -31  -1   5   -1.58   15.10
  31  -1  -5    5.92   11.95
  29  -1  -5   12.31   13.48
 -29   1   5    5.78   14.78
 -29  -1   5  -20.04   12.41
 -27  -1   5  174.47   17.59
  27  -1  -5  152.46   22.86
 -27   1   5  189.64   23.69
  25  -1  -5  110.75   18.58
 -25   1   5  146.46   19.93
  25   1  -5  127.32   18.66
 -25  -1   5  116.24   16.82
 -23  -1   5   11.80   10.44
 -23   1   5  -10.40    9.71
  23  -1  -5   -1.41   10.56
  23   1  -5    9.65    9.83
 -21  -1   5  383.52   24.09
  21   1  -5  400.80   21.98
  21  -1  -5  428.14   29.35
 -21   1   5  363.48   22.46
  19  -1  -5  671.24   33.48
 -19  -1   5  676.92   28.25
 -19   1   5  620.23   26.47
  19   1  -5  671.81   27.73
  17  -1  -5   58.89   13.62
 -17   1   5   38.10   10.27
 -17  -1   5   67.38   11.51
  17   1  -5   55.53   10.18
 -15  -1   5   43.89    8.92
  15   1  -5   35.60    9.78
  15  -1  -5   40.17   12.75
 -15   1   5   48.87    9.89
  13  -1  -5 1578.37   45.37
  13   1  -5 1662.07   38.40
 -13  -1   5 1575.34   33.46
 -13   1   5 1561.86   34.39
  11  -1  -5  741.85   31.94
 -11  -1   5  734.02   21.27
 -11   1   5  727.61   21.97
  11   1  -5  744.54   26.57
   9  -1  -5  211.76   19.50
  -9   1   5  231.58   11.57
   9   1  -5  223.48   14.42
  -9  -1   5  225.32   11.10
  -7   1   5  288.18   12.86
   7   1  -5  284.62   16.21
   7  -1  -5  271.15   19.03
  -7  -1   5  288.34   11.22
  -5  -1   5  145.70    7.58
   5   1  -5  145.96   13.23
   5  -1  -5  149.42   14.02
  -5   1   5  160.51    8.53
   3  -1  -5   -1.11    2.27
   3   1  -5    2.91    5.24
   3  -1  -5   -4.41    5.42
   1  -1  -5  456.70   22.27
   1  -1  -5  446.50   10.44
   1   1  -5  458.56   20.65
  -1  -1  -5  847.77   30.68
  -1  -1  -5  844.90   15.55
  -1   1  -5  830.96   27.40
  -3  -1  -5  247.49   18.96
  -3   1  -5  262.25    9.53
  -3  -1  -5  290.91   11.10
  -3   1  -5  270.94   18.87
  -5   1  -5  397.56   22.77
  -5  -1  -5  401.64   13.18
  -5  -1  -5  349.57   24.05
  -5   1  -5  391.33   11.78
  -7  -1  -5 1924.22   31.94
  -7  -1  -5 1866.43   47.28
  -7   1  -5 1883.47   47.96
  -7   1  -5 1916.30   29.49
  -9   1  -5 3564.03   68.90
  -9   1  -5 3478.72   44.44
  -9  -1  -5 3537.99   46.68
  -9  -1  -5 3458.33   65.83
 -11  -1  -5   93.78   15.11
 -11   1  -5  110.81   11.07
 -11   1  -5  134.35   18.73
 -11  -1  -5  128.73   11.51
 -13   1  -5  192.39   20.54
 -13  -1  -5  197.71   14.74
 -13   1  -5  193.43   13.89
 -13  -1  -5  203.75   19.03
 -15   1  -5  232.63   23.40
 -15  -1  -5  219.32   15.12
 -15   1  -5  238.42   17.10
 -15  -1  -5  235.74   21.54
 -17  -1  -5    7.22   11.70
 -17   1  -5   -3.68    7.38
 -17  -1  -5   13.49    8.62
 -17   1  -5    7.14   11.73
 -19  -1  -5   33.69   10.61
 -19   1  -5   15.94   13.42
 -19   1  -5   14.54    9.68
 -19  -1  -5   15.96   11.64
  19  -1   5   40.12   16.96
  21  -1   5   74.34   20.11
 -21  -1  -5   86.53   17.74
 -21  -1  -5   96.80   14.48
 -21   1  -5   82.08   13.48
 -21   1  -5   94.27   20.46
 -23  -1  -5   55.52   13.40
 -23   1  -5   46.95   14.72
 -23  -1  -5   50.31   17.90
  23  -1   5   48.56   21.25
  25  -1   5   26.98   18.70
 -25   1  -5   45.98   11.75
 -25  -1  -5   83.54   20.15
 -25  -1  -5   81.12   15.54
 -27  -1  -5  116.72   23.12
 -27   1  -5  112.49   18.98
  27  -1   5  108.28   24.88
 -27  -1  -5   88.52   18.09
 -29  -1  -5  199.11   28.93
 -29   1  -5  191.39   25.43
 -29  -1  -5  200.89   23.82
  29  -1   5  135.01   27.91
 -29   1  -5  141.13   26.59
 -31   1  -5    0.70   20.00
  31  -1   5    9.14   20.52
 -31   1  -5   11.30   12.50
 -31  -1  -5   14.13   21.29
 -31  -1  -5  -14.43   14.52
 -33  -1  -5   26.90   15.64
 -33   1  -5   36.14   22.57
 -33   1  -5   25.54   16.72
 -35   1  -5   60.26   19.88
 -35   1  -5   54.18   25.90
 -35  -1  -5   61.17   22.03
 -37   1  -5   18.92   16.85
 -37  -1  -5    3.92   18.21
 -37   1  -5   54.79   27.35
 -39   1  -5   -8.77   17.67
 -39  -1  -5  -10.84   16.54
 -40   2   5   -0.52   23.13
 -40  -2   5   94.65   27.37
 -38   2   5   23.81   22.92
 -38  -2   5   27.01   20.64
 -36  -2   5   -6.61   18.62
 -36   2   5   -2.71   22.47
 -34  -2   5   73.09   24.14
 -34   2   5   40.44   25.01
  34  -2  -5   41.20   19.52
  32  -2  -5   17.92   14.81
 -32   2   5   23.46   20.31
 -32  -2   5   49.32   19.75
  30  -2  -5   19.56   16.69
 -30   2   5   -4.66   16.01
 -30  -2   5  -18.69   12.79
 -28   2   5   21.80   14.31
 -28  -2   5   26.02   14.85
  28  -2  -5   30.04   16.23
 -26   2   5  222.99   23.73
 -26  -2   5  205.74   21.72
  26  -2  -5  189.13   24.96
  24  -2  -5    6.36   14.24
 -24   2   5   -0.69   11.72
 -24  -2   5    4.55   11.70
 -22  -2   5    1.81   10.02
 -22   2   5  -14.89    9.10
  22  -2  -5    8.03   12.45
  20   2  -5  538.78   22.46
 -20   2   5  557.05   26.54
  20  -2  -5  565.07   33.47
 -20  -2   5  564.51   28.56
  18   2  -5  160.06   13.87
 -18  -2   5  125.27   14.92
 -18   2   5  119.09   15.20
  18  -2  -5   94.99   18.20
  16   2  -5   13.59    7.15
 -16  -2   5   13.34    8.56
 -16   2   5    5.32    8.23
  16  -2  -5   15.98   12.00
  14  -2  -5   27.54   13.80
  14   2  -5   46.89    8.77
 -14  -2   5   45.84    9.66
 -14   2   5   54.48   10.65
  12  -2  -5  582.73   30.11
 -12  -2   5  590.75   21.21
  12   2  -5  597.27   21.98
 -12   2   5  590.21   22.00
 -10   2   5   76.99    9.98
 -10  -2   5   93.62   10.14
  10   2  -5   92.21    9.77
  10  -2  -5   85.74   14.58
  -8  -2   5  -12.96    4.92
  -8   2   5    2.16    5.60
   8  -2  -5   -0.31    7.75
   8   2  -5    4.83    4.56
  -6  -2   5  110.36    8.72
   6   2  -5   91.46    9.42
   6  -2  -5   97.49   14.26
   4  -2  -5   75.91   12.97
   4  -2  -5   72.77    7.44
  -4  -2   5   79.38    7.01
   4   2  -5   60.48    8.64
   2  -2  -5   13.11    8.78
  -2  -2   5   -1.47    5.35
   2  -2  -5    1.53    4.26
   2   2  -5    2.00    3.92
   0  -2  -5   76.18   12.94
   0  -2   5   96.78    7.52
   0   2  -5   94.63   10.92
   0  -2  -5   71.84    7.45
  -2  -2  -5   95.59   13.99
  -2   2  -5  115.46   12.86
  -2  -2  -5  115.25    8.45
  -2   2  -5  122.38    6.55
  -4   2  -5  131.82    8.16
  -4  -2  -5  110.90   14.42
  -4  -2  -5  123.45    9.51
  -4   2  -5  141.58   15.20
  -6  -2  -5  368.64   23.43
  -6   2  -5  385.12   24.27
  -6   2  -5  390.22   14.12
  -6  -2  -5  399.36   16.51
  -8   2  -5 1009.83   37.53
  -8   2  -5 1005.74   24.38
  -8  -2  -5 1016.69   27.18
  -8  -2  -5 1032.42   35.64
 -10  -2  -5  118.78   12.53
  10  -2   5   74.20   16.67
 -10   2  -5  119.54   17.04
 -10  -2  -5  106.16   15.75
 -10   2  -5  121.31   11.50
 -12   2  -5  186.56   13.57
  12  -2   5  215.85   26.55
 -12  -2  -5  239.58   16.45
 -12  -2  -5  216.77   20.78
 -14   2  -5  291.16   19.16
 -14  -2  -5  285.11   17.82
 -14  -2  -5  286.68   22.67
  14  -2   5  244.02   26.28
 -16  -2  -5  186.01   17.37
 -16   2  -5  200.48   18.04
  16  -2   5  163.18   25.82
 -16  -2  -5  185.25   19.14
 -18  -2  -5   71.99   12.39
  18  -2   5   44.52   19.51
 -18   2  -5   49.99   12.29
 -18  -2  -5   60.99   16.45
 -20  -2  -5    5.34    8.17
  20  -2   5   -4.94   16.08
 -20   2  -5   11.74   10.75
 -20  -2  -5   -8.80   12.15
 -22  -2  -5   36.91   11.76
  22  -2   5   59.76   23.97
 -22  -2  -5   62.93   18.64
 -22   2  -5   41.00   13.93
 -24  -2  -5   22.54   11.69
 -24   2  -5   36.42   12.23
 -24  -2  -5   39.04   16.98
  24  -2   5   47.08   23.88
 -26  -2  -5  169.03   21.11
  26  -2   5   86.61   27.47
 -26  -2  -5  170.94   24.01
 -26   2  -5  135.41   20.01
 -28   2  -5   78.89   18.71
 -28  -2  -5   90.17   22.99
 -28  -2  -5   98.30   19.37
  28  -2   5  120.52   30.81
  30  -2   5   42.66   26.99
 -30  -2  -5   21.64   16.35
 -30   2  -5   14.53   14.10
 -32  -2  -5   48.94   17.62
 -32   2  -5   39.24   16.96
  32  -2   5   14.95   25.25
 -34   2  -5   56.28   19.80
 -34  -2  -5   50.39   17.12
  34  -2   5   13.77   25.88
 -36  -2  -5   34.47   17.35
  36  -2   5   29.77   30.49
 -36   2  -5   33.82   21.83
  38  -2   5  -28.89   23.52
 -38  -2  -5   18.91   17.78
 -38   2  -5  -15.88   13.66
 -41   3   5   11.85   28.22
 -41  -3   5    5.29   25.47
 -39   3   5   38.69   27.81
 -39  -3   5    2.82   25.10
 -37   3   5   -8.41   23.08
  37  -3  -5   11.14   20.32
 -37  -3   5   -8.38   18.69
 -35  -3   5    0.88   17.00
 -35   3   5   -6.81   18.98
  35  -3  -5   -3.35   16.43
 -33  -3   5   20.21   18.58
 -33   3   5   85.58   24.58
  33  -3  -5   18.28   19.68
  31  -3  -5   -9.67   16.36
 -31   3   5   37.51   19.79
 -31  -3   5    0.91   15.25
 -29  -3   5   38.12   17.39
  29  -3  -5    2.71   16.54
 -29   3   5   28.51   18.27
 -27  -3   5   -2.97   12.41
 -27   3   5   -4.54   14.06
  27  -3  -5   -2.53   15.19
  25  -3  -5   33.43   17.07
 -25  -3   5   39.38   15.38
 -25   3   5   66.46   17.16
 -23   3   5   23.32   15.66
 -23  -3   5   -4.58   14.40
  23  -3  -5   30.18   16.96
 -21  -3   5   44.48   13.97
  21  -3  -5   58.41   18.74
 -21   3   5   31.59   12.56
 -19  -3   5    6.90   10.93
  19  -3  -5   -1.57   12.51
 -19   3   5   -4.59    9.98
  17   3  -5  193.94   13.10
 -17   3   5  188.42   18.72
 -17  -3   5  189.98   18.20
  17  -3  -5  200.49   25.16
 -15   3   5   24.65   10.17
  15  -3  -5   19.60   12.77
 -15  -3   5   21.06   10.20
  15   3  -5   27.52    7.43
  13   3  -5  131.89   10.55
 -13  -3   5  140.05   13.46
  13  -3  -5  104.08   18.98
 -13   3   5  117.43   13.38
  11   3  -5   27.95    6.54
 -11   3   5   28.28    9.70
  11  -3  -5   17.93   12.92
 -11  -3   5   44.48   10.55
  -9  -3   5   96.36   11.80
   9   3  -5   98.06    9.15
  -9   3   5   89.71   10.65
   9  -3  -5   81.98   16.36
   7   3  -5  471.23   18.49
   7  -3  -5  483.49   28.22
  -7  -3   5  494.88   18.13
   7  -3  -5  450.83   19.27
  -5  -3   5  201.18   13.16
   5  -3  -5  169.71   21.12
   5   3  -5  184.07   12.66
   5  -3  -5  195.90   14.11
   3   3  -5   27.80    6.95
  -3  -3   5   38.11    7.30
   3  -3  -5   25.62    5.89
   3  -3  -5   15.41   10.21
   1  -3  -5    4.92    5.33
  -1  -3   5   12.36    5.68
   1   3  -5    7.54    4.62
   1  -3  -5    4.23    9.15
  -1  -3  -5  101.25    9.54
   1  -3   5  108.06   10.83
  -1   3  -5   88.23   12.21
  -1  -3  -5  106.92   14.50
   3  -3   5  152.84   12.17
  -3   3  -5  133.83   14.95
  -3  -3  -5  160.28   17.56
  -3  -3  -5  150.23   10.86
  -5   3  -5  210.00   18.09
  -5  -3  -5  201.45   20.01
  -5  -3  -5  196.42   12.86
  -5   3  -5  202.31   10.94
  -7   3  -5   42.80    7.54
   7  -3   5   26.71   13.49
  -7  -3  -5   16.74   11.49
  -7  -3  -5   28.57    8.34
  -9  -3  -5   21.75   11.05
  -9  -3  -5   41.91    9.27
   9  -3   5   22.77   14.11
  -9   3  -5   48.04    8.16
 -11  -3  -5   77.67   12.43
  11  -3   5   58.09   19.22
 -11   3  -5   52.55    9.67
 -11  -3  -5   47.80   14.07
  13  -3   5  473.50   34.97
 -13  -3  -5  512.86   28.53
 -13   3  -5  476.87   22.41
 -13  -3  -5  506.41   23.75
 -15  -3  -5   12.86    9.38
  15  -3   5   10.13   17.98
 -15  -3  -5    9.39   14.21
 -15   3  -5    4.32    9.74
  17  -3   5  -13.40   15.28
 -17  -3  -5   -0.68    9.36
 -17  -3  -5    0.65   11.34
 -17   3  -5   -5.87    8.69
 -19   3  -5   -0.92    9.60
  19  -3   5   -2.00   17.27
 -19  -3  -5   -1.28   13.54
 -19  -3  -5   -0.74    9.94
 -21  -3  -5   93.24   16.77
 -21  -3  -5   83.39   17.61
 -21   3  -5   85.83   16.18
  21  -3   5   47.60   22.54
 -23  -3  -5   -7.50    9.61
 -23   3  -5  -15.24   11.92
 -23  -3  -5   10.87   13.77
  23  -3   5   16.58   20.74
 -25  -3  -5    1.81   10.71
  25  -3   5   19.08   22.48
 -25   3  -5   16.55   13.25
 -25  -3  -5   10.72   14.33
  27  -3   5   40.07   25.36
 -27   3  -5   38.82   15.73
 -27  -3  -5   19.97   13.85
  29  -3   5   29.78   26.72
 -29  -3  -5  -12.47   14.25
 -29   3  -5   11.51   15.49
 -31  -3  -5   -0.94   14.79
  31  -3   5  -54.22   23.72
 -31   3  -5   15.63   15.14
  33  -3   5   -1.82   31.68
 -33   3  -5   17.95   16.40
 -33  -3  -5   21.11   17.30
 -35   3  -5   60.15   20.84
  35  -3   5   66.98   33.99
 -35  -3  -5   19.00   18.42
  37  -3   5  -23.50   26.70
 -37  -3  -5   33.76   21.73
 -37   3  -5  -22.31   19.27
 -40  -4   5   35.23   27.02
  40  -4  -5   54.54   28.25
 -40   4   5    6.77   27.10
 -38  -4   5   65.56   26.82
 -38   4   5   73.50   28.79
  38  -4  -5   34.94   27.29
  36  -4  -5   19.45   20.71
 -36   4   5   -0.33   22.90
 -36  -4   5   13.67   22.34
  34  -4  -5   54.32   22.90
 -34   4   5   65.08   27.76
 -34  -4   5   82.29   24.08
 -32   4   5  125.93   27.89
  32  -4  -5  115.73   32.55
 -32  -4   5   84.06   24.20
  30  -4  -5    3.99   17.52
 -30   4   5   15.45   16.64
 -30  -4   5    8.64   17.60
 -28  -4   5   -2.81   15.48
 -28   4   5    7.31   18.06
  28  -4  -5   -6.32   17.03
 -26   4   5  100.85   22.15
 -26  -4   5   83.17   20.29
  26  -4  -5   50.86   19.16
  24  -4  -5    1.28   12.67
 -24   4   5  -14.74   12.45
 -24  -4   5   14.61   14.74
 -22   4   5  112.97   19.12
 -22  -4   5   98.44   20.18
  22  -4  -5   99.78   23.49
 -20  -4   5  459.44   27.74
 -20   4   5  467.55   29.83
  20  -4  -5  428.28   36.13
  18  -4  -5  262.84   31.20
 -18   4   5  236.28   21.10
 -18  -4   5  230.50   21.37
  16  -4  -5  222.59   27.46
 -16   4   5  264.59   20.43
 -16  -4   5  229.68   19.05
  14  -4  -5  350.38   31.74
 -14  -4   5  321.81   21.77
 -14   4   5  335.65   21.98
 -12  -4   5  514.24   23.84
  12   4  -5  519.04   17.44
  12  -4  -5  569.98   34.89
 -12   4   5  503.62   24.86
 -10   4   5  425.66   19.71
  10   4  -5  427.56   15.90
  10  -4  -5  440.69   31.02
 -10  -4   5  427.54   23.57
   8  -4  -5    8.64   12.06
   8  -4  -5    8.97    7.93
  -8  -4   5    5.49    7.57
   8   4  -5    5.68    4.92
  -6  -4   5  219.52   14.75
   6  -4  -5  242.18   22.27
   6   4  -5  226.30   13.38
   6  -4  -5  216.80   16.45
   4  -4  -5    0.32    5.19
   4   4  -5    8.35    5.83
   4  -4  -5   10.57   11.67
  -4  -4   5   11.14    6.32
   2   4  -5  131.89   12.55
  -2  -4   5  130.74   11.94
   2  -4  -5  138.74   18.41
   2  -4  -5  136.80   12.35
   0  -4  -5  640.28   21.52
   0  -4  -5  646.51   31.39
   0  -4   5  646.15   21.51
   0   4  -5  637.78   24.97
   2  -4   5  671.89   23.32
  -2  -4  -5  618.91   30.59
  -2  -4  -5  685.11   23.98
   2  -4   5  663.20   31.66
  -2   4  -5  666.95   27.55
   4  -4   5   35.89    9.45
  -4  -4  -5   27.64    8.42
  -4  -4  -5   28.69   11.10
  -6   4  -5  486.76   17.56
  -6  -4  -5  449.45   25.61
   6  -4   5  459.40   32.84
  -6  -4  -5  449.89   20.05
  -8  -4  -5  975.60   30.68
  -8   4  -5  965.97   27.13
  -8  -4  -5  979.19   36.80
   8  -4   5  972.19   42.34
  10  -4   5  800.88   43.80
 -10   4  -5  841.48   26.82
 -10  -4  -5  826.05   30.83
 -10  -4  -5  835.89   35.18
  12  -4   5  265.24   30.60
 -12   4  -5  238.07   16.36
 -12  -4  -5  266.11   22.10
 -12  -4  -5  251.90   19.51
  14  -4   5  273.44   31.11
 -14   4  -5  248.30   19.07
 -14  -4  -5  295.68   21.09
 -14  -4  -5  294.55   24.17
  16  -4   5  146.21   27.94
 -16  -4  -5  198.79   23.17
 -16   4  -5  178.71   17.64
 -16  -4  -5  155.16   17.93
  18  -4   5    4.45   18.49
 -18   4  -5   21.91   11.24
 -18  -4  -5   22.28   12.12
 -18  -4  -5   20.89   15.40
 -20  -4  -5   14.85   11.93
  20  -4   5   17.37   21.36
 -20  -4  -5    7.77   15.22
 -20   4  -5   10.12   11.86
 -22   4  -5   75.18   17.04
  22  -4   5   63.06   26.85
 -22  -4  -5   58.03   18.25
 -22  -4  -5   85.21   17.14
 -24   4  -5    4.08   13.61
 -24  -4  -5    0.68   11.72
  24  -4   5    2.48   22.22
 -26   4  -5   60.52   16.40
 -26  -4  -5   47.93   17.56
  26  -4   5   69.68   30.01
  28  -4   5  219.73   43.19
 -28   4  -5  189.51   24.64
 -28  -4  -5  156.37   24.62
 -30   4  -5   32.92   18.16
  30  -4   5   58.33   35.34
 -30  -4  -5   39.40   19.24
 -32  -4  -5   -4.23   16.70
 -32   4  -5  -15.72   15.00
  32  -4   5    2.90   30.02
 -34  -4  -5   85.52   26.34
 -34   4  -5   23.74   19.34
  34  -4   5  156.49   41.08
 -36   4  -5   75.82   25.61
 -36  -4  -5   58.55   25.92
  36  -4   5   64.78   39.00
 -38   4  -5  -19.60   16.74
 -38  -4  -5    6.28   21.93
  39  -5  -5   18.05   26.24
 -39   5   5  -32.15   24.43
 -39  -5   5  -21.28   25.23
  37  -5  -5   -2.89   21.05
 -37   5   5   26.61   30.12
 -37  -5   5   -3.03   24.80
  35  -5  -5   27.80   24.86
 -35  -5   5    3.96   23.56
 -35   5   5  -54.38   21.24
 -33  -5   5    0.33   20.70
  33  -5  -5    0.42   20.17
 -33   5   5   24.95   21.76
  31  -5  -5    6.22   19.50
 -31  -5   5  -15.43   17.85
 -31   5   5   -5.23   21.57
 -29   5   5    7.62   22.19
  29  -5  -5    3.60   24.08
 -29  -5   5   11.85   20.01
 -27  -5   5   -9.53   14.23
  27  -5  -5    3.07   16.93
 -27   5   5   -4.98   15.77
 -25  -5   5   11.66   14.78
 -25   5   5   -7.78   13.32
  25  -5  -5    5.33   18.15
 -23   5   5   32.27   16.55
 -23  -5   5    5.36   13.34
  23  -5  -5    9.45   13.13
 -21  -5   5   83.30   19.98
  21  -5  -5   76.24   24.04
 -21   5   5   65.55   17.43
 -19  -5   5  145.53   21.15
  19  -5  -5  105.84   26.80
 -19   5   5  143.31   23.03
 -17   5   5    4.14   11.32
  17  -5  -5   -4.26   14.58
 -17  -5   5  -13.06   12.52
  15  -5  -5   29.56   17.26
 -15   5   5   61.39   14.23
 -15  -5   5   53.93   15.01
 -13   5   5   85.03   13.59
  13  -5  -5  181.58   26.69
 -13  -5   5  174.31   19.97
  11  -5  -5   36.36   17.37
 -11  -5   5   14.90   11.97
  11  -5  -5   33.43   11.21
   9   5  -5   50.90    7.75
   9  -5  -5   44.11   11.59
  -9  -5   5   52.83   12.90
   9  -5  -5   51.69   17.35
   7   5  -5   14.25    6.16
   7  -5  -5   19.39    8.27
   7  -5  -5   12.79   12.35
  -7  -5   5   10.76    8.90
   5  -5  -5   36.71   14.35
   5  -5  -5   15.51    8.71
  -5  -5   5   44.34   10.53
   5   5  -5   25.69    7.32
   3  -5  -5   -3.97    5.22
  -3  -5   5   -7.61    6.47
   3   5  -5    7.27    6.54
   3  -5  -5    5.28   11.37
  -1  -5   5    2.08    7.46
   1   5  -5   14.14    6.61
   1  -5  -5    3.80    7.12
   1  -5  -5   -6.46   10.84
  -1  -5  -5  172.40   14.71
  -1  -5  -5  142.89   19.02
   1  -5   5  170.76   15.90
   1  -5   5  134.00   18.20
   3  -5   5   12.31   12.84
  -3  -5  -5   24.85   12.10
  -3  -5  -5   21.35    9.17
   3  -5   5   54.91   11.51
  -5  -5  -5  140.58   17.57
   5  -5   5  145.55   15.58
  -5  -5  -5  175.70   15.63
   5  -5   5  159.48   21.82
  -7  -5  -5   22.90   11.73
  -7  -5  -5    9.18    8.47
   7  -5   5   34.41   16.57
  -7   5  -5   30.32    7.63
  -9  -5  -5   92.15   13.36
   9  -5   5  107.06   23.63
  -9   5  -5   78.57   12.49
  -9  -5  -5   83.33   16.60
 -11  -5  -5    0.03   12.00
 -11   5  -5   -9.47    6.35
 -11  -5  -5   -0.53    8.48
  11  -5   5    0.29   15.97
  13  -5   5    3.10   16.74
 -13  -5  -5    8.44   10.31
 -13  -5  -5  -15.11   11.55
 -13   5  -5    3.94    7.11
  15  -5   5   54.00   21.73
 -15  -5  -5   44.80   12.39
 -15   5  -5    5.63    9.10
 -15  -5  -5   25.78   16.67
  17  -5   5  -14.07   18.03
 -17   5  -5   -0.14   10.66
 -17  -5  -5   22.09   16.02
 -17  -5  -5    5.88   11.11
 -19  -5  -5    5.90   11.88
  19  -5   5  -21.78   18.30
 -19   5  -5   -7.50    8.49
  21  -5   5   -0.81   21.16
 -21   5  -5   -6.56    9.83
 -21  -5  -5   -0.12   12.07
  23  -5   5   14.33   23.28
 -23  -5  -5    4.00   11.53
 -23   5  -5    6.69   12.20
 -25  -5  -5   14.06   13.07
 -25   5  -5    2.73   13.13
  25  -5   5   24.80   26.42
 -27   5  -5   -8.42   13.86
 -27  -5  -5   -1.98   18.24
  27  -5   5   -7.07   29.41
 -29  -5  -5   -8.82   15.30
  29  -5   5   11.30   30.07
 -29   5  -5    6.63   16.68
  31  -5   5    4.12   31.53
 -31  -5  -5    6.25   16.06
 -31   5  -5   11.05   20.05
  33  -5   5   23.59   37.89
 -33  -5  -5   -1.85   15.64
 -33   5  -5  -17.12   17.32
 -35  -5  -5  -20.18   16.15
 -35   5  -5   13.64   20.50
  35  -5   5   36.73   39.18
 -36   6   5   14.94   23.43
 -36  -6   5   19.55   24.86
  36  -6  -5    3.27   23.87
 -34   6   5  103.87   30.70
 -34  -6   5   72.19   24.35
  34  -6  -5   97.98   32.54
 -32   6   5   80.18   26.99
 -32  -6   5   70.95   23.97
  32  -6  -5    3.11   22.15
  30  -6  -5  -10.56   26.11
 -30   6   5   -8.07   19.82
 -30  -6   5   19.30   21.43
  28  -6  -5   17.71   23.65
 -28  -6   5  -15.65   20.74
 -28   6   5   34.36   21.39
 -26  -6   5    1.33   18.32
 -26   6   5   26.26   19.32
  26  -6  -5   26.51   25.58
 -24   6   5   14.95   17.06
  24  -6  -5   -1.10   18.96
 -24  -6   5   12.94   18.24
 -22  -6   5   39.92   18.10
 -22   6   5   78.98   17.34
  22  -6  -5  106.00   26.93
 -20  -6   5  115.08   19.06
  20  -6  -5  124.00   30.76
 -20   6   5  103.75   18.95
  18  -6  -5  172.57   29.86
 -18   6   5  184.27   22.04
 -18  -6   5  125.15   21.95
  16  -6  -5   -0.85   16.06
 -16   6   5   -1.53   11.26
 -16  -6   5  -18.17   14.01
 -14  -6   5  219.65   23.33
  14  -6  -5  293.22   32.14
  12  -6  -5  114.49   25.63
 -12  -6   5  119.28   19.20
  12  -6  -5  120.39   16.69
  10  -6  -5  175.01   19.10
  10  -6  -5  123.21   23.81
 -10  -6   5  145.96   18.15
  -8  -6   5  304.67   22.83
   8  -6  -5  268.62   21.31
   8  -6  -5  276.83   29.00
  -6  -6   5  159.55   17.07
   6  -6  -5  139.59   24.58
   6   6  -5  153.34   13.80
   6  -6  -5  136.19   15.75
   4  -6  -5   91.81   23.59
   4  -6  -5   83.66   13.43
  -4  -6   5  125.47   17.09
   4   6  -5  127.76   14.35
  -2  -6   5   23.84   12.59
   2  -6  -5   13.51    9.00
   2  -6  -5    7.48   15.20
  -2  -6   5   32.78   14.52
   0  -6  -5  365.46   24.11
   0  -6   5  351.54   23.79
   0  -6  -5  302.78   28.07
   0  -6   5  395.48   30.13
  -2  -6  -5  294.26   28.64
   2  -6   5  316.45   28.36
   2  -6   5  338.52   24.56
  -2  -6  -5  245.03   18.99
  -4  -6  -5   89.02   13.28
   4  -6   5   54.27   18.78
   4  -6   5   90.15   15.37
  -4  -6  -5   43.58   13.42
   6  -6   5  194.16   25.59
  -6  -6  -5  185.58   20.70
   6  -6   5  188.13   18.48
  -6  -6  -5  167.46   17.10
  -8  -6  -5  249.89   24.01
  -8  -6  -5  265.85   20.29
   8  -6   5  295.73   30.33
 -10   6  -5   89.09   12.89
 -10  -6  -5   87.16   16.31
  10  -6   5  117.87   22.37
 -10  -6  -5  124.24   17.57
  12  -6   5  131.24   28.35
 -12   6  -5  127.19   16.55
 -12  -6  -5  129.01   18.45
 -12  -6  -5  107.20   18.22
  14  -6   5  238.41   32.77
 -14   6  -5  260.12   22.11
 -14  -6  -5  278.81   23.91
 -14  -6  -5  233.89   22.73
 -16  -6  -5   12.75   12.52
 -16   6  -5   15.87   13.70
  16  -6   5   27.88   21.10
 -18   6  -5   -1.34    8.99
  18  -6   5   20.45   21.23
 -18  -6  -5    1.47   13.33
  20  -6   5  125.07   32.83
 -20   6  -5   83.77   16.80
 -20  -6  -5   86.22   18.06
 -22  -6  -5   37.64   15.70
 -22   6  -5   25.36   12.97
  22  -6   5   40.94   26.29
  24  -6   5    8.97   23.24
 -24   6  -5   -1.36   13.02
 -24  -6  -5  -22.15   12.80
 -26   6  -5   23.26   24.39
 -26  -6  -5   71.18   23.67
  26  -6   5   13.51   26.16
 -28   6  -5   58.85   20.35
  28  -6   5  138.88   41.44
 -28  -6  -5   79.81   23.50
  30  -6   5   46.46   37.97
 -30  -6  -5   12.99   18.50
 -30   6  -5   -2.18   16.55
 -32   6  -5   -1.34   18.55
 -32  -6  -5    8.29   18.60
  32  -6   5   36.84   36.65
 -34   6  -5   20.15   23.04
 -34  -6  -5   31.14   23.79
  34  -6   5  -12.90   35.57
 -35   7   5   -1.09   25.92
 -35  -7   5   26.63   28.85
  35  -7  -5   43.01   32.44
 -33  -7   5   24.82   26.34
  33  -7  -5   -1.89   26.71
 -33   7   5   38.12   24.60
 -31  -7   5  -11.04   21.04
  31  -7  -5   43.21   28.87
 -31   7   5   37.84   24.58
  29  -7  -5   18.23   33.09
 -29  -7   5  -12.83   20.14
 -29   7   5    1.71   20.59
 -27  -7   5   16.57   21.25
 -27   7   5   62.50   23.95
  27  -7  -5   42.40   27.78
  25  -7  -5   50.54   33.53
 -25  -7   5   12.89   20.07
 -25   7   5  116.82   27.82
 -23   7   5    0.83   15.80
 -23  -7   5   -6.19   17.89
  23  -7  -5   14.43   23.25
 -21  -7   5   52.21   20.74
  21  -7  -5   77.76   23.21
 -21   7   5   89.89   22.51
 -19   7   5  103.33   20.10
  19  -7  -5  123.46   31.43
 -19  -7   5   74.32   20.34
 -17   7   5   41.74   17.15
  17  -7  -5   32.23   24.43
 -17  -7   5   60.12   18.43
 -15   7   5    8.02   12.32
  15  -7  -5   40.12   21.76
 -15  -7   5   34.47   17.36
  13  -7  -5  122.33   18.68
  13  -7  -5  118.14   28.19
 -13  -7   5  130.29   22.27
  11  -7  -5  150.58   19.53
 -11  -7   5  153.07   21.32
  11  -7  -5  185.62   29.81
   9  -7  -5   21.06   22.85
   9  -7  -5   -6.33   11.30
  -9  -7   5  -16.00   14.51
  -7  -7   5   74.89   15.50
   7  -7  -5  115.55   16.76
   7  -7  -5   93.81   23.20
  -5  -7   5   29.13   12.24
   5  -7  -5    5.07   14.53
   5  -7  -5   23.30   11.66
  -3  -7   5   22.61   16.38
   3  -7  -5   46.83   13.22
   3  -7  -5   51.94   18.66
  -3  -7   5   46.52   12.53
  -1  -7   5  146.44   16.66
  -1  -7   5  177.60   23.71
   1  -7  -5  168.48   17.86
   1  -7  -5  164.56   23.54
   1  -7   5  108.63   21.06
   1  -7   5   83.14   14.43
  -1  -7  -5   77.55   19.86
  -1  -7  -5   75.64   14.62
  -3  -7  -5   43.18   16.05
   3  -7   5   44.39   17.98
  -3  -7  -5   61.00   13.98
   3  -7   5   52.10   14.33
  -5  -7  -5   14.71   14.33
  -5  -7  -5   23.14   10.96
   5  -7   5   -3.14   13.54
   5  -7   5   36.32   17.23
   7  -7   5  252.20   26.05
  -7  -7  -5  285.58   29.62
   7  -7   5  263.06   28.96
  -7  -7  -5  303.71   25.76
  -9  -7  -5  200.04   21.94
   9  -7   5  215.64   23.46
   9  -7   5  192.84   28.64
  -9  -7  -5  216.27   21.70
 -11  -7  -5   -1.57   11.09
 -11   7  -5   20.29   11.46
 -11  -7  -5    9.30   13.36
  11  -7   5   20.82   19.19
 -13   7  -5  178.49   20.05
 -13  -7  -5  188.86   23.30
  13  -7   5  185.01   30.29
 -15  -7  -5   98.73   17.61
 -15   7  -5  103.76   17.05
  15  -7   5   90.09   27.53
  17  -7   5    8.61   22.41
 -17   7  -5   24.20   12.93
 -17  -7  -5   11.05   14.21
 -19   7  -5   17.11   12.19
  19  -7   5   14.21   22.43
 -19  -7  -5  -10.42   13.95
 -21   7  -5   50.75   16.21
  21  -7   5   78.12   30.60
 -21  -7  -5   32.11   18.11
 -23  -7  -5   -2.73   17.47
 -23   7  -5  -10.18   15.33
  23  -7   5    3.61   26.65
  25  -7   5    3.11   28.90
 -25   7  -5    2.34   13.88
 -25  -7  -5   -5.88   15.18
 -27  -7  -5   34.92   20.18
 -27   7  -5   69.90   19.68
  27  -7   5   69.08   34.63
 -29  -7  -5   14.73   20.82
  29  -7   5   -1.98   28.21
 -29   7  -5   52.80   20.46
 -31  -7  -5    8.64   22.24
 -31   7  -5    6.00   20.73
  31  -7   5   -8.79   36.64
 -33   7  -5   -6.80   20.87
 -33  -7  -5   42.23   25.60
  33  -7   5   67.57   46.01
 -32   8   5  -29.60   21.83
 -32  -8   5  -35.33   24.18
  32  -8  -5  -35.88   26.78
  30  -8  -5   10.53   28.50
 -30  -8   5   20.25   26.47
 -30   8   5   20.16   24.56
  28  -8  -5   29.26   38.45
 -28   8   5   -4.43   20.68
 -28  -8   5  -12.52   23.56
 -26  -8   5   19.05   24.19
  26  -8  -5   23.20   31.53
 -26   8   5  -20.12   17.99
 -24  -8   5   -5.89   19.21
 -24   8   5    4.62   18.83
  24  -8  -5   32.55   28.80
 -22   8   5  -31.88   20.10
 -22  -8   5   -6.10   20.50
  22  -8  -5  -19.30   25.32
 -20  -8   5    2.51   17.38
  20  -8  -5  -34.62   20.70
 -20   8   5   15.98   17.66
 -18   8   5   -7.01   15.83
 -18  -8   5   21.09   18.86
  18  -8  -5  -10.16   22.37
 -16  -8   5   -2.29   17.74
 -16   8   5  -26.50   13.76
  16  -8  -5   16.17   20.24
  14  -8  -5  -13.57   17.49
  14  -8  -5   -8.66   12.17
 -14  -8   5   18.70   16.56
  12  -8  -5   -0.96   12.18
 -12  -8   5   -7.21   13.61
  12  -8  -5  -30.43   18.43
  10  -8  -5   11.38   11.42
  10  -8  -5  -12.26   16.83
 -10  -8   5   20.61   17.01
   8  -8  -5   42.06   14.98
   8  -8  -5   22.07   19.40
  -8  -8   5   14.16   15.25
  -6  -8   5   38.96   15.54
   6  -8  -5   60.55   16.12
   6  -8  -5   25.01   17.66
   4  -8  -5   11.49   11.50
  -4  -8   5   25.47   14.65
   4  -8  -5   35.21   18.60
   2  -8  -5  -19.66   10.09
  -2  -8   5    9.91   13.20
   2  -8  -5   13.89   15.42
   0  -8  -5   -1.51   11.89
   0  -8   5    2.93   12.95
   0  -8  -5  -22.36   14.16
   0  -8   5   -3.65   17.85
  -2  -8  -5   16.18   10.38
  -2  -8  -5   -3.85   14.33
   2  -8   5    7.60   17.01
   2  -8   5    6.03   13.30
   4  -8   5   12.64   17.88
   4  -8   5   11.27   15.80
  -4  -8  -5   24.41   12.25
  -4  -8  -5    4.80   14.35
   6  -8   5   -2.43   16.46
  -6  -8  -5    5.22    9.76
  -6  -8  -5   10.31   15.55
   6  -8   5    0.63   15.10
  -8  -8  -5    1.61   15.29
  -8  -8  -5    1.94   11.97
   8  -8   5    3.98   16.36
   8  -8   5  -11.36   14.73
  10  -8   5   11.34   18.82
 -10  -8  -5   -1.76   10.97
 -12  -8  -5   27.77   14.82
 -12   8  -5   39.53   14.99
  12  -8   5   22.68   20.84
 -14   8  -5   10.12   12.07
 -14  -8  -5   -4.93   13.39
  14  -8   5   27.47   23.27
  16  -8   5  -20.79   21.08
 -16   8  -5   17.80   13.81
 -16  -8  -5    6.87   15.27
 -18  -8  -5  -16.23   14.97
  18  -8   5   10.99   24.24
 -18   8  -5  -10.48   14.22
 -20   8  -5   -9.66   13.09
 -20  -8  -5   -2.35   17.54
  20  -8   5  -11.99   27.20
 -22  -8  -5  -11.15   16.87
 -22   8  -5   18.52   15.79
  22  -8   5  -13.10   26.97
 -24  -8  -5    5.73   21.10
 -24   8  -5    5.25   15.46
  24  -8   5   -8.18   28.67
 -26   8  -5  -12.19   15.26
  26  -8   5    4.88   31.76
 -26  -8  -5  -20.49   21.32
  28  -8   5  -15.46   30.68
 -28   8  -5   17.58   19.28
 -28  -8  -5   26.08   25.41
 -30   8  -5    3.30   18.55
  30  -8   5  -19.25   35.41
 -30  -8  -5  -29.17   20.99
  31  -9  -5  -20.95   32.49
 -31   9   5    9.85   25.04
  29  -9  -5   -1.03   28.46
 -29  -9   5  -33.58   24.07
 -29   9   5   -9.36   23.50
 -27  -9   5   10.44   24.61
  27  -9  -5   -1.33   37.30
 -27   9   5   39.81   23.37
  25  -9  -5   64.28   41.49
 -25  -9   5   26.59   22.35
 -25   9   5   16.24   22.95
 -23   9   5   13.21   21.55
 -23  -9   5   -0.60   20.71
  23  -9  -5   30.91   32.00
 -21  -9   5    9.17   21.82
  21  -9  -5   29.47   27.03
 -21   9   5    4.89   21.65
 -19   9   5  108.60   30.52
 -19  -9   5   87.10   26.98
  19  -9  -5   47.22   33.30
 -17  -9   5    1.90   21.30
  17  -9  -5    1.89   22.03
 -17   9   5   38.27   28.49
  15  -9  -5   34.03   15.32
 -15  -9   5   41.84   21.04
  15  -9  -5   27.59   24.16
 -13  -9   5   68.25   21.10
  13  -9  -5   55.31   24.45
  13  -9  -5   59.68   18.05
  11  -9  -5   72.41   25.37
  11  -9  -5  105.78   19.18
 -11  -9   5  110.77   23.61
   9  -9  -5  -13.55   11.65
  -9  -9   5    2.61   17.63
   9  -9  -5   -3.45   20.36
   7  -9  -5   26.43   20.35
   7  -9  -5   14.45   13.00
  -7  -9   5   27.92   18.80
   5  -9  -5   22.53   17.66
   5  -9  -5   44.67   15.80
  -5  -9   5   10.09   15.40
   3  -9  -5    7.18   11.39
   3  -9  -5   68.91   22.36
  -3  -9   5   37.74   15.81
   1  -9  -5   38.50   15.03
  -1  -9   5   14.06   15.14
   1  -9  -5   41.73   18.59
  -1  -9  -5   63.63   23.35
  -1  -9  -5   52.76   16.09
   1  -9   5   43.74   17.72
  -3  -9  -5   23.35   19.15
  -3  -9  -5   16.18   14.48
   3  -9   5   -2.11   19.88
   3  -9   5   33.65   16.84
   5  -9   5    9.07   17.81
   5  -9   5   28.48   17.28
  -5  -9  -5   28.71   13.61
  -5  -9  -5   60.09   22.12
   7  -9   5  221.38   30.10
  -7  -9  -5  188.44   23.27
   7  -9   5  182.50   26.77
   9  -9   5  125.29   28.54
  -9  -9  -5  109.38   18.70
   9  -9   5  113.27   23.40
  11  -9   5   23.24   22.85
 -11   9  -5    3.18   12.83
 -11  -9  -5   15.84   15.11
 -13  -9  -5   79.83   21.06
 -13   9  -5   66.16   19.01
  13  -9   5  110.99   30.61
  15  -9   5   59.73   29.81
 -15   9  -5   18.98   17.75
 -15  -9  -5   60.79   21.96
 -17  -9  -5   24.85   20.38
 -17   9  -5    6.11   17.93
  17  -9   5    4.25   28.64
  19  -9   5   29.58   29.29
 -19  -9  -5   -2.87   18.71
 -19   9  -5   17.35   18.93
 -21   9  -5   65.48   23.70
  21  -9   5   69.80   33.20
 -21  -9  -5   87.29   25.54
  23  -9   5   13.37   31.87
 -23   9  -5   -4.09   17.02
 -23  -9  -5    0.53   20.26
  25  -9   5   -7.04   31.20
 -25   9  -5   46.41   23.30
 -25  -9  -5    5.17   23.46
 -27  -9  -5   37.51   25.46
 -27   9  -5   71.73   26.31
  27  -9   5   31.94   36.53
  28 -10  -5  -16.43   33.69
 -28  10   5   21.14   26.84
  26 -10  -5   29.44   34.03
 -26 -10   5  -19.94   25.65
 -26  10   5   41.82   26.14
 -24 -10   5    5.74   26.16
  24 -10  -5   -1.64   32.00
 -24  10   5   -7.79   25.35
  22 -10  -5    0.37   30.06
 -22  10   5  -23.65   21.43
 -22 -10   5   15.53   23.89
 -20  10   5   42.69   25.73
 -20 -10   5   51.80   27.33
  20 -10  -5  -15.28   27.95
  18 -10  -5   25.83   26.03
 -18 -10   5   68.02   25.96
 -18  10   5    0.85   25.86
  16 -10  -5    5.02   25.76
 -16 -10   5   11.36   21.66
 -16  10   5  -14.37   24.32
  14 -10  -5   -6.46   23.37
  14 -10  -5  -23.16   13.08
 -14 -10   5    4.84   17.64
 -12 -10   5   17.50   22.07
  12 -10  -5    7.02   17.07
  12 -10  -5   37.39   25.03
  10 -10  -5    0.07   15.58
  10 -10  -5   29.11   26.67
 -10 -10   5  -12.67   17.81
  -8 -10   5    7.36   18.72
   8 -10  -5   17.27   17.33
   8 -10  -5   -3.17   19.42
   6 -10  -5    6.57   19.91
   6 -10  -5   -5.35   14.54
  -6 -10   5  -15.38   15.03
   4 -10  -5   26.19   20.95
   4 -10  -5   -4.72   14.02
  -4 -10   5   18.84   17.19
   2 -10  -5   30.07   19.41
   2 -10  -5  -14.71   13.29
  -2 -10   5  -13.98   15.51
   0 -10  -5   42.82   22.92
   0 -10   5   26.85   17.19
   0 -10  -5    5.06   13.77
   2 -10   5   13.86   16.77
  -2 -10  -5    4.42   15.84
  -4 -10  -5   23.53   17.80
   4 -10   5   16.35   17.82
   6 -10   5   54.35   20.62
  -6 -10  -5   41.60   18.88
   6 -10   5   34.39   26.28
   8 -10   5   40.57   29.49
  -8 -10  -5   27.28   18.22
   8 -10   5   25.03   19.35
 -10 -10  -5    2.80   15.67
  10 -10   5  -18.30   24.28
  10 -10   5    9.21   21.10
 -12 -10  -5   24.24   20.73
 -12  10  -5  -10.13   12.08
  12 -10   5   19.13   27.55
 -14  10  -5   43.33   16.36
  14 -10   5   30.78   27.40
 -14 -10  -5  -16.36   17.10
 -16 -10  -5    9.33   19.29
 -16  10  -5   25.97   20.91
  16 -10   5   35.61   29.77
 -18 -10  -5    1.14   21.41
  18 -10   5   39.07   32.51
 -18  10  -5  -14.05   19.36
  20 -10   5   -3.05   28.32
 -20  10  -5   21.23   22.14
 -20 -10  -5    2.19   20.47
 -22  10  -5  -27.89   22.91
  22 -10   5   20.38   32.21
 -22 -10  -5   12.43   25.18
  24 -10   5   19.47   33.83
 -24  10  -5    2.43   22.16
 -24 -10  -5   32.16   26.61
 -23  11   5  -10.17   34.86
 -23 -11   5   20.48   29.50
  23 -11  -5  -29.87   36.39
 -21 -11   5   43.53   27.57
  21 -11  -5   26.98   35.90
 -21  11   5  -70.70   29.90
 -19 -11   5   46.94   28.77
 -19  11   5    7.91   31.44
  19 -11  -5   16.33   30.47
 -17 -11   5   19.41   23.25
  17 -11  -5   29.92   32.23
 -17  11   5  -26.66   38.72
  15 -11  -5  -11.75   16.96
 -15 -11   5   -4.09   22.69
  15 -11  -5   -4.91   26.16
  13 -11  -5  -45.01   21.68
  13 -11  -5   35.03   20.40
 -13 -11   5   62.36   27.11
 -11 -11   5  -25.84   21.56
  11 -11  -5   -3.78   15.46
  11 -11  -5    8.68   26.58
   9 -11  -5  -19.36   14.33
  -9 -11   5   13.11   23.89
   9 -11  -5   14.68   25.81
   7 -11  -5   39.66   27.10
  -7 -11   5   39.88   25.07
   7 -11  -5   43.68   19.44
   5 -11  -5   58.25   25.92
   5 -11  -5   25.63   18.57
  -5 -11   5   28.39   21.82
   3 -11  -5   -7.41   14.65
   3 -11  -5   16.22   23.09
  -3 -11   5  -41.64   18.04
  -1 -11   5   -1.92   17.96
   1 -11  -5   13.80   17.20
   1 -11   5   45.00   22.21
  -1 -11  -5   26.23   18.16
   3 -11   5    4.50   19.25
  -3 -11  -5   -5.17   15.21
  -5 -11  -5  -11.86   17.52
   5 -11   5    2.90   20.92
  -7 -11  -5   -5.78   14.09
   7 -11   5   16.54   22.52
  -9 -11  -5   24.56   17.61
   9 -11   5   25.73   23.70
   9 -11   5    7.98   28.18
  11 -11   5   28.96   32.82
 -11 -11  -5  -13.62   18.46
  11 -11   5    4.44   22.50
 -13  11  -5   32.91   15.46
  13 -11   5   -6.61   29.51
 -13 -11  -5   19.99   21.39
 -15  11  -5   15.51   20.78
 -15 -11  -5   22.38   24.42
  15 -11   5   20.05   31.93
 -17  11  -5  -23.98   19.91
 -17 -11  -5   14.45   23.31
  17 -11   5  -11.60   32.13
 -19 -11  -5  -22.28   20.49
  19 -11   5    7.82   34.16
 -19  11  -5   17.27   22.44
  21 -11   5   34.32   35.98
 -21 -11  -5   25.74   25.35
 -21  11  -5  -14.21   22.88
 -18  12   5  -73.41   54.24
  18 -12  -5    4.40   34.23
  16 -12  -5   10.43   29.91
 -16  12   5   -0.04   70.45
 -16 -12   5   -2.18   27.85
 -14 -12   5    5.25   25.89
  14 -12  -5   24.22   20.51
  14 -12  -5   44.02   33.42
 -12 -12   5   28.75   24.50
  12 -12  -5   26.59   36.16
  12 -12  -5   20.21   19.74
  10 -12  -5   43.45   29.00
  10 -12  -5   21.80   21.92
 -10 -12   5   19.19   25.61
  -8 -12   5   56.90   26.78
   8 -12  -5   17.51   21.14
   8 -12  -5    4.73   27.29
  -6 -12   5    9.98   23.09
   6 -12  -5   19.72   27.15
   6 -12  -5   41.40   22.32
  -4 -12   5   -9.38   22.63
   4 -12  -5   11.66   20.49
   2 -12  -5  -27.96   15.55
  -2 -12   5    3.22   19.85
   0 -12  -5   -2.12   18.35
   0 -12   5   35.71   24.72
  -2 -12  -5   10.18   19.80
   2 -12   5   46.06   23.83
  -4 -12  -5   26.18   21.34
   4 -12   5  -33.27   19.61
   6 -12   5   -3.22   20.10
  -6 -12  -5   39.54   21.82
   8 -12   5   32.95   25.87
  -8 -12  -5   40.33   26.65
 -10 -12  -5    0.73   23.90
  10 -12   5    7.90   24.09
 -12 -12  -5    3.55   21.52
 -12  12  -5   -4.77    9.36
 -14  12  -5   11.46   13.42
 -14 -12  -5   17.56   24.07
  14 -12   5   21.82   39.03
 -16  12  -5   21.35   19.04
  16 -12   5   24.42   35.83
   7 -13  -5   -1.04   22.95
  -7 -13   5  -12.33   22.70
   5 -13  -5   10.14   22.59
  -5 -13   5   -9.49   23.09
   3 -13  -5  -29.04   20.35
  -3 -13   5  -57.64   20.54
   1 -13  -5  -17.72   19.12
  -1 -13   5   24.36   27.17
  -1 -13  -5  -11.93   18.54
   1 -13   5   -2.81   25.09
   3 -13   5  -20.43   25.33
  -3 -13  -5   16.93   22.23
   5 -13   5  -13.01   25.60
 -40   0   6    2.62   21.62
 -38   0   6   50.90   18.47
 -36   0   6   38.01   22.34
 -34   0   6   20.88   18.07
 -32   0   6   33.00   17.89
 -30   0   6   20.05   18.07
 -28   0   6   64.52   20.20
  28   0  -6   22.06   13.16
 -26   0   6    5.94   13.16
  26   0  -6    7.19   11.86
  24   0  -6  482.46   28.62
 -24   0   6  473.34   25.47
 -22   0   6   32.49   12.74
  22   0  -6   21.63   11.26
 -20   0   6   31.20   11.77
  20   0  -6   18.18   11.73
 -18   0   6  594.27   25.93
  18   0  -6  584.43   29.63
 -16   0   6  688.80   25.18
  16   0  -6  664.73   28.61
 -14   0   6   -3.97    5.96
  14   0  -6    0.03    7.59
 -12   0   6  533.13   18.47
  12   0  -6  550.09   27.90
 -10   0   6 1300.68   25.84
  10   0  -6 1262.07   38.01
   8   0  -6   45.74   10.49
  -8   0   6   35.13    6.51
  -6   0   6  722.88   14.76
   6   0  -6  722.60   28.96
   4   0  -6  622.55   26.53
   2   0  -6   47.67   10.38
   0   0  -6   52.34   11.45
  -2   0  -6 1429.02   40.36
  -4   0  -6  725.61   31.11
  -4   0  -6  701.39   15.16
  -6   0  -6   99.69   14.50
  -6   0  -6   85.79    7.13
  -8   0  -6  277.33   12.78
  -8   0  -6  276.51   21.36
 -10   0  -6  277.95   23.03
 -10   0  -6  290.12   13.89
 -12   0  -6  167.27   19.03
 -12   0  -6  188.44   12.83
 -14   0  -6   21.04   11.74
 -14   0  -6   17.05    6.11
 -16   0  -6    0.84    5.57
 -16   0  -6    2.38   11.41
 -18   0  -6  100.71   19.28
 -18   0  -6   90.62   11.77
 -20   0  -6   85.96   24.43
 -20   0  -6   57.86   10.95
 -22   0  -6   87.94   21.20
 -22   0  -6   71.35   11.03
 -24   0  -6   65.16   14.19
 -24   0  -6   47.91   19.24
 -26   0  -6  -19.51   14.81
 -26   0  -6  -26.23    8.70
 -28   0  -6  270.01   32.30
 -28   0  -6  269.07   25.23
 -30   0  -6  125.31   20.41
 -30   0  -6   69.99   25.21
 -32   0  -6   63.17   18.74
 -32   0  -6   54.39   24.90
 -34   0  -6   -4.86   14.81
 -34   0  -6  -33.56   21.27
 -36   0  -6   29.94   18.68
 -38   0  -6   28.89   19.24
 -41   1   6    4.26   22.69
 -41  -1   6  -29.11   19.80
 -39  -1   6  -20.93   20.03
 -39   1   6  -13.74   18.80
 -37  -1   6   -7.16   20.38
 -37   1   6   20.39   25.73
 -35  -1   6  -23.31   17.04
 -35   1   6    6.86   20.16
 -33  -1   6   -8.55   16.51
 -33   1   6    5.71   19.76
 -31   1   6    9.11   16.97
 -31  -1   6    9.90   16.68
  31  -1  -6    2.01   12.83
 -29   1   6   15.69   17.41
  29  -1  -6   12.94   11.85
 -29  -1   6    3.24   14.24
 -27   1   6   15.77   15.10
 -27  -1   6   16.72   13.56
  27  -1  -6    5.83   10.37
 -25   1   6   50.04   16.12
 -25  -1   6   54.94   14.74
  25  -1  -6   11.75   13.09
 -23   1   6   37.73   15.42
  23  -1  -6   13.25   12.91
 -23  -1   6   23.91   11.22
  23   1  -6   18.87   11.37
 -21  -1   6   13.27    7.50
 -21   1   6   26.70   11.56
  21  -1  -6  -11.97    9.31
  21   1  -6   10.41    9.01
 -19  -1   6    0.25    6.43
  19  -1  -6   -0.88   10.99
  19   1  -6   14.72    9.35
 -19   1   6    1.88   10.05
  17   1  -6  122.71   14.20
  17  -1  -6  122.71   18.58
 -17   1   6  150.90   16.24
 -17  -1   6  139.81   13.96
  15   1  -6    7.09    7.30
 -15   1   6    0.87    6.96
  15  -1  -6    0.00    8.32
 -15  -1   6    0.87    6.93
  13   1  -6  132.21   15.87
  13  -1  -6  184.72   19.77
 -13   1   6  142.11   11.71
 -13  -1   6  145.59   11.65
  11  -1  -6   76.21   15.23
  11   1  -6   63.79   11.10
 -11  -1   6   60.34    8.79
 -11   1   6   60.43    9.56
   9   1  -6  132.80   13.58
  -9  -1   6  145.52   10.10
   9  -1  -6  144.09   16.66
  -9   1   6  129.82    9.81
  -7  -1   6  260.58   10.84
   7   1  -6  260.66   17.07
  -7   1   6  258.57   11.45
   7  -1  -6  277.20   21.25
   5   1  -6  181.89   15.84
  -5   1   6  193.00    9.44
   5  -1  -6  173.93   16.93
   3  -1  -6    3.52    6.93
   3   1  -6    4.90    6.46
   1  -1  -6    9.74    3.00
   1   1  -6   28.48    8.45
   1  -1  -6   26.16   10.52
  -1  -1  -6   86.68    6.19
  -1  -1  -6  107.47   15.62
  -1   1  -6  103.22   13.95
  -3   1  -6  165.36   16.58
  -3   1  -6  137.75    6.64
  -3  -1  -6  147.46    8.99
  -3  -1  -6  158.48   18.03
  -5   1  -6    4.83    7.66
  -5  -1  -6   -6.89    6.94
  -5  -1  -6   -0.30    3.81
  -5   1  -6   -0.62    3.28
  -7   1  -6  182.33    9.86
  -7   1  -6  173.76   17.97
  -7  -1  -6  171.21   12.10
  -7  -1  -6  176.32   17.78
  -9   1  -6  148.54   10.70
  -9  -1  -6  151.20   11.57
  -9  -1  -6  141.03   17.46
  -9   1  -6  114.74   16.30
 -11   1  -6  200.24   13.83
 -11  -1  -6  210.83   13.62
 -11  -1  -6  232.13   21.68
 -11   1  -6  225.38   21.92
 -13  -1  -6   51.37   13.27
 -13   1  -6   56.23   10.14
 -13  -1  -6   41.60    9.23
 -13   1  -6   55.80   15.20
 -15   1  -6    2.56   13.21
 -15  -1  -6   -1.50    7.13
 -15   1  -6    6.32    7.11
 -15  -1  -6   14.08   12.07
 -17  -1  -6    6.68   10.54
 -17  -1  -6   -0.76    7.59
 -17   1  -6    0.30    7.49
 -17   1  -6    2.64   12.73
 -19   1  -6   12.15    8.87
 -19  -1  -6   14.28    9.28
 -19  -1  -6   -0.58   11.45
 -19   1  -6   23.74   15.08
 -21  -1  -6  100.57   20.75
 -21   1  -6   88.43   13.29
 -21  -1  -6   86.12   13.96
 -21   1  -6   64.36   18.91
 -23  -1  -6   23.74   16.59
 -23   1  -6   33.17   12.27
 -23  -1  -6   13.37    9.43
 -23   1  -6   37.51   17.24
 -25  -1  -6   -1.40    8.98
 -25  -1  -6   -0.66   15.66
 -25   1  -6   16.26   12.97
 -25   1  -6   11.09   15.73
 -27   1  -6    3.41   10.04
 -27  -1  -6   27.30   18.53
 -27  -1  -6   24.61   11.77
 -27   1  -6   27.12   19.56
 -29   1  -6   40.37   16.38
 -29   1  -6   31.16   20.53
 -29  -1  -6   36.74   21.24
 -29  -1  -6   50.89   16.40
 -31   1  -6  -18.01   11.78
 -31   1  -6   23.88   21.69
 -31  -1  -6   21.95   20.20
 -31  -1  -6   14.17   15.99
 -33   1  -6    4.50   13.71
 -33  -1  -6   -3.79   13.60
 -33   1  -6   -1.99   20.87
 -35   1  -6   47.94   27.27
 -35  -1  -6   17.85   16.83
 -35   1  -6   11.22   13.43
 -37   1  -6   59.56   27.60
 -37   1  -6  -13.47   16.35
 -37  -1  -6   19.30   18.45
 -40   2   6   10.65   21.23
 -40  -2   6   21.25   23.47
 -38  -2   6   40.22   22.08
 -38   2   6   19.72   27.39
 -36   2   6   70.69   26.33
 -36  -2   6   77.12   22.32
 -34   2   6    8.86   19.55
 -34  -2   6   10.68   17.24
  34  -2  -6    6.27   14.63
 -32   2   6   32.72   22.78
  32  -2  -6   30.17   20.93
 -32  -2   6   33.68   20.02
 -30  -2   6   50.35   18.74
  30  -2  -6   37.60   19.27
 -30   2   6   51.68   19.09
 -28   2   6   -4.36   14.78
 -28  -2   6   10.53   14.16
  28  -2  -6  -13.63    9.94
 -26  -2   6   39.48   15.85
  26  -2  -6   45.60   16.70
 -26   2   6   51.99   16.90
 -24  -2   6  246.35   23.04
 -24   2   6  211.60   23.83
  24  -2  -6  194.65   24.69
 -22   2   6   77.09   16.66
 -22  -2   6   95.42   17.50
  22  -2  -6   30.60   17.00
  20   2  -6   -5.00    7.51
 -20  -2   6    2.25    8.53
  20  -2  -6   -1.17   11.79
 -20   2   6    1.76   10.41
 -18  -2   6  420.10   22.68
  18  -2  -6  459.46   32.06
 -18   2   6  442.13   24.43
  18   2  -6  439.25   22.34
  16   2  -6   64.23   11.57
 -16   2   6   48.06   10.89
  16  -2  -6   59.96   17.19
 -16  -2   6   62.59   10.98
 -14  -2   6   43.98    9.65
 -14   2   6   60.00   10.90
  14   2  -6   55.17   11.67
  14  -2  -6   38.14   13.17
 -12  -2   6  293.29   16.00
  12  -2  -6  244.21   23.41
  12   2  -6  279.22   16.73
 -12   2   6  281.56   17.47
 -10   2   6  608.50   22.36
  10   2  -6  621.81   24.26
 -10  -2   6  616.36   19.78
  10  -2  -6  607.57   33.37
  -8   2   6   67.92    8.92
  -8  -2   6   52.52    8.27
   8   2  -6   46.30   10.16
   8  -2  -6   58.57   13.46
  -6   2   6  216.70   11.18
   6  -2  -6  240.69   20.64
   6   2  -6  239.59   15.41
  -6  -2   6  215.04   10.47
   4  -2  -6   35.56    5.55
   4   2  -6   43.23    8.70
  -4  -2   6   36.18    5.00
   4  -2  -6   26.15    9.40
  -2  -2   6   92.75    6.56
   2   2  -6  101.05   12.60
   2  -2  -6   92.13    7.84
   2  -2  -6   60.17   13.35
   0  -2  -6    1.19    3.77
   0   2  -6   -2.32    2.63
   0  -2  -6   -2.47    7.88
   0   2  -6   -2.50    6.54
  -2   2  -6  388.93   22.38
  -2   2  -6  392.55   10.18
  -2  -2  -6  369.67   13.90
  -2  -2  -6  352.22   24.50
  -4   2  -6  389.21   23.78
  -4  -2  -6  357.62   23.81
  -4   2  -6  393.02   12.47
  -4  -2  -6  373.67   14.06
  -6  -2  -6  235.89   21.43
  -6  -2  -6  210.02   11.75
  -6   2  -6  253.77   11.51
  -6   2  -6  221.12   19.11
  -8  -2  -6  824.80   35.78
  -8   2  -6  856.37   22.59
  -8  -2  -6  855.95   24.27
  -8   2  -6  812.55   36.13
 -10   2  -6  292.02   25.04
 -10   2  -6  291.32   15.32
 -10  -2  -6  282.55   15.58
 -10  -2  -6  294.68   23.69
 -12  -2  -6  435.12   20.92
 -12   2  -6  421.42   18.91
 -12   2  -6  368.69   26.79
 -12  -2  -6  429.34   27.86
 -14   2  -6   14.89    8.19
 -14  -2  -6   12.90   13.24
 -14   2  -6    8.44   12.12
 -14  -2  -6   14.10   10.89
 -16   2  -6   36.11   16.12
 -16   2  -6    8.66    8.55
 -16  -2  -6   16.32   11.48
 -16  -2  -6   15.57    8.54
 -18  -2  -6   27.48   10.33
 -18   2  -6    5.13    9.68
 -18   2  -6   -2.00   11.81
 -18  -2  -6   16.39   13.56
 -20   2  -6   51.97   20.25
 -20   2  -6   47.37   13.91
  20  -2   6   46.41   21.92
 -20  -2  -6   19.37   11.20
 -20  -2  -6   27.81   14.59
  22  -2   6   -3.55   18.81
 -22   2  -6   65.19   13.94
 -22  -2  -6   58.29   17.62
 -22   2  -6   74.53   22.41
 -22  -2  -6   39.91   11.73
  24  -2   6   80.30   24.08
 -24   2  -6   95.78   16.14
 -24  -2  -6   79.24   21.04
 -24   2  -6   85.82   23.48
 -24  -2  -6   76.68   14.36
 -26  -2  -6   11.04   15.86
 -26   2  -6   -1.69   10.55
  26  -2   6   13.54   21.32
 -26   2  -6   -5.44   18.67
 -26  -2  -6    3.55    9.76
 -28  -2  -6   68.24   16.43
 -28   2  -6   79.07   18.11
 -28   2  -6   86.77   26.24
  28  -2   6   78.45   28.01
 -28  -2  -6   84.88   23.76
 -30  -2  -6   24.38   20.03
 -30   2  -6   36.31   25.67
 -30   2  -6   56.14   16.92
 -32   2  -6    8.35   15.02
 -32  -2  -6   18.73   13.82
 -32   2  -6  -18.36   19.34
 -34   2  -6   -0.24   25.24
 -34   2  -6   22.59   18.57
 -34  -2  -6    2.47   14.48
 -36  -2  -6   33.01   20.51
 -36   2  -6   30.08   17.20
 -36   2  -6   53.39   30.09
 -38  -2  -6   11.94   22.36
 -38   2  -6   16.76   25.62
 -38   2  -6   13.50   18.47
 -39  -3   6   18.31   24.44
 -39   3   6   47.28   27.06
  37  -3  -6   71.69   24.66
 -37   3   6   76.70   27.69
 -37  -3   6   99.27   29.14
  35  -3  -6   27.03   18.54
 -35  -3   6  -14.63   20.24
 -35   3   6    3.65   19.34
 -33   3   6    6.72   19.47
  33  -3  -6    6.97   20.38
 -33  -3   6    2.99   19.11
 -31  -3   6   87.63   23.26
 -31   3   6  174.44   27.67
  31  -3  -6  103.37   25.07
 -29   3   6   87.60   23.90
 -29  -3   6   89.73   21.89
  29  -3  -6   61.42   20.30
  27  -3  -6   -0.58   11.62
 -27  -3   6   15.19   16.53
 -27   3   6   -0.02   15.86
  25  -3  -6   60.76   18.26
 -25  -3   6   97.69   18.61
 -25   3   6   72.67   18.24
  23  -3  -6  324.42   31.51
 -23   3   6  314.87   27.07
 -23  -3   6  300.36   23.91
 -21   3   6    4.38   13.26
  21  -3  -6   31.35   20.13
 -21  -3   6  -10.56   13.77
 -19   3   6   37.80   12.28
  19  -3  -6   57.36   17.93
 -19  -3   6   48.27   13.39
 -17   3   6  758.03   31.40
 -17  -3   6  776.18   31.20
  17   3  -6  798.64   27.02
  17  -3  -6  788.97   42.76
 -15  -3   6   40.17   11.72
  15   3  -6   67.43   10.78
 -15   3   6   75.94   12.10
  15  -3  -6   59.09   18.73
  13   3  -6   67.16    9.56
 -13   3   6   71.66   11.85
 -13  -3   6   67.42   11.84
  13  -3  -6   55.48   15.28
  11  -3  -6  597.32   34.12
 -11  -3   6  678.39   24.89
 -11   3   6  563.56   23.35
  11   3  -6  600.84   21.85
   9   3  -6   65.10    9.29
  -9   3   6   35.81    8.55
   9  -3  -6   77.47   16.59
  -9  -3   6   75.50   10.36
  -7  -3   6   19.18    7.71
   7  -3  -6   31.71    7.29
   7  -3  -6   24.92   10.25
   7   3  -6   15.24    6.63
   5  -3  -6  151.14   12.11
  -5  -3   6  147.37   10.41
   5   3  -6  159.02   13.45
   5  -3  -6  170.57   19.41
   3  -3  -6   57.47    7.86
   3   3  -6   64.04    9.63
   3  -3  -6   57.08   13.75
  -3  -3   6   55.45    6.84
   1   3  -6   -4.53    4.92
   1  -3  -6  -11.08    3.97
   1  -3  -6    3.82    9.09
  -1  -3   6   -0.93    4.96
   1  -3   6  522.17   16.37
  -1  -3  -6  514.78   17.82
  -1   3  -6  505.56   24.96
  -1  -3  -6  488.61   27.43
  -3   3  -6  600.09   15.15
  -3  -3  -6  594.92   30.44
  -3  -3  -6  574.92   19.79
  -3   3  -6  598.50   28.66
  -5   3  -6  527.31   28.85
  -5   3  -6  520.67   18.10
  -5  -3  -6  536.26   19.35
  -5  -3  -6  558.64   30.38
  -7   3  -6   38.15   11.48
  -7  -3  -6   25.61   12.15
  -7  -3  -6   45.91    9.51
  -7   3  -6   62.88    8.95
  -9  -3  -6   10.57    6.63
  -9   3  -6   16.42    6.60
  -9  -3  -6   15.58   11.69
  -9   3  -6   13.44   11.34
 -11  -3  -6  171.80   20.74
 -11  -3  -6  172.16   15.01
 -11   3  -6  176.76   21.75
  11  -3   6  188.57   25.77
 -11   3  -6  147.06   12.83
 -13  -3  -6    8.93   15.74
 -13   3  -6   14.46    6.91
 -13  -3  -6    3.79    6.86
  13  -3   6  -17.24   13.94
 -15  -3  -6   38.09   10.01
  15  -3   6    8.81   18.47
 -15   3  -6   41.11   11.04
 -15  -3  -6   45.03   14.77
 -17   3  -6   32.48   11.23
 -17  -3  -6   31.35   10.95
 -17  -3  -6   22.16   14.97
  17  -3   6    9.71   16.14
 -19   3  -6   22.22   11.66
 -19  -3  -6   16.47   10.66
  19  -3   6   42.27   21.34
 -19  -3  -6   -4.54   13.78
 -21   3  -6   91.65   16.93
  21  -3   6  100.76   28.62
 -21  -3  -6   83.48   15.76
 -21  -3  -6   87.80   20.12
  23  -3   6   40.86   24.99
 -23   3  -6   16.38   12.31
 -23  -3  -6    5.69   16.10
 -23  -3  -6   21.87   12.72
 -25  -3  -6   36.16   14.85
 -25   3  -6    6.42   13.57
 -25  -3  -6  -15.23   17.60
  25  -3   6   -0.56   23.48
 -27   3  -6   67.76   18.59
  27  -3   6   91.54   31.89
 -27  -3  -6   91.53   18.55
 -29  -3  -6  143.99   23.96
 -29   3  -6   85.26   19.73
  29  -3   6  164.32   38.16
 -31  -3  -6   43.29   17.91
 -31   3  -6   33.33   16.90
  31  -3   6  106.73   36.35
 -33   3  -6    9.72   14.77
  33  -3   6  -19.60   29.40
 -33  -3  -6   -5.06   16.44
 -35   3  -6   21.19   20.11
  35  -3   6    6.28   30.05
 -35  -3  -6   45.58   22.28
 -37   3  -6   84.85   39.48
  37  -3   6   54.21   32.76
 -37   3  -6   29.83   18.94
 -37  -3  -6   24.59   20.37
 -38   4   6  -16.69   24.03
  38  -4  -6   -4.36   21.03
 -38  -4   6    0.22   23.30
 -36   4   6  -14.84   21.39
  36  -4  -6   -2.76   18.68
 -36  -4   6   -5.65   21.91
 -34   4   6  -23.76   22.53
  34  -4  -6   12.10   19.07
 -34  -4   6  -16.79   19.24
 -32  -4   6   19.80   20.25
 -32   4   6    8.66   19.71
  32  -4  -6    3.99   22.00
  30  -4  -6   10.40   21.51
 -30  -4   6   27.08   21.61
 -30   4   6    2.32   18.07
  28  -4  -6    2.68   16.82
 -28   4   6   23.72   19.10
 -28  -4   6    9.17   16.16
  26  -4  -6   13.93   17.02
 -26   4   6   13.91   17.53
 -26  -4   6    9.20   16.87
 -24   4   6   14.35   15.11
  24  -4  -6   17.47   16.51
 -24  -4   6   -2.78   13.85
 -22   4   6   25.58   14.93
 -22  -4   6    5.72   13.43
  22  -4  -6   13.38   15.95
  20  -4  -6   18.93   16.24
 -20   4   6   27.40   15.00
 -20  -4   6   16.63   12.46
 -18  -4   6    9.81   12.05
  18  -4  -6   -1.12   16.63
 -18   4   6  -13.46    9.85
  16  -4  -6   -2.84   13.13
 -16  -4   6    9.12   10.91
 -16   4   6   -7.95    8.82
 -14  -4   6   60.21   14.10
  14  -4  -6   72.27   19.38
 -14   4   6   69.73   12.82
 -12  -4   6  112.80   17.38
 -12   4   6  104.80   14.85
  12   4  -6  132.96   11.68
  12  -4  -6   92.87   19.83
  10   4  -6   -0.33    5.09
  10  -4  -6   -5.16   11.61
 -10  -4   6    9.74    8.92
 -10   4   6   -4.68    6.11
   8   4  -6  112.06   11.57
  -8  -4   6  121.07   13.09
   8  -4  -6  102.52   12.25
   8  -4  -6   90.41   17.76
   6  -4  -6   20.10   13.79
  -6  -4   6    4.83    7.10
   6   4  -6   -0.20    5.59
   6  -4  -6   14.12    6.99
   4  -4  -6    7.80   11.85
   4  -4  -6    3.32    6.38
   4   4  -6    4.05    4.58
  -4  -4   6   11.75    6.27
   2   4  -6   24.03    7.36
   2  -4  -6   29.02    7.56
   2  -4  -6   31.74   12.84
  -2  -4   6   33.53    8.06
   0   4  -6    4.84    5.41
   0  -4  -6    8.22    5.92
   0  -4   6   -0.17    6.68
   0  -4  -6    5.97   10.12
   2  -4   6    7.74    7.70
  -2  -4  -6    8.25   10.01
  -2   4  -6   -0.17    6.19
  -2  -4  -6    1.60    5.82
  -4   4  -6   96.34   15.05
  -4  -4  -6   65.16   14.90
  -4  -4  -6   42.98    8.96
  -6   4  -6   68.93   14.87
  -6  -4  -6   65.79   10.41
  -6  -4  -6  104.69   17.16
  -6   4  -6   61.61    8.14
  -8  -4  -6   60.04   15.49
  -8   4  -6   86.23   10.73
   8  -4   6   62.04   18.14
  -8  -4  -6   87.93   12.08
 -10  -4  -6   10.30   15.10
  10  -4   6   15.03   18.92
 -10  -4  -6    4.18    9.22
 -10   4  -6   -4.30    4.59
 -12  -4  -6  142.76   20.30
  12  -4   6  118.78   24.54
 -12   4  -6  161.31   15.12
 -12  -4  -6  105.33   13.37
 -14  -4  -6   22.85   14.68
 -14   4  -6   23.75    8.22
 -14  -4  -6   19.07    9.86
  14  -4   6   25.71   19.74
 -16  -4  -6  183.05   18.59
 -16   4  -6  193.78   18.98
 -16  -4  -6  262.42   29.61
  16  -4   6  190.97   34.67
 -18  -4  -6   -8.75    9.56
 -18  -4  -6    6.36   16.20
 -18   4  -6    9.45   11.36
  18  -4   6   16.99   23.46
  20  -4   6   15.20   23.29
 -20   4  -6   23.82   13.30
 -20  -4  -6   18.07   17.37
 -20  -4  -6   16.97   11.86
  22  -4   6  -14.64   23.26
 -22  -4  -6   -0.83   15.93
 -22  -4  -6   13.62   11.19
 -22   4  -6    2.67   11.30
 -24  -4  -6   -2.65   12.29
 -24   4  -6  -10.97   11.20
  24  -4   6  -19.36   23.69
 -26  -4  -6   -5.83   11.30
 -26   4  -6  -10.33   13.12
  26  -4   6  -30.32   26.81
 -28  -4  -6   14.99   16.64
  28  -4   6  -36.46   31.49
 -28   4  -6  -26.43   14.25
  30  -4   6  -25.74   28.59
 -30  -4  -6   -5.06   15.05
 -30   4  -6   -4.88   14.99
 -32  -4  -6    8.00   18.46
 -32   4  -6   10.19   16.47
  32  -4   6  -11.92   32.03
 -34   4  -6  -36.01   13.48
  34  -4   6   -4.95   33.33
 -34  -4  -6   19.60   26.52
 -36   4  -6   -9.44   17.56
  36  -4   6    4.16   30.71
 -36  -4  -6   19.48   20.78
 -37  -5   6   45.36   26.43
  37  -5  -6   63.97   28.51
 -37   5   6   38.40   31.33
  35  -5  -6   68.70   25.43
 -35  -5   6  -45.12   18.01
 -35   5   6    1.79   23.12
 -33  -5   6  -17.87   20.19
 -33   5   6   50.44   24.43
  33  -5  -6    4.63   26.83
 -31   5   6   55.46   24.92
 -31  -5   6   37.18   22.26
  31  -5  -6   19.64   22.01
 -29   5   6   -0.74   19.45
  29  -5  -6   15.75   23.82
 -29  -5   6   -9.99   16.64
 -27  -5   6   26.36   17.18
 -27   5   6   -6.54   18.56
  27  -5  -6    0.42   18.06
 -25  -5   6  110.37   21.57
 -25   5   6  151.79   24.99
  25  -5  -6  121.31   28.60
 -23  -5   6   53.06   17.63
 -23   5   6   87.81   19.04
  23  -5  -6   73.63   24.04
 -21   5   6    6.37   12.66
  21  -5  -6   11.09   18.65
 -21  -5   6  -15.60   12.70
  19  -5  -6  426.47   38.86
 -19   5   6  433.30   32.30
 -19  -5   6  462.96   31.40
 -17  -5   6  420.62   30.10
 -17   5   6  436.46   30.76
  17  -5  -6  431.91   38.68
  15  -5  -6  158.50   30.05
 -15   5   6  205.44   20.06
 -15  -5   6  149.27   19.65
 -13  -5   6   13.92   12.56
 -13   5   6   22.11    8.91
  13  -5  -6  -10.84   13.66
  11  -5  -6  437.78   36.73
  11  -5  -6  468.40   24.99
 -11  -5   6  464.84   24.77
   9  -5  -6   56.29   23.35
   9  -5  -6   73.97   14.20
  -9  -5   6   54.21   12.62
   9   5  -6   37.99    8.07
   7  -5  -6   30.79   11.54
   7  -5  -6    3.62   13.35
   7   5  -6   24.84    8.56
  -7  -5   6   34.55   11.99
   5  -5  -6  144.65   14.84
  -5  -5   6  163.91   14.89
   5   5  -6  137.20   13.62
   5  -5  -6  183.24   23.41
  -3  -5   6    8.38    8.08
   3   5  -6    1.90    5.78
   3  -5  -6   -0.29   13.62
   3  -5  -6    0.20    6.92
   1  -5  -6    1.51   13.80
  -1  -5   6   27.88    8.53
   1   5  -6    9.46    7.56
   1  -5  -6    5.39    7.45
  -1  -5  -6  303.72   17.75
  -1   5  -6  316.33   20.37
  -1  -5  -6  263.61   24.86
   1  -5   6  295.35   18.69
  -3  -5  -6  262.17   25.32
  -3  -5  -6  283.58   18.00
   3  -5   6  293.18   18.06
  -3   5  -6  276.09   21.31
  -5  -5  -6  138.44   25.77
   5  -5   6  158.32   20.21
   5  -5   6  124.28   25.20
  -5  -5  -6  131.10   14.64
  -7  -5  -6  109.61   14.32
   7  -5   6  104.88   22.62
  -7   5  -6   98.02   10.66
  -7  -5  -6  122.39   19.35
   9  -5   6  577.16   42.88
  -9   5  -6  592.06   23.81
  -9  -5  -6  700.82   36.10
  -9  -5  -6  636.25   27.50
 -11   5  -6  102.16   13.04
 -11  -5  -6  108.68   19.43
 -11  -5  -6   95.07   14.51
  11  -5   6   66.85   23.42
 -13  -5  -6   -7.68    8.95
 -13   5  -6    4.44    6.88
  13  -5   6   29.27   21.88
 -13  -5  -6  -10.70   13.63
 -15  -5  -6  161.83   19.47
 -15  -5  -6  153.78   24.53
  15  -5   6  164.64   30.50
 -15   5  -6  165.05   16.72
 -17  -5  -6  196.24   26.38
  17  -5   6  154.86   31.36
 -17  -5  -6  181.24   22.02
 -17   5  -6  152.49   18.14
 -19  -5  -6   25.18   18.02
  19  -5   6  -17.71   19.73
 -19  -5  -6    8.24   11.48
 -19   5  -6   21.43   11.33
 -21   5  -6   43.47   13.22
 -21  -5  -6   16.84   12.78
  21  -5   6   19.09   26.23
 -23   5  -6  111.78   19.43
 -23  -5  -6  135.22   22.19
  23  -5   6  173.97   37.70
 -25  -5  -6   31.59   15.36
 -25   5  -6   29.52   14.66
  25  -5   6    2.07   28.09
  27  -5   6    5.77   32.18
 -27   5  -6   48.28   20.32
 -27  -5  -6   11.52   13.16
 -29   5  -6  106.77   24.02
  29  -5   6   70.20   37.16
 -29  -5  -6   70.28   20.53
 -31   5  -6    5.57   17.35
  31  -5   6   -5.40   32.92
 -31  -5  -6   25.02   19.71
 -33   5  -6   26.46   20.12
  33  -5   6   37.75   44.33
 -33  -5  -6   22.84   27.39
 -35   5  -6   34.08   21.52
  35  -5   6   37.91   44.16
 -35  -5  -6    9.14   19.59
 -36  -6   6    2.44   20.75
 -36   6   6   -0.82   24.00
  36  -6  -6  -23.50   22.78
 -34   6   6   15.29   25.55
 -34  -6   6    4.73   20.86
  34  -6  -6   -2.89   23.06
 -32  -6   6   12.69   23.89
  32  -6  -6  -12.19   24.99
 -32   6   6   14.42   25.37
  30  -6  -6   18.87   24.35
 -30   6   6    0.01   19.97
 -30  -6   6   12.92   20.54
 -28   6   6  -12.34   18.29
  28  -6  -6   -5.58   24.35
 -28  -6   6  -26.18   17.70
  26  -6  -6   12.87   22.15
 -26   6   6   -0.85   34.26
 -26  -6   6   -6.42   18.84
  24  -6  -6   60.69   26.22
 -24   6   6   57.40   20.10
 -24  -6   6   56.32   19.94
 -22  -6   6  -12.49   15.43
 -22   6   6    5.40   14.35
  22  -6  -6  -21.04   17.56
 -20  -6   6   57.89   19.31
  20  -6  -6   78.72   26.61
 -20   6   6   58.38   17.54
  18  -6  -6  182.47   31.62
 -18   6   6  220.05   22.33
 -18  -6   6  195.16   23.72
 -16  -6   6  103.52   20.04
  16  -6  -6  132.73   29.21
 -16   6   6  103.58   18.07
  14  -6  -6   13.48   18.30
 -14  -6   6  -18.38   12.72
 -14   6   6    1.52   10.24
 -12  -6   6   20.66   16.03
  12  -6  -6   48.82   20.98
  12  -6  -6   37.46   14.13
  10  -6  -6   48.44   20.14
  10  -6  -6   60.14   14.23
 -10  -6   6   82.85   16.19
   8  -6  -6   -1.70    7.98
   8  -6  -6   10.25   16.07
  -8  -6   6  -23.24   10.13
   6  -6  -6   18.92   15.76
   6  -6  -6   -1.97    8.85
  -6  -6   6   -4.02    9.89
   6   6  -6   -5.18    7.41
   4  -6  -6   28.96   16.41
  -4  -6   6   21.57   11.32
   4  -6  -6   21.70    9.85
   4   6  -6   11.88    7.63
  -2  -6   6    5.70    9.26
   2  -6  -6    4.09    8.37
   2   6  -6    2.92    7.86
   2  -6  -6   10.30   14.18
   0  -6   6  225.35   18.11
   0   6  -6  213.64   18.66
   0  -6  -6  236.91   27.25
   0  -6  -6  206.81   17.67
   2  -6   6  220.48   18.62
  -2  -6  -6  235.76   17.89
  -2  -6  -6  244.38   23.04
   2  -6   6  224.34   24.24
  -4  -6  -6  127.94   19.95
  -4  -6  -6  121.40   15.31
   4  -6   6  125.64   15.35
   4  -6   6  137.47   23.26
  -6  -6  -6   -7.37    7.56
   6  -6   6  -10.64   18.30
  -6  -6  -6    2.96   13.48
   6  -6   6  -17.81    9.77
  -8  -6  -6   64.33   13.99
   8  -6   6   51.12   20.97
  -8   6  -6   55.54    9.84
  -8  -6  -6   62.92   16.87
 -10   6  -6   47.46   10.92
  10  -6   6  109.44   27.00
 -10  -6  -6   49.68   14.68
 -10  -6  -6   12.17   18.32
 -12  -6  -6   28.42   12.96
 -12   6  -6   13.57    8.08
  12  -6   6   26.00   21.73
 -12  -6  -6   22.75   16.37
  14  -6   6    3.95   19.16
 -14  -6  -6    5.25   11.09
 -14  -6  -6   -6.20   13.80
 -14   6  -6   15.05    8.95
 -16  -6  -6   88.80   19.14
  16  -6   6   19.60   22.40
 -16   6  -6   23.63   11.19
 -16  -6  -6   68.89   19.62
 -18  -6  -6   16.73   12.95
  18  -6   6   -1.61   22.52
 -18   6  -6   15.03   10.68
  20  -6   6   18.98   25.67
 -20  -6  -6   12.97   13.17
 -20   6  -6   13.31   12.01
 -22  -6  -6   32.03   16.54
 -22   6  -6   23.57   14.41
  22  -6   6  -14.64   24.61
 -24  -6  -6    6.77   16.43
 -24   6  -6   25.35   14.93
  24  -6   6  -35.30   29.04
 -26   6  -6   15.16   15.20
  26  -6   6   22.69   35.13
 -26  -6  -6   13.20   16.28
 -28  -6  -6   29.55   19.97
 -28   6  -6   26.58   17.19
  28  -6   6    4.55   32.79
 -30  -6  -6   -2.05   16.30
 -30   6  -6   22.32   18.21
  30  -6   6   64.53   40.65
 -32  -6  -6   14.96   17.82
  32  -6   6   22.83   40.76
 -32   6  -6  -13.77   19.24
 -34  -6  -6   18.32   18.87
 -34   6  -6  -20.71   17.85
  34  -6   6    2.70   39.73
 -35  -7   6  -56.90   22.23
 -35   7   6  -29.91   25.68
  35  -7  -6  -32.49   26.12
 -33  -7   6   19.54   25.34
  33  -7  -6   -8.00   26.25
 -33   7   6    7.95   24.56
  31  -7  -6   -7.46   29.70
 -31  -7   6   10.23   21.68
 -31   7   6   -7.72   22.68
  29  -7  -6   23.98   28.15
 -29  -7   6  -13.01   22.45
 -29   7   6   27.23   22.80
  27  -7  -6    1.22   24.42
 -27  -7   6  -23.95   17.46
 -27   7   6  -25.47   18.04
 -25   7   6   -0.16   17.05
  25  -7  -6   17.57   29.25
 -25  -7   6   29.25   21.89
 -23   7   6    4.05   24.20
 -23  -7   6    5.41   18.76
  23  -7  -6   -2.12   25.64
  21  -7  -6  -27.05   17.75
 -21  -7   6    0.89   17.81
 -21   7   6  -13.46   16.29
 -19   7   6   36.17   18.32
 -19  -7   6    3.12   16.45
  19  -7  -6   36.57   24.73
  17  -7  -6   33.73   22.20
 -17  -7   6   26.19   16.61
 -17   7   6   66.20   17.73
 -15  -7   6   28.37   17.97
 -15   7   6   28.45   15.13
  15  -7  -6   62.56   23.33
  13  -7  -6   12.04   12.46
  13  -7  -6   42.73   22.22
 -13  -7   6   34.83   16.18
  11  -7  -6  146.18   18.75
  11  -7  -6  160.07   30.71
 -11  -7   6  147.62   20.05
   9  -7  -6   42.42   23.16
   9  -7  -6   77.23   16.70
  -9  -7   6   46.41   14.23
   7  -7  -6  -27.72   15.64
  -7  -7   6   -9.85   11.96
   7  -7  -6    6.67    9.82
  -5  -7   6  204.42   23.17
   5  -7  -6  160.89   28.02
   5  -7  -6  166.37   20.09
  -3  -7   6  -21.92   11.73
   3  -7  -6   -1.96   11.36
   3   7  -6   19.51   10.55
   3  -7  -6  -21.94   39.73
   1  -7  -6   22.58   12.78
   1   7  -6   58.31   12.43
  -1  -7   6   27.61   12.59
   1  -7  -6   64.07   22.73
  -1  -7  -6   37.48   14.74
   1  -7   6   57.82   16.73
   1  -7   6   86.29   24.88
  -1  -7  -6   19.40   20.79
  -3  -7  -6  159.25   25.90
   3  -7   6  181.96   27.93
  -3  -7  -6  168.09   17.44
   3  -7   6  146.60   19.34
  -5  -7  -6   11.16    9.48
   5  -7   6   12.32   17.81
   5  -7   6  -14.15   12.32
  -5  -7  -6    7.01   15.84
   7  -7   6    2.59   12.87
   7  -7   6   -9.72   18.22
  -7  -7  -6    9.94   10.85
  -7  -7  -6  -11.62   17.62
  -9   7  -6   92.80   15.26
  -9  -7  -6   82.82   19.74
   9  -7   6  128.43   28.22
  -9  -7  -6  115.27   17.70
 -11  -7  -6    9.87   14.88
 -11  -7  -6   -1.50    9.77
  11  -7   6  -18.45   17.00
 -11   7  -6   -3.96    9.49
 -13  -7  -6   10.83   12.42
  13  -7   6  -31.07   16.85
 -13   7  -6    7.61    9.03
 -15   7  -6   16.10   11.52
  15  -7   6   16.32   21.58
 -15  -7  -6   47.28   15.39
 -17   7  -6   27.40   11.67
 -17  -7  -6   22.44   14.80
  17  -7   6   36.02   25.21
 -19   7  -6   14.29   12.28
 -19  -7  -6   21.29   16.25
  19  -7   6    1.14   24.32
  21  -7   6    3.08   27.70
 -21  -7  -6    1.80   18.81
 -21   7  -6   -9.31   12.02
  23  -7   6   -1.16   28.09
 -23   7  -6   22.55   14.44
 -23  -7  -6   -9.86   15.06
  25  -7   6  -23.54   28.69
 -25  -7  -6   -3.09   18.01
 -25   7  -6   24.77   15.89
 -27  -7  -6   20.23   18.48
 -27   7  -6   17.02   17.02
  27  -7   6  -40.73   39.15
 -29  -7  -6   25.21   19.41
  29  -7   6   11.18   38.91
 -29   7  -6  -16.29   15.82
  31  -7   6   43.51   45.54
 -31  -7  -6    6.18   22.05
 -31   7  -6   11.45   18.15
  32  -8  -6   28.04   33.52
 -32  -8   6   15.47   27.02
 -32   8   6   55.78   26.09
 -30  -8   6   36.16   25.77
 -30   8   6   16.00   24.57
  30  -8  -6   30.65   34.85
 -28   8   6   15.77   21.66
 -28  -8   6   22.60   24.67
  28  -8  -6   -1.18   28.82
 -26  -8   6   11.69   24.34
  26  -8  -6   48.16   37.19
 -26   8   6   26.54   21.45
 -24  -8   6   40.29   22.17
 -24   8   6   64.90   23.37
  24  -8  -6   94.00   35.54
 -22  -8   6   55.87   23.19
  22  -8  -6   40.93   30.29
 -22   8   6   56.24   25.33
 -20   8   6  -22.50   18.14
  20  -8  -6   19.83   30.69
 -20  -8   6  -26.70   16.33
 -18  -8   6   61.12   23.48
 -18   8   6   46.66   21.86
  18  -8  -6   60.63   30.05
  16  -8  -6   36.98   25.16
 -16  -8   6   87.36   22.24
 -16   8   6   68.58   21.67
  14  -8  -6    1.01   12.89
 -14  -8   6   10.02   18.67
  14  -8  -6    0.01   20.26
 -12  -8   6   70.59   20.00
  12  -8  -6   66.26   23.22
  12  -8  -6   77.83   18.37
 -10  -8   6   66.01   19.77
  10  -8  -6   59.67   15.41
  10  -8  -6   58.75   24.58
   8  -8  -6   51.29   14.28
  -8  -8   6   47.35   15.85
   8  -8  -6   28.97   21.49
  -6  -8   6   71.83   20.09
   6  -8  -6   36.72   13.62
   6  -8  -6   69.16   22.69
   4  -8  -6   40.74   19.98
  -4  -8   6   49.02   15.26
   4  -8  -6   46.89   14.72
   2  -8  -6   21.01   18.28
  -2  -8   6   24.83   14.29
   2  -8  -6   10.26   10.90
   0  -8  -6    4.92   10.96
   0  -8   6   -9.61   15.84
   0  -8  -6   17.67   17.44
   0  -8   6    3.41   13.31
   2  -8   6  104.64   25.33
  -2  -8  -6  153.63   24.86
  -2  -8  -6  154.20   21.26
   2  -8   6  136.27   19.48
   4  -8   6  -12.48   18.30
  -4  -8  -6   10.50   10.32
   4  -8   6  -12.39   12.01
  -4  -8  -6   -1.75   16.67
  -6  -8  -6  -17.06   14.07
  -6  -8  -6    5.50   10.42
   6  -8   6  -20.35   17.30
   6  -8   6    1.53   14.31
   8  -8   6  139.15   29.03
   8  -8   6   83.38   19.05
  -8  -8  -6  162.29   25.79
  -8  -8  -6  116.82   20.93
 -10   8  -6  127.27   18.07
  10  -8   6   90.61   27.22
 -10  -8  -6  119.37   19.73
 -12   8  -6   33.84   13.84
  12  -8   6    9.35   23.12
 -12  -8  -6   15.39   14.37
 -14  -8  -6   -1.81   13.02
  14  -8   6   70.85   27.10
 -14   8  -6   23.71   13.10
 -16  -8  -6   24.63   17.56
  16  -8   6   53.74   28.22
 -16   8  -6   22.89   15.16
 -18  -8  -6    1.55   15.19
  18  -8   6   29.06   32.06
 -18   8  -6   13.68   14.59
  20  -8   6   -5.19   27.62
 -20   8  -6    3.93   13.20
 -20  -8  -6   -0.11   15.09
 -22  -8  -6    2.12   17.29
 -22   8  -6   20.20   16.39
  22  -8   6  111.16   38.76
  24  -8   6   27.47   37.14
 -24  -8  -6   -6.83   17.89
 -24   8  -6   10.15   18.32
 -26  -8  -6    5.08   21.53
 -26   8  -6   18.21   17.84
  26  -8   6  -25.49   29.19
 -28   8  -6   53.20   20.24
 -28  -8  -6    8.53   23.01
  28  -8   6   23.99   37.98
  30  -8   6   28.20   42.62
 -30   8  -6   75.60   24.75
 -29   9   6   32.15   26.60
 -29  -9   6    8.72   26.00
  29  -9  -6   13.39   34.02
 -27  -9   6    9.69   22.65
 -27   9   6   -6.17   22.68
  27  -9  -6   43.75   32.84
 -25   9   6    7.08   23.01
  25  -9  -6   21.87   39.16
 -25  -9   6    7.19   24.53
 -23  -9   6   13.15   25.40
 -23   9   6    2.54   23.44
  23  -9  -6   -2.73   29.25
 -21   9   6  -34.02   17.52
  21  -9  -6  -25.34   26.22
 -21  -9   6   13.61   22.93
  19  -9  -6   20.16   29.23
 -19   9   6    4.75   21.80
 -19  -9   6  -12.06   18.18
 -17  -9   6   24.94   23.05
  17  -9  -6  -33.01   23.82
 -17   9   6   -0.49   22.40
 -15   9   6   44.99   28.14
 -15  -9   6    8.80   22.71
  15  -9  -6    9.35   23.30
 -13  -9   6    0.69   17.97
  13  -9  -6    5.82   14.37
  13  -9  -6   -2.09   23.11
 -11  -9   6    7.80   17.21
  11  -9  -6   18.87   21.93
  11  -9  -6   12.57   13.90
   9  -9  -6   16.41   20.92
  -9  -9   6   26.83   17.31
   9  -9  -6   17.92   13.07
  -7  -9   6   23.32   18.28
   7  -9  -6   -7.13   20.95
   7  -9  -6  -10.36   12.15
   5  -9  -6   12.96   22.19
  -5  -9   6    7.73   15.46
   5  -9  -6    8.25   13.06
   3  -9  -6    2.59   11.78
   3  -9  -6  -37.80   18.51
  -3  -9   6   18.50   14.86
   1  -9  -6   34.31   13.56
   1  -9  -6   15.15   19.54
  -1  -9   6   35.67   16.15
  -1  -9  -6   49.86   16.49
   1  -9   6   93.39   19.05
  -1  -9  -6   65.14   23.41
  -3  -9  -6   41.41   20.19
   3  -9   6   31.84   24.12
  -3  -9  -6   72.61   18.30
   3  -9   6   56.87   18.15
   5  -9   6   12.32   16.69
  -5  -9  -6  -11.74   11.10
   5  -9   6   -5.95   20.42
  -5  -9  -6    1.51   17.40
   7  -9   6   16.88   23.04
  -7  -9  -6   12.75   14.09
   7  -9   6   -3.92   17.53
   9  -9   6  -17.51   17.57
  -9  -9  -6   -8.26   13.11
   9  -9   6   20.84   23.85
 -11  -9  -6   45.52   17.49
  11  -9   6   28.53   26.20
 -11   9  -6   16.94   13.02
  13  -9   6  -17.99   25.09
 -13   9  -6   19.79   14.94
 -13  -9  -6   -6.29   15.37
 -15  -9  -6    8.82   15.78
  15  -9   6   -2.24   27.71
 -15   9  -6   11.36   13.16
  17  -9   6  -19.13   24.71
 -17  -9  -6    8.22   16.97
 -17   9  -6   16.02   13.39
 -19   9  -6   18.83   15.27
  19  -9   6   38.09   30.78
 -19  -9  -6   12.44   18.91
  21  -9   6  -28.17   31.35
 -21   9  -6  -20.48   13.34
 -21  -9  -6  -15.73   18.39
  23  -9   6   17.13   34.20
 -23  -9  -6   -3.01   18.71
 -23   9  -6    5.77   15.87
  25  -9   6    5.34   37.18
 -25   9  -6   20.86   17.09
 -25  -9  -6   26.99   20.78
  27  -9   6   79.17   42.12
 -27   9  -6    4.78   17.45
 -27  -9  -6   -6.88   22.55
 -26  10   6   34.13   28.52
 -26 -10   6  -17.80   26.02
  26 -10  -6   -0.09   40.35
 -24 -10   6    1.81   25.06
 -24  10   6   40.17   31.59
  24 -10  -6   18.15   36.90
 -22 -10   6   34.05   28.70
  22 -10  -6  -48.01   33.56
 -22  10   6  -14.48   25.64
  20 -10  -6   -8.55   28.57
 -20 -10   6   46.10   27.50
 -20  10   6  -12.57   24.48
 -18 -10   6   30.31   27.88
 -18  10   6   75.42   31.82
  18 -10  -6   21.76   25.37
  16 -10  -6   20.43   28.61
 -16  10   6   19.89   26.23
 -16 -10   6  -20.51   26.05
 -14 -10   6   32.97   22.85
  14 -10  -6   10.44   27.34
  14 -10  -6   -9.30   14.58
  12 -10  -6  117.58   31.49
  12 -10  -6   35.66   16.95
 -12 -10   6   72.18   24.57
  10 -10  -6   73.80   19.61
  10 -10  -6  105.77   33.31
 -10 -10   6   57.81   26.17
  -8 -10   6    7.31   21.66
   8 -10  -6   24.01   16.31
   8 -10  -6   10.07   24.28
  -6 -10   6   21.25   19.68
   6 -10  -6   -7.30   22.18
   6 -10  -6   -5.02   17.18
   4 -10  -6   42.83   25.32
   4 -10  -6   29.75   19.46
  -4 -10   6    8.81   16.43
  -2 -10   6    6.11   18.07
   2 -10  -6   24.95   25.65
   2 -10  -6    3.28   14.58
   0 -10   6  -11.93   17.93
   0 -10  -6   -7.87   22.07
   0 -10  -6   10.55   17.12
  -2 -10  -6   38.99   17.47
  -2 -10  -6   54.73   25.00
   2 -10   6   67.84   20.99
  -4 -10  -6   39.62   17.72
   4 -10   6   30.85   19.64
   6 -10   6   40.89   22.27
   6 -10   6   -3.08   31.81
  -6 -10  -6    9.83   17.33
   8 -10   6   23.81   21.81
   8 -10   6   76.85   31.17
  -8 -10  -6   55.66   18.64
 -10 -10  -6   12.42   16.73
  10 -10   6   78.13   30.67
  12 -10   6   20.21   29.75
 -12  10  -6  -23.48    9.11
 -12 -10  -6   -2.18   14.52
  14 -10   6    9.88   27.97
 -14  10  -6   13.57   13.57
 -14 -10  -6   21.69   18.62
 -16 -10  -6   52.91   23.98
  16 -10   6  -17.25   28.98
 -16  10  -6   20.79   15.95
 -18 -10  -6    4.52   19.42
  18 -10   6  -16.31   27.28
 -18  10  -6   34.40   18.09
 -20 -10  -6   -8.67   21.78
 -20  10  -6    4.19   16.14
  20 -10   6   22.72   33.58
 -22  10  -6   36.01   19.02
 -22 -10  -6   39.15   24.68
  22 -10   6   44.78   36.68
  24 -10   6   -1.33   38.00
 -24  10  -6   22.76   22.04
  21 -11  -6   -8.49   33.37
 -21 -11   6    1.50   26.00
 -21  11   6  -29.61   34.71
 -19  11   6  -24.29   32.04
 -19 -11   6    6.92   31.31
  19 -11  -6   69.94   35.84
 -17 -11   6   18.95   29.83
 -17  11   6   23.95   40.57
  17 -11  -6   11.88   30.20
  15 -11  -6   25.63   20.97
  15 -11  -6   29.64   26.62
 -15 -11   6    9.40   26.40
  13 -11  -6   22.13   18.49
 -13 -11   6  -11.58   22.22
  13 -11  -6   11.14   31.29
 -11 -11   6   24.42   23.48
  11 -11  -6   55.28   31.49
  11 -11  -6   47.73   23.04
   9 -11  -6   22.60   18.68
  -9 -11   6   23.83   24.63
   9 -11  -6   27.00   27.44
   7 -11  -6   16.70   26.24
   7 -11  -6    6.11   19.07
  -7 -11   6  -26.84   20.31
   5 -11  -6   -9.38   27.44
  -5 -11   6    5.75   19.37
   5 -11  -6   15.42   17.12
   3 -11  -6    4.24   25.60
  -3 -11   6  -11.05   18.02
   3 -11  -6   12.04   17.47
   1 -11  -6   -5.97   13.20
  -1 -11   6  -10.35   18.97
  -1 -11  -6   26.95   17.58
   1 -11   6   43.88   20.95
   3 -11   6   59.37   25.40
  -3 -11  -6   -4.33   15.67
  -5 -11  -6   16.83   17.29
   5 -11   6   17.78   22.94
  -7 -11  -6   26.61   17.76
   7 -11   6   38.67   24.53
   9 -11   6   53.59   23.89
  -9 -11  -6   24.31   18.08
  11 -11   6   18.22   34.03
 -11  11  -6   -0.25    8.28
 -11 -11  -6   49.53   21.33
 -13  11  -6  -23.39    7.89
  13 -11   6   -8.02   33.31
 -13 -11  -6  -14.31   16.82
  15 -11   6   56.67   37.57
 -15 -11  -6  -10.47   17.46
 -15  11  -6   -8.84   11.94
  17 -11   6  -18.11   33.09
 -17 -11  -6    8.22   20.91
 -17  11  -6   17.00   16.17
 -19  11  -6   22.11   20.14
  19 -11   6   33.30   36.45
 -19 -11  -6  -45.37   21.56
 -16  12   6  -45.72   54.44
  16 -12  -6   50.61   40.08
  14 -12  -6   -5.08   18.00
  14 -12  -6   -5.24   28.29
 -14 -12   6  -31.29   30.92
  12 -12  -6    0.90   18.58
  12 -12  -6    3.94   28.63
 -12 -12   6  -22.63   26.17
  10 -12  -6   20.59   19.29
 -10 -12   6  -16.42   26.91
  10 -12  -6   -0.62   24.97
   8 -12  -6   21.39   20.28
   8 -12  -6   -2.20   28.45
  -8 -12   6   -5.71   24.04
   6 -12  -6    7.02   30.34
   6 -12  -6  -24.62   16.79
  -6 -12   6  -12.49   23.53
  -4 -12   6   -0.24   22.09
   4 -12  -6  -36.86   15.08
   2 -12  -6   -3.65   18.45
  -2 -12   6   27.26   24.80
   0 -12  -6  -23.15   14.22
   0 -12   6   31.23   25.24
  -2 -12  -6  -26.57   14.97
   2 -12   6   22.88   23.16
  -4 -12  -6   16.54   18.43
   4 -12   6   56.88   27.10
   6 -12   6    7.24   25.92
  -6 -12  -6    9.32   21.37
  -8 -12  -6   12.48   22.11
   8 -12   6   19.50   26.09
 -10 -12  -6   43.18   23.63
 -12 -12  -6   23.66   22.20
 -40   0   7  -21.88   19.94
 -38   0   7   -0.71   20.38
 -36   0   7  -11.93   17.22
 -34   0   7  -17.97   16.23
 -32   0   7   32.85   17.88
 -30   0   7    2.35   14.40
 -28   0   7  -17.19   12.13
  26   0  -7    0.39   10.96
 -26   0   7    8.41   14.70
 -24   0   7    0.71   12.12
  24   0  -7   -3.70    9.80
 -22   0   7   -8.71    9.39
  22   0  -7    8.37   13.38
  20   0  -7   -9.41    9.31
 -20   0   7   -2.69    8.92
 -18   0   7   -3.26    9.22
  18   0  -7    2.74    9.84
 -16   0   7    6.35    9.86
  16   0  -7   -9.15    9.87
  14   0  -7   11.07    9.39
 -14   0   7   -0.44    6.64
  12   0  -7   -1.59    7.27
 -12   0   7   -4.58    5.35
 -10   0   7   -5.32    5.55
  10   0  -7    8.10    8.28
   8   0  -7    1.56    7.44
  -8   0   7   -2.57    3.60
   6   0  -7   -0.57    6.77
   4   0  -7  -11.89    6.34
   2   0  -7   -9.72    7.15
   0   0  -7   -4.21    7.10
  -2   0  -7    4.01    7.46
  -4   0  -7   -1.50    3.21
  -4   0  -7  -14.38    6.80
  -6   0  -7   -5.00    4.19
  -6   0  -7    1.96    8.74
  -8   0  -7    8.63    9.79
  -8   0  -7   -1.66    4.34
 -10   0  -7    6.23    9.12
 -10   0  -7    5.72    5.06
 -12   0  -7  -11.13    9.50
 -12   0  -7    3.80    5.85
 -14   0  -7  -23.40    8.72
 -14   0  -7   10.93    7.30
 -16   0  -7    4.99    7.00
 -16   0  -7    3.34   11.18
 -18   0  -7   -8.10   16.18
 -18   0  -7   12.35    8.87
 -20   0  -7   -4.35    7.67
 -20   0  -7    9.78   15.74
 -22   0  -7   14.48    9.75
 -22   0  -7   -2.17   13.64
 -24   0  -7   21.89   16.30
 -24   0  -7    8.54    9.60
 -26   0  -7   10.86   17.31
 -26   0  -7   10.09   12.09
 -28   0  -7   11.21   18.63
 -28   0  -7   -7.51   12.15
 -30   0  -7  -23.98   17.28
 -30   0  -7   11.04   13.67
 -32   0  -7    8.86   20.66
 -32   0  -7  -11.77   12.54
 -34   0  -7  -10.09   13.45
 -34   0  -7   19.62   22.66
 -36   0  -7    7.69   22.70
 -36   0  -7   16.02   15.94
 -39   1   7   -8.48   22.35
 -39  -1   7    9.27   22.59
 -37   1   7   34.36   22.89
 -37  -1   7   32.28   21.36
 -35  -1   7   61.73   23.32
 -35   1   7   26.33   22.20
 -33  -1   7   -1.78   18.42
 -33   1   7    1.91   15.91
 -31   1   7   86.48   25.43
 -31  -1   7   42.17   18.99
  29  -1  -7   46.63   18.14
 -29  -1   7   84.18   17.83
 -29   1   7   86.53   21.10
  27  -1  -7   -0.06   10.96
 -27  -1   7   -1.36   13.39
 -27   1   7   18.39   15.14
 -25  -1   7   93.04   17.09
 -25   1   7  105.43   19.56
  25  -1  -7   40.09   15.36
 -23  -1   7  147.10   18.57
  23  -1  -7  135.11   20.53
  23   1  -7  116.11   18.35
 -23   1   7  168.62   19.77
 -21  -1   7  419.19   25.30
  21  -1  -7  395.90   31.63
  21   1  -7  405.12   26.17
 -21   1   7  457.82   25.88
 -19   1   7   11.53   10.04
  19   1  -7    9.61    9.43
  19  -1  -7   22.53   12.26
 -19  -1   7   14.47    9.48
  17  -1  -7   82.89   17.56
  17   1  -7  113.64   14.61
 -17   1   7  147.09   14.76
 -17  -1   7  135.89   13.49
 -15  -1   7  347.36   19.27
  15   1  -7  361.17   23.01
  15  -1  -7  351.26   27.65
 -15   1   7  322.70   19.57
  13  -1  -7   -6.47   10.13
 -13  -1   7   12.40    6.97
 -13   1   7    7.74    6.84
  13   1  -7   -4.50    5.98
  11   1  -7  139.51   16.44
  11  -1  -7  125.44   17.09
 -11  -1   7  154.88   10.97
 -11   1   7  128.89   10.70
   9  -1  -7  514.24   29.27
   9   1  -7  530.45   26.07
  -9   1   7  525.11   16.74
  -9  -1   7  527.59   14.90
  -7  -1   7   37.81    5.64
  -7   1   7   29.17    5.69
   7   1  -7   27.84    9.31
   7  -1  -7   18.17    9.87
   5   1  -7  215.43   18.92
   5  -1  -7  193.10   18.88
  -5   1   7  204.60    8.82
  -3   1   7  132.36    7.25
   3  -1  -7  106.89   15.70
   3   1  -7  104.75   15.55
   1   1  -7  376.96   21.75
   1  -1  -7  383.90    9.31
   1  -1  -7  371.57   23.97
  -1  -1  -7   13.47    9.12
  -1  -1  -7    8.40    4.08
  -1   1  -7   27.04   10.25
  -3  -1  -7  996.86   38.84
  -3  -1  -7 1031.34   19.45
  -3   1  -7  973.67   36.73
  -5   1  -7  513.38   26.72
  -5  -1  -7  478.28   27.58
  -5  -1  -7  526.77   15.99
  -5   1  -7  516.25   12.88
  -7  -1  -7   98.17   16.30
  -7  -1  -7   89.92    9.21
  -7   1  -7   91.54   16.43
  -7   1  -7   88.45    7.85
  -9  -1  -7  371.32   26.19
  -9  -1  -7  364.50   17.06
  -9   1  -7  340.57   14.76
  -9   1  -7  330.63   26.62
 -11   1  -7  309.13   26.39
 -11   1  -7  311.73   15.95
 -11  -1  -7  293.16   25.08
 -11  -1  -7  315.06   16.27
 -13   1  -7  176.97   22.64
 -13   1  -7  178.24   14.22
 -13  -1  -7  174.99   15.06
 -13  -1  -7  189.26   22.32
 -15   1  -7  -12.49    6.12
 -15  -1  -7   -0.13   10.30
 -15  -1  -7    0.88    6.26
 -15   1  -7   -3.65   10.41
 -17   1  -7  212.57   26.34
 -17  -1  -7  239.10   17.91
 -17  -1  -7  205.93   23.92
 -17   1  -7  200.96   17.76
 -19   1  -7    4.66   10.53
 -19  -1  -7   -5.95    7.68
 -19  -1  -7   -4.20   13.51
 -19   1  -7  -17.71   12.75
 -21  -1  -7   -5.19    8.52
 -21   1  -7  -10.21    7.12
 -21   1  -7   -8.34   14.00
 -21  -1  -7   10.67   14.99
 -23   1  -7  138.04   15.82
 -23   1  -7  157.74   27.60
 -23  -1  -7  139.59   16.39
 -23  -1  -7  174.02   23.71
 -25   1  -7   70.04   23.20
 -25   1  -7   65.15   15.50
 -25  -1  -7   74.09   14.38
 -25  -1  -7   93.25   24.69
 -27   1  -7   28.64   20.96
 -27  -1  -7   12.43   18.99
 -27  -1  -7   10.89   10.72
 -27   1  -7   14.75   12.32
 -29   1  -7   37.30   24.42
 -29  -1  -7   23.12   15.68
 -29  -1  -7   32.14   23.27
 -29   1  -7   12.80   14.94
 -31  -1  -7   62.69   25.73
 -31   1  -7   44.29   13.93
 -31  -1  -7   38.39   16.91
 -31   1  -7   28.16   25.23
 -33  -1  -7  -10.06   14.03
 -33   1  -7   16.90   24.80
 -33  -1  -7  -14.63   23.27
 -33   1  -7   14.97   15.93
 -35  -1  -7    8.24   16.93
 -35   1  -7  -32.27   13.53
 -35   1  -7  -23.32   22.98
 -37   1  -7   45.17   19.21
 -37   1  -7   28.51   29.39
 -37  -1  -7   16.74   18.35
 -40   2   7   -8.31   23.26
 -40  -2   7   22.37   25.36
 -38   2   7   39.33   27.00
 -38  -2   7   -1.94   21.58
 -36   2   7    4.93   20.51
 -36  -2   7   41.95   22.52
 -34  -2   7    1.76   17.99
 -34   2   7   32.86   21.54
 -32   2   7   77.77   23.70
 -32  -2   7   27.84   17.02
  32  -2  -7   54.54   22.60
  30  -2  -7   88.63   23.04
 -30   2   7   86.38   21.67
 -30  -2   7   76.89   18.30
  28  -2  -7  113.91   23.50
 -28  -2   7   97.25   17.44
 -28   2   7  147.03   22.52
  26  -2  -7    5.97   12.87
 -26  -2   7   18.33   13.02
 -26   2   7   24.12   14.56
 -24   2   7   23.80   14.21
 -24  -2   7   18.33   13.32
  24  -2  -7   38.52   16.16
  22  -2  -7  284.69   28.73
 -22  -2   7  304.45   23.57
 -22   2   7  374.33   25.33
 -20   2   7  121.15   17.70
 -20  -2   7  123.34   17.27
  20  -2  -7  129.99   23.42
  20   2  -7  124.61   16.64
  18   2  -7   10.53    9.32
 -18   2   7   13.90   10.77
  18  -2  -7    5.36   13.30
 -18  -2   7   -0.48    8.68
  16  -2  -7    3.81   11.11
 -16   2   7   -0.76    8.56
 -16  -2   7    9.38    9.48
  16   2  -7    0.08    9.08
 -14   2   7   78.63   12.43
 -14  -2   7  105.51   12.90
  14  -2  -7   70.80   17.32
  14   2  -7   88.20   13.41
  12  -2  -7   36.32   14.48
 -12   2   7   52.50   10.37
  12   2  -7   45.22   10.36
 -12  -2   7   62.98   10.52
  10   2  -7   52.81   10.74
 -10   2   7   73.47    9.33
 -10  -2   7   65.05    8.57
  10  -2  -7   93.34   19.12
   8  -2  -7   12.99    9.72
  -8  -2   7    5.10    5.98
  -8   2   7   15.07    6.63
   8   2  -7    4.63    7.10
  -6  -2   7   78.41    7.05
  -6   2   7   85.67    7.31
   6   2  -7   62.18   10.93
   6  -2  -7   63.42   14.86
   4  -2  -7   65.41   14.27
   4  -2  -7   59.88    6.43
   4   2  -7  113.89   13.98
   2  -2  -7  151.13    9.59
   2  -2  -7  124.77   17.03
   2   2  -7  144.28   15.51
   0  -2  -7   78.57    7.82
   0   2  -7   61.94   12.04
   0  -2  -7   37.28   11.96
  -2   2  -7   71.03    5.51
  -2  -2  -7   82.26    7.84
  -2  -2  -7   89.06   16.70
  -2   2  -7   91.58   13.42
  -4  -2  -7  188.84   21.67
  -4   2  -7  179.19    8.96
  -4   2  -7  177.69   18.39
  -4  -2  -7  155.57   10.82
  -6   2  -7   43.30    6.88
  -6  -2  -7   75.92   17.27
  -6  -2  -7   54.51    7.71
  -6   2  -7   38.66   12.29
  -8  -2  -7  112.89   11.04
  -8   2  -7  132.63   10.95
  -8   2  -7  146.54   19.07
  -8  -2  -7   84.68   17.10
 -10   2  -7  440.41   18.00
 -10   2  -7  451.33   29.80
 -10  -2  -7  453.53   19.47
 -10  -2  -7  434.10   28.99
 -12  -2  -7   33.79   14.85
 -12   2  -7   41.54    9.09
 -12  -2  -7   27.54    9.35
 -12   2  -7   33.63   14.76
 -14   2  -7   24.70    9.06
 -14  -2  -7   26.45   14.02
 -14   2  -7   40.05   16.29
 -14  -2  -7   20.84    9.16
 -16   2  -7  419.99   22.78
 -16  -2  -7  379.69   29.68
 -16  -2  -7  404.22   23.31
 -16   2  -7  329.63   32.44
 -18  -2  -7   69.56   18.86
 -18   2  -7   75.55   21.75
 -18   2  -7   43.76   11.00
 -18  -2  -7   68.49   13.26
 -20  -2  -7  -16.71   12.64
 -20   2  -7    0.65    8.45
 -20   2  -7   25.17   18.40
 -20  -2  -7   -5.91    8.59
 -22   2  -7   51.47   14.43
 -22   2  -7   32.43   19.03
 -22  -2  -7   33.30   17.69
 -22  -2  -7   18.56   11.20
 -24  -2  -7   84.19   16.62
 -24  -2  -7   64.23   19.34
 -24   2  -7   72.80   14.94
 -24   2  -7   64.97   23.84
 -26  -2  -7   -9.76   11.87
 -26   2  -7   14.14   18.71
 -26  -2  -7   -0.11   15.86
 -26   2  -7   -1.58   10.70
 -28   2  -7   -7.38   21.29
 -28  -2  -7  -25.01   11.97
 -28   2  -7    0.24   11.49
 -28  -2  -7  -15.89   18.72
 -30   2  -7   31.32   25.67
 -30  -2  -7  100.18   26.26
 -30   2  -7   65.36   18.52
 -30  -2  -7   50.72   18.67
 -32   2  -7   19.57   13.84
 -32  -2  -7    7.49   17.13
 -32   2  -7   22.78   26.17
 -34   2  -7   27.61   29.09
 -34   2  -7   11.24   16.59
 -34  -2  -7  -19.59   14.25
 -36  -2  -7   -0.38   17.41
 -36   2  -7    3.39   15.83
 -36   2  -7   19.28   29.04
 -39   3   7   13.53   26.39
 -39  -3   7  -11.62   21.75
 -37   3   7   34.47   27.02
 -37  -3   7   70.76   26.88
 -35   3   7  -37.53   21.09
  35  -3  -7   26.35   20.13
 -35  -3   7   49.08   24.81
 -33  -3   7   25.38   20.79
 -33   3   7   -2.79   18.69
  33  -3  -7    6.14   17.57
 -31   3   7   48.98   22.73
 -31  -3   7   13.69   19.56
  31  -3  -7   15.36   19.94
  29  -3  -7   16.58   18.27
 -29   3   7    7.84   19.40
 -29  -3   7   47.07   19.32
 -27   3   7   24.67   16.34
  27  -3  -7    5.91   16.63
 -27  -3   7   38.01   16.50
 -25   3   7   -4.03   12.00
  25  -3  -7   22.36   17.47
 -25  -3   7   26.05   15.62
 -23   3   7   60.58   16.72
 -23  -3   7   35.83   14.42
  23  -3  -7   37.70   16.67
  21  -3  -7    5.60   16.21
 -21   3   7  -11.48   12.07
 -21  -3   7  -13.61   12.39
 -19  -3   7   45.27   15.71
  19  -3  -7   32.82   23.74
 -19   3   7   17.33   14.78
 -17  -3   7   48.57   12.80
  17  -3  -7   50.81   18.58
 -17   3   7   39.53   13.39
 -15   3   7  102.54   14.25
  15  -3  -7   90.39   19.42
 -15  -3   7  111.68   14.26
  15   3  -7  102.54   12.89
  13   3  -7   51.42   10.97
 -13  -3   7   69.49   11.80
 -13   3   7   47.06   12.76
  13  -3  -7   37.89   17.04
  11   3  -7   37.07    9.38
  11  -3  -7   12.08   12.30
 -11  -3   7   24.45    8.90
 -11   3   7   26.83    9.10
  -9   3   7  524.00   20.99
   9   3  -7  541.32   23.33
  -9  -3   7  529.00   20.25
   9  -3  -7  514.19   32.44
   7   3  -7   17.68    7.89
   7  -3  -7    8.27    4.72
  -7  -3   7   -2.34    5.89
   7  -3  -7   11.79   10.05
   5   3  -7   12.70    6.38
   5  -3  -7   12.61   11.18
   5  -3  -7    9.08    5.63
  -5  -3   7    5.37    4.69
   3  -3  -7   44.21   14.52
  -3  -3   7   42.51    6.76
   3   3  -7   48.30   10.53
   3  -3  -7   37.89    7.66
   1  -3  -7   58.47    8.36
   1   3  -7   75.47   12.48
  -1  -3   7   44.37    6.54
   1  -3  -7   46.29   13.90
  -1   3  -7   56.69    5.68
  -1  -3  -7   25.21   11.21
  -1   3  -7   43.67   11.30
  -1  -3  -7   57.54    8.43
  -3   3  -7  120.61    9.39
  -3   3  -7  124.80   16.16
  -3  -3  -7  142.29   11.73
  -3  -3  -7  106.15   17.74
  -5  -3  -7   -4.55   10.29
  -5   3  -7   -4.44    4.55
  -5  -3  -7   13.29    6.54
  -5   3  -7   -6.66    8.08
  -7  -3  -7   60.77    9.41
  -7   3  -7   76.19   16.10
  -7  -3  -7   36.59   14.39
  -7   3  -7   51.39    9.01
  -9   3  -7   14.23   13.53
  -9  -3  -7   -6.08    6.86
  -9  -3  -7    2.98   12.17
 -11  -3  -7  171.16   15.76
 -11   3  -7  161.09   14.51
 -11  -3  -7  166.39   24.21
 -11   3  -7  221.17   26.05
 -13  -3  -7   15.39   14.09
 -13  -3  -7   24.30    9.06
 -13   3  -7   34.30   15.06
 -13   3  -7   38.37    9.24
 -15   3  -7   11.91   14.93
 -15  -3  -7   27.72   14.60
 -15  -3  -7   29.31   10.73
 -15   3  -7   51.11   11.56
 -17   3  -7   78.59   15.31
 -17   3  -7   81.72   22.40
 -17  -3  -7   65.57   12.53
 -17  -3  -7   65.58   17.50
 -19  -3  -7    2.46   14.55
 -19  -3  -7   41.44   12.23
 -19   3  -7   49.58   21.33
 -19   3  -7   49.78   13.52
 -21  -3  -7    7.67   11.52
 -21   3  -7   13.77   19.88
 -21  -3  -7  -16.43   13.73
 -21   3  -7    7.78   13.22
 -23  -3  -7   11.18   16.72
 -23   3  -7    6.90   11.48
 -23  -3  -7   -9.56   10.76
 -23   3  -7   37.70   24.31
 -25   3  -7   33.22   12.72
 -25  -3  -7    3.39   12.81
 -25   3  -7   -9.90   22.93
 -25  -3  -7   30.88   20.61
 -27  -3  -7   13.48   21.40
 -27   3  -7   16.09   27.77
 -27  -3  -7    5.81   13.88
 -27   3  -7  -15.79   11.24
 -29   3  -7   -0.69   26.67
 -29  -3  -7   14.40   16.03
 -29   3  -7  -12.00   12.20
 -31   3  -7   31.53   32.31
 -31   3  -7   13.77   13.02
 -31  -3  -7   23.82   16.89
 -33  -3  -7  -21.37   14.73
 -33   3  -7   52.01   35.83
 -33   3  -7    0.91   13.15
 -35   3  -7   -2.53   30.09
 -35   3  -7  -15.40   15.08
 -35  -3  -7    3.16   17.64
 -38   4   7   34.55   24.99
 -38  -4   7   18.14   25.27
  38  -4  -7   23.08   22.18
 -36  -4   7   74.69   27.45
 -36   4   7   23.69   23.32
  36  -4  -7   43.21   26.23
 -34  -4   7   73.59   26.31
  34  -4  -7    0.43   20.93
 -34   4   7   10.84   21.78
 -32  -4   7   32.35   21.49
 -32   4   7   30.36   21.42
  32  -4  -7   10.40   24.34
 -30  -4   7   69.75   22.94
 -30   4   7   88.52   24.37
  30  -4  -7   37.41   25.79
 -28   4   7   14.23   17.50
  28  -4  -7   44.94   21.54
 -28  -4   7   31.35   19.37
 -26  -4   7   20.68   17.56
 -26   4   7   37.77   19.27
  26  -4  -7   10.88   18.70
  24  -4  -7   17.87   17.68
 -24   4   7   24.22   16.06
 -24  -4   7   28.29   14.81
 -22   4   7  114.19   17.98
 -22  -4   7   95.46   17.33
  22  -4  -7   71.41   21.11
 -20   4   7   36.29   14.74
  20  -4  -7   41.27   18.91
 -20  -4   7   14.85   13.80
 -18   4   7   43.87   13.86
  18  -4  -7   57.09   20.79
 -18  -4   7   57.53   16.32
  16  -4  -7  463.13   36.99
 -16  -4   7  462.24   27.38
 -16   4   7  452.48   28.32
  14  -4  -7  125.75   22.57
 -14  -4   7  143.67   16.51
 -14   4   7  181.64   17.44
  12   4  -7   16.73    7.59
 -12   4   7   22.76    9.90
 -12  -4   7   22.33   11.65
  12  -4  -7   23.77   15.46
  10   4  -7  130.59   12.69
 -10  -4   7  176.48   15.58
 -10   4   7  129.12   12.89
  10  -4  -7  105.35   21.61
   8   4  -7  292.61   18.02
   8  -4  -7  289.32   17.35
   8  -4  -7  323.14   30.31
  -8  -4   7  307.02   18.49
   6  -4  -7  136.36   19.45
  -6  -4   7  153.50   12.52
   6  -4  -7  152.98   13.27
   6   4  -7  147.42   14.27
   4  -4  -7   85.23   11.29
  -4  -4   7   74.07   10.48
   4  -4  -7   33.79   14.35
   4   4  -7   84.71   12.27
  -2  -4   7  194.66   13.05
   2  -4  -7  167.71   12.85
   2   4  -7  196.41   16.53
   2  -4  -7  195.53   22.57
   0   4  -7  253.82   20.35
   0  -4  -7  277.30   17.07
   0  -4   7  259.18   16.01
   0  -4  -7  260.98   26.31
  -2  -4  -7  218.84   23.15
  -2   4  -7  227.45   20.04
  -2  -4  -7  155.93   13.79
  -4   4  -7 1262.88   27.76
  -4  -4  -7 1168.63   31.76
  -4  -4  -7 1186.37   46.63
  -4   4  -7 1190.88   43.92
  -6   4  -7  166.03   22.36
  -6  -4  -7  167.08   14.92
  -6   4  -7  156.32   12.50
  -6  -4  -7  170.99   22.48
  -8  -4  -7   28.41    9.48
  -8  -4  -7   21.20   14.18
  -8   4  -7   49.74   15.29
  -8   4  -7   28.20    7.81
 -10  -4  -7  228.65   17.66
 -10  -4  -7  236.61   25.19
 -10   4  -7  223.31   25.43
 -10   4  -7  177.96   14.87
 -12  -4  -7    9.49   10.28
 -12  -4  -7   37.28   17.72
 -12   4  -7   21.16    8.31
 -12   4  -7   30.77   16.15
 -14  -4  -7   -7.12   15.99
 -14   4  -7   27.06   19.98
 -14  -4  -7    2.85   10.47
  14  -4   7   26.55   21.46
 -14   4  -7   -3.52    6.37
 -16   4  -7  164.51   31.45
 -16   4  -7  149.66   16.48
 -16  -4  -7  101.43   21.55
  16  -4   7   75.57   25.66
 -16  -4  -7  128.60   17.90
  18  -4   7   50.18   23.62
 -18   4  -7  103.20   15.10
 -18  -4  -7   96.08   16.20
 -18  -4  -7  137.61   24.80
 -20  -4  -7    1.16    9.26
 -20   4  -7    5.63   11.87
 -20  -4  -7   -8.64   17.12
  20  -4   7  -17.79   21.82
  22  -4   7   49.05   31.41
 -22   4  -7   56.53   14.37
 -22  -4  -7   46.06   15.26
 -22  -4  -7   20.39   19.83
  24  -4   7   99.68   35.84
 -24  -4  -7  101.82   18.77
 -24   4  -7  113.47   19.67
 -26  -4  -7   41.58   15.13
 -26   4  -7   72.22   18.77
  26  -4   7   79.02   41.88
 -28   4  -7  -15.03   12.72
 -28  -4  -7    4.87   14.93
  28  -4   7   20.80   29.02
 -30   4  -7   32.88   15.32
  30  -4   7   44.01   30.90
 -30  -4  -7   27.31   16.84
 -32   4  -7   49.75   18.31
  32  -4   7   19.38   31.05
 -32  -4  -7   24.45   16.68
 -32   4  -7  103.95   54.15
 -34  -4  -7  -12.82   14.74
 -34   4  -7   58.83   51.75
  34  -4   7  -24.43   30.43
 -34   4  -7   -6.26   14.79
 -37   5   7  -47.73   25.07
  37  -5  -7   49.73   25.48
 -37  -5   7  -13.96   25.76
 -35  -5   7  -14.83   22.11
  35  -5  -7   21.08   25.87
 -35   5   7    3.72   24.21
  33  -5  -7  -26.74   19.43
 -33  -5   7  -10.07   18.71
 -33   5   7    9.87   22.63
 -31   5   7   53.15   23.37
 -31  -5   7   -7.35   19.66
  31  -5  -7   -0.42   18.64
  29  -5  -7  -15.44   18.56
 -29  -5   7   23.05   20.34
 -29   5   7  -10.17   19.73
 -27   5   7  -21.47   16.49
 -27  -5   7   25.40   19.44
  27  -5  -7    2.52   21.82
  25  -5  -7    0.22   19.54
 -25  -5   7    4.78   15.03
 -25   5   7   26.09   16.47
 -23   5   7   19.55   17.40
  23  -5  -7   -0.12   21.06
 -23  -5   7   36.89   16.39
 -21  -5   7   21.07   16.91
  21  -5  -7   43.38   21.07
 -21   5   7   47.26   16.91
 -19  -5   7    8.87   15.60
 -19   5   7    2.91   10.49
  19  -5  -7    4.89   16.48
 -17  -5   7   -4.34   13.66
  17  -5  -7   -0.62   16.78
 -17   5   7   -7.33   12.27
  15  -5  -7   20.55   19.97
 -15  -5   7   69.63   17.13
 -15   5   7   51.78   14.12
 -13   5   7  -13.64   12.42
  13  -5  -7    8.96   17.15
 -13  -5   7   -9.38   11.13
 -11  -5   7    6.33   11.47
  11  -5  -7   -5.53   12.75
 -11   5   7    2.88    7.65
   9  -5  -7   -4.75   12.96
   9  -5  -7    8.92    8.93
   9   5  -7   -6.02    5.42
  -9  -5   7   -5.33    9.32
   7  -5  -7   16.74   16.15
  -7  -5   7   51.37   10.09
   7   5  -7   32.22    9.55
   7  -5  -7   43.33   10.74
  -5  -5   7   74.55   11.78
   5   5  -7   45.28    9.81
   5  -5  -7   64.46   11.86
   5  -5  -7   73.16   20.28
  -3  -5   7   83.32   11.91
   3  -5  -7   65.36   18.06
   3  -5  -7  105.71   12.06
   3   5  -7   96.31   13.58
  -1  -5   7   20.04    9.59
   1  -5  -7   11.66   14.12
   1  -5  -7   23.33    9.47
   1   5  -7    3.41    6.58
  -1  -5  -7    3.00    7.42
  -1   5  -7   -0.38    6.35
  -1  -5  -7    2.17   13.11
   1  -5   7    1.65    8.17
  -3  -5  -7   86.43   19.67
  -3   5  -7   99.67   16.77
   3  -5   7   98.81   13.44
  -3  -5  -7  102.75   12.86
  -5   5  -7   15.14    6.64
  -5   5  -7   19.34   11.57
  -5  -5  -7   17.97   14.26
  -5  -5  -7   11.62    7.84
  -7  -5  -7   56.70   12.13
  -7   5  -7   41.76   15.59
  -7   5  -7   63.96   10.27
  -7  -5  -7   41.57   16.54
  -9  -5  -7    5.04    8.37
  -9  -5  -7   22.39   14.02
  -9   5  -7   -0.27    7.53
  -9   5  -7   14.79   14.89
 -11  -5  -7   38.13   18.58
 -11   5  -7   -5.65    5.38
  11  -5   7    6.58   25.41
 -11  -5  -7   19.26   10.52
 -13   5  -7    1.63    6.62
  13  -5   7    3.48   18.05
 -13  -5  -7  -27.68   14.82
 -13  -5  -7    1.73    9.60
  15  -5   7   20.43   20.79
 -15  -5  -7   -7.30    9.42
 -15  -5  -7    4.10   16.92
 -15   5  -7    5.91    8.26
 -17  -5  -7   -1.35    9.96
 -17   5  -7   26.35   11.48
  17  -5   7   27.86   24.11
 -17  -5  -7    5.67   17.49
 -19  -5  -7  -31.93   17.59
  19  -5   7    6.29   24.23
 -19   5  -7    6.91    9.37
 -19  -5  -7  -12.28   10.68
 -21  -5  -7    0.41   11.64
 -21   5  -7    8.63   11.48
  21  -5   7  -24.46   22.30
 -23  -5  -7   14.56   14.43
  23  -5   7  -28.38   25.28
 -23   5  -7   14.69   12.46
  25  -5   7   13.99   32.83
 -25  -5  -7   12.97   15.08
 -25   5  -7   15.58   16.88
 -27   5  -7    9.69   16.49
  27  -5   7   24.16   34.27
 -27  -5  -7   26.38   17.54
  29  -5   7  -18.51   33.85
 -29  -5  -7   19.31   16.86
 -29   5  -7   21.98   16.85
 -31   5  -7    7.83   16.22
 -31  -5  -7    4.43   14.43
  31  -5   7    1.41   33.57
 -33   5  -7  -15.91   16.86
 -33  -5  -7    8.32   15.42
  33  -5   7    8.62   37.57
 -36   6   7   11.23   26.05
  36  -6  -7   78.44   31.73
  34  -6  -7   31.93   27.03
 -34  -6   7  -40.11   22.64
 -34   6   7   17.53   25.47
 -32  -6   7   -0.11   21.45
 -32   6   7    4.08   23.85
  32  -6  -7   13.12   26.57
  30  -6  -7   52.92   26.73
 -30   6   7   45.23   22.73
 -30  -6   7   64.60   24.98
  28  -6  -7   14.55   25.20
 -28  -6   7   16.41   20.50
 -28   6   7   34.82   20.95
 -26  -6   7   -8.04   19.16
 -26   6   7   22.42   20.70
  26  -6  -7   -7.26   22.45
 -24  -6   7   -3.34   18.97
  24  -6  -7   42.33   26.10
 -24   6   7   42.14   19.31
 -22   6   7   41.22   18.30
 -22  -6   7   49.32   17.93
  22  -6  -7   14.35   23.70
 -20   6   7   14.03   13.82
 -20  -6   7    2.29   15.68
  20  -6  -7   24.32   20.12
 -18   6   7   62.03   17.62
  18  -6  -7   38.86   24.37
 -18  -6   7   66.62   18.75
  16  -6  -7  227.57   33.79
 -16  -6   7  270.38   26.27
 -16   6   7  263.29   24.62
 -14  -6   7    4.42   13.94
  14  -6  -7   20.70   18.63
 -14   6   7   20.50   12.53
  12  -6  -7   -5.80    9.55
  12  -6  -7    0.13   15.99
 -12  -6   7    5.89   15.30
  10  -6  -7  409.02   37.58
 -10  -6   7  387.50   26.33
  10  -6  -7  427.63   26.46
   8  -6  -7   54.15   15.29
   8  -6  -7   37.33   26.55
  -8  -6   7   18.58   13.44
   6  -6  -7   16.11   10.62
   6   6  -7   21.44    8.13
   6  -6  -7    6.29   17.08
  -6  -6   7   63.31   14.19
   4  -6  -7   40.61   19.04
   4  -6  -7   34.52   10.97
   4   6  -7   43.68   11.93
  -4  -6   7   25.92   10.31
   2   6  -7  120.19   15.15
   2  -6  -7  160.22   14.88
   2  -6  -7  239.71   29.70
  -2  -6   7  142.14   15.03
   0  -6  -7   11.16   15.40
   0  -6   7    1.74    9.98
   0  -6  -7    3.07    7.55
   0   6  -7   -1.60    6.69
  -2  -6  -7   29.04   10.26
  -2  -6  -7    6.80   14.71
   2  -6   7   13.45   11.84
  -2   6  -7   12.63    9.26
  -4  -6  -7  353.18   21.67
  -4   6  -7  338.03   27.09
  -4  -6  -7  324.74   30.21
   4  -6   7  336.71   24.03
  -6   6  -7   59.88    9.32
  -6  -6  -7   58.82   20.18
  -6  -6  -7   40.01   11.77
  -6   6  -7   39.59   16.88
  -8  -6  -7   -3.12   15.58
  -8   6  -7   21.51    8.69
  -8  -6  -7   -4.41    9.31
   8  -6   7  -19.57   18.01
 -10   6  -7   52.63   11.51
 -10  -6  -7   79.91   19.96
  10  -6   7   82.34   24.02
 -10  -6  -7  105.90   16.46
 -12  -6  -7  136.22   19.02
 -12  -6  -7  114.06   21.54
 -12   6  -7  111.59   13.79
  12  -6   7  118.69   28.81
 -14  -6  -7   10.88   11.44
 -14   6  -7   -9.23    7.26
 -14  -6  -7   -6.61   17.14
  14  -6   7   19.25   22.80
  16  -6   7   76.19   33.73
 -16   6  -7   59.45   12.95
 -16  -6  -7   59.09   17.07
 -16  -6  -7   52.84   21.85
 -18  -6  -7  113.08   20.56
  18  -6   7  183.64   40.65
 -18   6  -7  120.09   17.13
 -20   6  -7    2.75   11.13
  20  -6   7    6.62   29.59
 -20  -6  -7   -1.18   13.96
 -22  -6  -7   21.13   15.31
  22  -6   7   57.14   37.57
 -22   6  -7   21.01   13.02
 -24  -6  -7   35.32   16.90
 -24   6  -7   48.65   16.35
  24  -6   7   75.85   39.84
 -26  -6  -7   21.64   16.89
 -26   6  -7   31.37   16.96
  26  -6   7   63.10   43.54
 -28   6  -7   13.37   16.11
  28  -6   7   11.24   38.16
 -28  -6  -7   27.39   17.72
 -30   6  -7   46.67   21.94
  30  -6   7   66.01   45.39
 -30  -6  -7   39.11   21.37
 -32   6  -7    6.91   18.25
 -32  -6  -7   41.82   21.35
  32  -6   7  -11.14   38.08
 -33   7   7   -7.30   23.57
 -33  -7   7  -14.19   23.82
  33  -7  -7  -30.03   29.42
  31  -7  -7   36.24   35.16
 -31  -7   7   26.49   27.39
 -31   7   7   71.05   25.54
 -29   7   7   24.74   23.07
 -29  -7   7   16.35   21.37
  29  -7  -7    6.03   26.09
 -27   7   7   29.66   21.48
 -27  -7   7    3.08   21.29
  27  -7  -7   -1.17   26.71
 -25  -7   7   10.93   20.34
 -25   7   7   -8.08   18.08
  25  -7  -7   -7.91   24.22
  23  -7  -7   27.97   26.30
 -23  -7   7   15.84   21.15
 -23   7   7   73.44   20.97
  21  -7  -7   37.49   25.93
 -21   7   7   36.15   18.25
 -21  -7   7   44.22   19.51
 -19  -7   7   22.63   16.02
  19  -7  -7   -8.58   20.30
 -19   7   7   22.10   16.47
 -17  -7   7   39.07   18.85
 -17   7   7   38.98   17.12
  17  -7  -7   52.08   24.51
 -15  -7   7   26.38   17.30
 -15   7   7   17.74   14.58
  15  -7  -7   16.96   23.70
  13  -7  -7   -8.21   19.11
  13  -7  -7   -9.76    9.33
 -13  -7   7   -5.30   14.33
 -11  -7   7   45.93   17.05
  11  -7  -7   55.83   23.43
  11  -7  -7   34.63   13.65
  -9  -7   7  131.92   18.47
   9  -7  -7  149.65   18.47
   9  -7  -7  128.73   28.48
  -7  -7   7    9.84   14.12
   7  -7  -7  -10.72   10.45
   7  -7  -7   47.25   19.67
  -5  -7   7   17.81   12.31
   5  -7  -7   20.25   11.88
   5  -7  -7   33.34   18.05
   3   7  -7  150.55   16.25
   3  -7  -7  180.39   28.68
   3  -7  -7  113.87   15.54
  -3  -7   7  141.22   17.09
   1  -7  -7   92.73   22.26
   1  -7  -7  110.07   16.07
  -1  -7   7  102.37   16.50
   1   7  -7  102.46   15.93
  -1  -7  -7   15.04   18.14
   1  -7   7   12.50   11.90
  -1  -7  -7   -1.69    9.84
  -1   7  -7   -9.13    6.53
  -3  -7  -7  102.80   23.58
  -3  -7  -7  100.86   15.18
   3  -7   7   60.83   15.51
  -3   7  -7   57.72   16.13
  -5  -7  -7  239.21   31.81
   5  -7   7  141.52   19.40
   5  -7   7  193.72   26.89
  -5  -7  -7  196.01   19.23
   7  -7   7   17.25   19.11
  -7  -7  -7   16.39   16.70
  -7  -7  -7   -1.80   11.54
  -7   7  -7    8.62    6.53
  -9  -7  -7   15.59   11.32
   9  -7   7   48.55   23.67
  -9   7  -7   12.84    7.97
  -9  -7  -7   18.67   17.25
  11  -7   7   89.59   29.71
 -11   7  -7   59.21   12.86
 -11  -7  -7   57.89   16.04
 -11  -7  -7   93.96   22.44
  13  -7   7   20.34   25.84
 -13   7  -7   -7.79    6.85
 -13  -7  -7    5.84   22.44
 -13  -7  -7   -1.18   12.21
  15  -7   7   29.41   26.98
 -15   7  -7   55.87   13.92
 -15  -7  -7   58.94   17.39
 -17  -7  -7   66.46   17.59
 -17   7  -7   46.21   11.68
  17  -7   7   95.72   32.07
 -19  -7  -7   10.32   15.97
  19  -7   7   52.15   32.96
 -19   7  -7   21.84   12.74
  21  -7   7   47.71   31.91
 -21  -7  -7    8.18   16.34
 -21   7  -7   44.05   13.06
  23  -7   7  102.74   38.13
 -23   7  -7   49.87   14.15
 -23  -7  -7   39.80   20.77
 -25  -7  -7   50.56   22.11
 -25   7  -7   64.84   18.55
  25  -7   7  113.99   44.08
  27  -7   7   66.93   42.13
 -27  -7  -7   -8.73   19.02
 -27   7  -7    8.70   15.33
 -29  -7  -7   11.41   18.05
  29  -7   7   77.27   50.37
 -29   7  -7   13.40   16.75
 -31   7  -7   -9.57   17.83
 -32   8   7  -19.81   23.47
  32  -8  -7  -25.06   32.93
  30  -8  -7    2.42   32.24
 -30  -8   7    3.00   26.17
 -30   8   7    8.05   24.47
  28  -8  -7   -4.36   27.63
 -28   8   7   -0.56   24.82
 -28  -8   7   21.60   26.33
 -26  -8   7  -13.43   20.81
  26  -8  -7  -19.02   26.67
 -26   8   7   -4.36   20.65
 -24   8   7   28.18   24.77
 -24  -8   7    3.19   21.76
  24  -8  -7   -9.06   28.70
 -22  -8   7   12.39   20.99
  22  -8  -7    7.43   28.70
 -22   8   7    5.21   22.36
 -20  -8   7   -8.57   19.15
 -20   8   7   -0.42   20.61
  20  -8  -7   -9.31   27.27
 -18   8   7  -15.06   16.32
 -18  -8   7  -28.77   18.82
  18  -8  -7   20.78   28.34
  16  -8  -7   42.94   28.14
 -16  -8   7   24.76   19.46
 -16   8   7    6.63   17.39
  14  -8  -7    8.98   23.02
 -14   8   7  -22.65   16.10
 -14  -8   7   47.28   20.74
 -12  -8   7    1.12   14.57
  12  -8  -7   12.52   13.17
  12  -8  -7   19.59   22.77
  10  -8  -7   11.06   11.39
  10  -8  -7   66.93   26.06
 -10  -8   7   23.82   17.25
   8  -8  -7   14.30   18.65
   8  -8  -7   20.82   13.69
  -8  -8   7   33.02   19.02
   6  -8  -7    1.65   18.90
  -6  -8   7   14.03   15.09
   6  -8  -7  -17.68   10.27
   4  -8  -7   17.42   11.42
  -4  -8   7    5.67   13.43
   4  -8  -7   16.76   19.66
   2  -8  -7   -5.89    9.45
  -2  -8   7    5.90   12.42
   2  -8  -7    6.59   17.82
   0   8  -7   35.75   12.46
   0  -8  -7   30.67   12.09
   0  -8   7   14.24   13.10
   0  -8  -7   43.12   22.59
   2  -8   7   21.91   15.03
  -2  -8  -7   -6.32    9.39
  -2  -8  -7   -6.26   16.84
  -2   8  -7  -11.25    8.49
   4  -8   7   -5.98   12.97
   4  -8   7    9.62   20.41
  -4  -8  -7   14.07   11.03
  -4  -8  -7   13.81   18.25
   6  -8   7   20.80   22.00
  -6  -8  -7    9.72   12.30
   6  -8   7    7.20   14.88
  -6  -8  -7   -2.44   15.84
  -8  -8  -7    8.31   11.81
  -8   8  -7   -1.97    6.81
  -8  -8  -7    4.37   18.82
   8  -8   7   38.58   24.52
 -10  -8  -7   32.82   14.37
 -10   8  -7   -2.30    6.35
 -10  -8  -7   12.11   17.10
  10  -8   7   51.33   26.96
  12  -8   7   46.39   26.52
 -12  -8  -7   -4.06   12.57
 -12   8  -7   10.16    9.83
 -14   8  -7   -4.68    9.63
  14  -8   7   15.06   25.46
 -14  -8  -7    1.03   13.79
  16  -8   7   -7.96   26.82
 -16   8  -7   -3.24   10.11
 -16  -8  -7    1.48   23.92
 -18  -8  -7   14.42   17.19
 -18   8  -7   29.06   11.69
  18  -8   7    1.03   28.57
 -20   8  -7   20.96   11.99
  20  -8   7    6.16   29.31
 -20  -8  -7    9.12   17.95
 -22   8  -7   26.14   12.72
  22  -8   7  -46.44   28.43
 -22  -8  -7    2.49   18.31
  24  -8   7  -41.60   31.74
 -24  -8  -7   41.68   20.75
 -24   8  -7   34.96   14.05
 -26  -8  -7  -16.06   18.90
  26  -8   7   75.06   41.37
  28  -8   7   33.63   41.84
 -28  -8  -7   19.67   22.47
 -28   8  -7   32.77   17.97
  29  -9  -7    9.17   34.16
 -29   9   7   22.12   25.72
 -27   9   7   24.17   24.45
  27  -9  -7  -28.20   37.73
 -25   9   7   48.33   25.08
  25  -9  -7  -59.47   24.77
 -23  -9   7   38.84   26.59
  23  -9  -7   25.34   31.23
 -23   9   7   48.72   29.64
  21  -9  -7   20.21   30.20
 -21   9   7   -8.24   23.21
 -21  -9   7   20.66   22.66
 -19  -9   7    7.27   22.03
 -19   9   7  -19.78   18.75
  19  -9  -7   29.37   31.27
 -17   9   7   44.37   24.84
 -17  -9   7   36.85   22.39
  17  -9  -7   56.59   29.41
  15  -9  -7   37.73   29.75
 -15   9   7   73.07   24.50
 -15  -9   7   64.43   26.03
  13  -9  -7  -21.47   23.77
 -13  -9   7   -5.13   19.14
  13  -9  -7    2.57   17.00
  11  -9  -7   22.88   28.61
  11  -9  -7   39.49   19.38
 -11  -9   7   28.21   22.22
   9  -9  -7  109.62   21.58
  -9  -9   7   56.56   16.88
   9  -9  -7   74.94   27.45
   7  -9  -7   49.81   25.60
  -7  -9   7  -31.68   16.06
   7  -9  -7   19.73   14.18
  -5  -9   7   10.25   15.09
   5  -9  -7   -4.84   12.54
   5  -9  -7  -13.89   20.86
  -3  -9   7    9.99   14.37
   3  -9  -7   37.06   14.42
   3  -9  -7   54.11   23.75
   1  -9  -7   43.52   25.52
   1  -9  -7   20.10   13.64
  -1  -9   7  -23.26   14.08
  -1  -9  -7  -14.16   18.19
   1  -9   7   20.38   15.50
  -1  -9  -7    1.43   11.94
   3  -9   7   20.51   24.20
  -3  -9  -7   40.57   22.19
  -3  -9  -7   40.69   15.69
   3  -9   7   33.77   17.59
   5  -9   7   76.26   27.98
   5  -9   7   44.55   20.51
  -5  -9  -7   51.64   25.08
  -5  -9  -7   25.87   15.15
   7  -9   7   -6.56   16.57
   7  -9   7   44.38   28.11
  -7  -9  -7    9.83   14.04
   9  -9   7   49.09   32.34
  -9   9  -7    5.04   10.11
  -9  -9  -7   46.38   19.04
  11  -9   7  120.22   34.90
 -11   9  -7   51.37   12.70
 -11  -9  -7   94.93   29.08
 -13  -9  -7   -5.41   15.92
 -13   9  -7   20.64   12.18
  13  -9   7   18.74   28.28
 -15  -9  -7    0.99   16.62
  15  -9   7    3.42   26.41
 -15   9  -7   -8.02    8.49
 -17  -9  -7   35.80   21.08
 -17   9  -7   16.15   11.30
  17  -9   7   47.79   34.34
 -19  -9  -7   -4.46   19.31
  19  -9   7  -11.42   34.11
 -19   9  -7    1.99   10.14
 -21   9  -7   33.88   13.72
 -21  -9  -7    2.02   19.59
  21  -9   7   28.77   35.28
 -23  -9  -7   35.95   24.32
 -23   9  -7   62.40   17.35
  23  -9   7   45.78   43.50
 -25   9  -7   43.61   18.65
  25  -9   7   67.54   40.57
 -25  -9  -7    9.09   22.37
  24 -10  -7    7.68   34.83
 -24  10   7   -3.93   29.97
  22 -10  -7  -27.89   32.65
 -22  10   7  -13.56   28.48
 -20  10   7   -9.83   26.61
  20 -10  -7  -28.00   32.82
  18 -10  -7   15.18   33.69
 -18  10   7  -42.65   20.34
 -16  10   7   36.42   32.28
  16 -10  -7    8.20   29.59
 -14 -10   7   -6.02   23.44
  14 -10  -7   -7.19   15.20
  14 -10  -7   22.33   28.23
  12 -10  -7  -33.82   23.31
  12 -10  -7  -14.23   15.36
 -12 -10   7   10.27   21.48
  10 -10  -7   -3.26   15.86
 -10 -10   7   23.30   26.37
  10 -10  -7   30.87   27.46
   8 -10  -7   10.81   16.95
   8 -10  -7    7.79   24.39
  -8 -10   7   11.81   22.12
   6 -10  -7  -20.88   13.09
  -6 -10   7    8.36   17.43
   6 -10  -7   26.12   26.66
   4 -10  -7  -13.47   23.72
   4 -10  -7  -13.07   14.11
  -4 -10   7  -12.88   17.96
   2 -10  -7   29.58   16.62
  -2 -10   7   44.69   21.04
   2 -10  -7   46.52   26.50
   0 -10   7  -10.91   17.19
   0 -10  -7    8.91   14.31
   0 -10  -7   20.80   23.41
  -2 -10  -7   17.12   15.85
   2 -10   7   20.78   20.38
  -2 -10  -7  -16.07   20.83
  -4 -10  -7   17.17   15.33
   4 -10   7   -5.77   14.84
  -6 -10  -7   15.43   13.36
   6 -10   7   22.55   19.01
   8 -10   7   -9.45   20.35
   8 -10   7   17.07   32.94
  -8 -10  -7   -3.39   14.31
  10 -10   7   36.25   31.83
 -10 -10  -7   31.96   17.81
 -10  10  -7   -8.59    6.43
 -12 -10  -7   -5.98   17.30
 -12  10  -7  -10.79    9.98
  12 -10   7   72.49   33.37
  14 -10   7    7.55   30.93
 -14 -10  -7    6.34   20.48
 -14  10  -7   -3.48   10.78
 -16  10  -7   -6.46    9.22
  16 -10   7   -0.96   30.64
 -16 -10  -7    1.98   20.12
 -18 -10  -7    4.70   22.22
  18 -10   7    4.98   34.83
 -18  10  -7    3.85   11.25
  20 -10   7  -26.52   34.62
 -20 -10  -7   -4.49   20.82
  22 -10   7    6.82   35.68
  19 -11  -7    3.69   33.74
 -19  11   7   22.47   45.09
  17 -11  -7    7.17   33.94
 -17  11   7  -23.67   37.19
  15 -11  -7   28.60   21.86
  15 -11  -7   98.82   37.49
  13 -11  -7   14.28   31.75
  13 -11  -7   10.35   19.25
  11 -11  -7   29.30   29.40
  11 -11  -7   17.85   20.05
   9 -11  -7   24.94   20.52
   9 -11  -7   39.66   32.21
   7 -11  -7   26.46   29.20
   7 -11  -7    8.25   15.68
   5 -11  -7    5.81   27.08
   5 -11  -7  -20.75   15.21
   3 -11  -7    4.35   16.50
   3 -11  -7    3.12   27.89
   1 -11  -7  -21.25   24.37
   1 -11  -7   -3.96   14.83
  -1 -11  -7   -3.50   14.35
  -3 -11  -7   20.69   15.97
  -5 -11  -7    0.37   18.45
  -7 -11  -7    5.48   20.34
  -9 -11  -7   10.63   19.81
 -11 -11  -7   23.31   23.06
  11 -11   7   88.22   39.75
  13 -11   7  -15.72   33.64
 -13 -11  -7   40.01   23.12
 -15 -11  -7  -20.16   20.89
  15 -11   7   50.59   39.35
 -17 -11  -7   15.71   25.44
  17 -11   7  -12.26   36.18
  12 -12  -7    2.19   20.95
  12 -12  -7    5.46   31.19
  10 -12  -7   36.94   20.86
  10 -12  -7   68.63   35.86
   8 -12  -7  -12.33   17.83
   8 -12  -7   11.54   31.66
   6 -12  -7  -47.93   26.43
   6 -12  -7   21.41   22.01
   4 -12  -7   32.40   21.38
   2 -12  -7   16.70   21.57
   0 -12  -7  -14.70   17.49
  -2 -12  -7   24.75   19.94
  -4 -12  -7   -4.67   17.11
  -6 -12  -7   36.51   23.22
  -8 -12  -7    6.77   20.40
 -40   0   8   -2.93   21.13
 -38   0   8    1.87   20.70
 -36   0   8    6.71   20.44
 -34   0   8   44.49   19.41
 -32   0   8   -2.31   18.01
 -30   0   8   77.78   20.72
 -28   0   8  102.89   19.83
 -26   0   8  162.38   18.81
  26   0  -8  123.63   19.52
  24   0  -8    2.67   11.61
 -24   0   8   15.49   12.40
  22   0  -8  208.69   22.93
 -22   0   8  214.35   21.79
 -20   0   8  110.51   16.42
  20   0  -8   81.86   17.25
  18   0  -8   16.43   12.76
 -18   0   8   22.49   10.87
 -16   0   8  302.25   18.45
  16   0  -8  268.30   24.66
  14   0  -8  220.36   22.76
 -14   0   8  217.24   15.38
 -12   0   8    1.75    7.99
  12   0  -8    3.10   11.09
  10   0  -8  728.29   35.02
 -10   0   8  724.83   18.47
   8   0  -8  807.00   34.62
  -8   0   8  809.68   15.96
   6   0  -8  181.21   18.72
   4   0  -8   12.53    9.63
   2   0  -8  433.77   26.75
   0   0  -8  336.60   26.01
  -2   0  -8  198.19   20.79
  -4   0  -8   14.05    8.98
  -6   0  -8  109.59   16.66
  -6   0  -8  117.93    8.64
  -8   0  -8    4.49    5.40
  -8   0  -8   13.18   12.35
 -10   0  -8   36.89    7.45
 -10   0  -8   86.69   17.36
 -12   0  -8  514.81   31.48
 -12   0  -8  551.82   20.27
 -14   0  -8   23.73   14.74
 -14   0  -8   19.14    8.10
 -16   0  -8    2.79    6.81
 -16   0  -8  -14.82   16.13
 -18   0  -8  197.70   26.84
 -18   0  -8  200.23   16.86
 -20   0  -8  127.61   15.87
 -20   0  -8  185.90   26.11
 -22   0  -8   -7.26    9.44
 -22   0  -8  -20.57   15.80
 -24   0  -8   22.04   11.42
 -24   0  -8   -2.30   17.53
 -26   0  -8  191.55   22.23
 -26   0  -8  138.69   29.56
 -28   0  -8   52.24   14.61
 -28   0  -8   70.27   26.18
 -30   0  -8  -15.78   21.05
 -30   0  -8   13.62   12.78
 -32   0  -8   36.68   25.82
 -32   0  -8   47.85   17.07
 -34   0  -8  -30.24   21.88
 -34   0  -8   22.29   18.39
 -36   0  -8   11.39   17.19
 -36   0  -8  -47.00   22.33
 -39   1   8    1.80   21.93
 -37   1   8    1.10   20.27
 -37  -1   8    1.98   20.14
 -35  -1   8  -11.90   18.75
 -35   1   8   -0.69   25.46
 -33  -1   8   -0.34   17.35
 -33   1   8   27.59   20.57
 -31  -1   8   -4.01   17.69
 -31   1   8  -14.81   15.30
  29  -1  -8    7.06   13.35
 -29   1   8    2.89   19.43
 -29  -1   8  -24.16   14.28
 -27  -1   8   -8.80   14.77
  27  -1  -8   14.35   13.34
 -27   1   8  -13.20   14.76
 -25  -1   8   24.88   15.64
 -25   1   8   10.47   14.09
  25  -1  -8   30.50   15.13
  23   1  -8   31.08   13.78
 -23   1   8   40.29   16.49
 -23  -1   8   47.36   15.70
  23  -1  -8   33.16   15.41
  21  -1  -8   17.87   13.61
 -21  -1   8   40.57   13.80
  21   1  -8   33.31   13.59
 -21   1   8   20.40   13.11
  19  -1  -8   41.99   16.36
 -19   1   8   62.49   14.47
  19   1  -8   22.66   13.19
 -19  -1   8   63.01   14.82
 -17  -1   8    8.59    8.82
  17  -1  -8    1.76   11.46
 -17   1   8    2.05    9.49
  17   1  -8    9.41   10.97
 -15   1   8   65.18   11.59
 -15  -1   8   69.09   10.58
  15   1  -8   63.55   14.95
  15  -1  -8   55.76   16.23
  13   1  -8    2.79   10.45
  13  -1  -8   -0.66    9.62
 -13   1   8   -5.61    7.83
 -13  -1   8    2.81    6.96
  11   1  -8    7.38    9.33
 -11   1   8    1.96    6.82
 -11  -1   8    2.44    6.51
  11  -1  -8    1.85   10.63
  -9   1   8  274.33   12.69
   9   1  -8  292.02   21.04
   9  -1  -8  276.39   24.46
  -7   1   8  232.79   10.94
   7   1  -8  256.66   19.80
   7  -1  -8  240.04   22.36
   5   1  -8    1.83    6.96
   5  -1  -8    4.82    8.10
   3   1  -8    4.98    7.81
   3  -1  -8   23.43   11.45
   1   1  -8  169.24   18.51
   1  -1  -8  148.22   19.21
  -1   1  -8  189.43   18.69
  -1  -1  -8  238.35    9.19
  -1  -1  -8  204.09   22.59
  -3   1  -8   -2.29    8.11
  -3  -1  -8    8.23    4.58
  -3  -1  -8    1.36   10.04
  -5  -1  -8   57.04    7.53
  -5   1  -8   61.00   14.53
  -5  -1  -8   42.78   13.90
  -7  -1  -8   34.85   13.45
  -7  -1  -8   25.07    6.91
  -7   1  -8   31.86   13.86
  -7   1  -8   42.17    6.28
  -9  -1  -8    9.65    5.99
  -9   1  -8    7.65   12.22
  -9  -1  -8   -5.06   10.88
  -9   1  -8    2.82    4.23
 -11   1  -8  124.78   11.11
 -11  -1  -8  125.95   20.19
 -11  -1  -8  117.47   12.78
 -11   1  -8  141.33   21.22
 -13  -1  -8   16.27   13.57
 -13   1  -8   18.21   15.27
 -13  -1  -8    1.46    6.89
 -13   1  -8  -10.02    5.87
 -15   1  -8   22.61    9.84
 -15  -1  -8   13.79    9.37
 -15   1  -8   49.84   18.66
 -15  -1  -8   -1.25   20.57
 -17  -1  -8   28.64   11.56
 -17   1  -8   17.49   16.41
 -17  -1  -8    5.71   14.40
 -17   1  -8   24.32    9.51
 -19   1  -8   56.70   12.14
 -19  -1  -8   68.17   11.92
 -19  -1  -8   72.50   19.11
 -19   1  -8  123.62   23.58
 -21   1  -8   -7.10    9.13
 -21  -1  -8  -11.69    8.07
 -21   1  -8   21.37   16.06
 -21  -1  -8   -1.23   13.62
 -23  -1  -8    7.33    9.19
 -23   1  -8   -3.39   15.62
 -23  -1  -8    6.22   17.49
 -23   1  -8   22.38   10.19
 -25   1  -8    9.63   17.73
 -25  -1  -8   13.98   19.59
 -25  -1  -8   29.55   12.58
 -25   1  -8    7.21    9.73
 -27   1  -8    1.71   13.38
 -27  -1  -8   41.90   15.20
 -27   1  -8   21.15   21.26
 -27  -1  -8   41.72   23.62
 -29   1  -8   -6.76   12.01
 -29  -1  -8   11.96   13.30
 -29   1  -8  -26.74   15.93
 -29  -1  -8    6.97   20.75
 -31  -1  -8   -2.00   23.56
 -31   1  -8    0.19   21.26
 -31   1  -8    0.05   14.12
 -31  -1  -8   10.74   13.20
 -33   1  -8   20.70   22.94
 -33  -1  -8    2.88   23.66
 -33   1  -8  -13.91   13.32
 -33  -1  -8   31.31   15.83
 -35   1  -8  -11.41   15.55
 -35   1  -8   10.53   24.37
 -35  -1  -8  -21.86   13.42
 -38   2   8   13.53   20.10
 -36  -2   8   57.37   24.07
 -36   2   8   17.65   26.35
 -34   2   8   90.51   26.32
 -34  -2   8   93.38   25.54
  32  -2  -8   23.11   19.15
 -32   2   8   47.74   20.17
 -32  -2   8    7.79   18.07
  30  -2  -8   60.97   22.92
 -30  -2   8   41.70   19.73
 -30   2   8   30.19   20.50
 -28   2   8   69.77   19.41
  28  -2  -8   36.16   17.63
 -28  -2   8   83.23   19.37
  26  -2  -8   94.05   21.00
 -26   2   8   92.61   19.11
 -26  -2   8  137.82   21.25
 -24   2   8   -6.95   13.02
 -24  -2   8  -13.36   12.02
  24  -2  -8    0.82   14.04
 -22  -2   8  261.12   20.55
  22  -2  -8  231.19   29.76
 -22   2   8  242.05   22.83
  20  -2  -8  249.07   28.03
 -20  -2   8  226.46   18.57
 -20   2   8  225.43   20.68
  18  -2  -8    6.59   14.55
  18   2  -8   -3.27   10.53
 -18  -2   8   -4.03   10.43
 -18   2   8  -10.22   10.90
 -16   2   8   85.13   13.23
  16  -2  -8   30.78   16.41
  16   2  -8   67.00   14.18
 -16  -2   8   77.38   12.15
  14   2  -8  151.92   17.53
 -14  -2   8  176.85   14.74
 -14   2   8  158.01   14.10
  14  -2  -8  121.17   20.14
  12   2  -8   50.54   12.26
  12  -2  -8   34.20   15.07
 -12   2   8   16.43    8.36
 -12  -2   8   53.47    9.41
 -10   2   8  327.79   17.01
  10   2  -8  314.47   21.94
  10  -2  -8  312.38   27.76
   8  -2  -8  285.88   25.51
  -8   2   8  273.83   13.70
   8   2  -8  274.14   20.80
  -6   2   8  247.42   12.84
   6  -2  -8  277.05   25.48
   6   2  -8  253.07   20.94
   4  -2  -8    0.12    2.22
   4  -2  -8    4.65   10.18
   4   2  -8   -7.08    7.09
   2  -2  -8   39.52   13.43
   2  -2  -8   43.69    6.35
   2   2  -8   62.83   12.94
   0  -2  -8  690.56   17.85
   0   2  -8  724.71   33.93
   0  -2  -8  675.18   33.82
  -2  -2  -8   41.40    7.18
  -2  -2  -8   17.80   11.10
  -2   2  -8   42.49   13.06
  -4   2  -8   40.36   11.88
  -4  -2  -8   46.82   14.99
  -4  -2  -8   44.74    7.25
  -6  -2  -8  488.63   18.07
  -6  -2  -8  457.73   29.61
  -6   2  -8  494.26   31.67
  -8   2  -8   46.60    7.33
  -8   2  -8   34.34   14.10
  -8  -2  -8   51.16    8.70
  -8  -2  -8   76.67   17.88
 -10   2  -8   17.70    6.12
 -10   2  -8   -7.73    9.92
 -10  -2  -8   -6.86   11.24
 -10  -2  -8   -2.79    6.85
 -12   2  -8  203.20   14.81
 -12  -2  -8  218.11   14.91
 -12  -2  -8  232.06   24.57
 -12   2  -8  223.98   25.76
 -14  -2  -8  147.90   15.88
 -14   2  -8  140.48   13.79
 -14   2  -8  126.93   22.39
 -14  -2  -8  144.59   22.62
 -16   2  -8   -2.13    8.14
 -16  -2  -8   -9.42    8.95
 -16  -2  -8   16.41   13.82
 -16   2  -8  -11.36   12.31
 -18  -2  -8   62.08   18.80
 -18  -2  -8   74.92   14.18
 -18   2  -8   88.03   22.07
 -18   2  -8   65.86   12.18
 -20   2  -8   38.62   14.57
 -20  -2  -8   39.55   12.42
 -20  -2  -8   58.30   19.18
 -20   2  -8   40.66   20.17
 -22  -2  -8   16.93   10.88
 -22   2  -8  -19.71   16.20
 -22  -2  -8  -21.27   14.31
 -22   2  -8    2.83    9.49
 -24  -2  -8   15.14   11.69
 -24   2  -8    3.55   20.47
 -24  -2  -8   30.71   18.55
 -24   2  -8   12.59   10.80
 -26   2  -8   75.94   19.74
 -26  -2  -8   94.18   24.67
 -26   2  -8   41.80   27.79
 -26  -2  -8   66.65   16.47
 -28  -2  -8  -20.53   19.34
 -28  -2  -8    4.87   13.26
 -28   2  -8   28.18   26.07
 -28   2  -8   18.00   13.18
 -30   2  -8    0.89   24.18
 -30  -2  -8   -8.04   20.46
 -30   2  -8  -19.52   11.54
 -30  -2  -8   22.05   15.52
 -32   2  -8    5.94   26.71
 -32  -2  -8   29.12   17.96
 -32   2  -8    3.58   14.26
 -34   2  -8  -17.21   13.29
 -34   2  -8   12.13   28.93
 -34  -2  -8    9.31   17.42
 -37   3   8   14.98   25.52
  35  -3  -8   57.82   25.12
 -35   3   8   46.49   25.25
  33  -3  -8   13.80   19.36
 -33   3   8   42.60   21.14
 -31   3   8  -22.27   16.37
 -31  -3   8    2.43   19.05
  31  -3  -8  -19.79   16.19
 -29   3   8  159.59   25.21
  29  -3  -8  137.87   27.74
 -29  -3   8  168.61   24.20
  27  -3  -8  181.88   30.81
 -27  -3   8  208.48   23.67
 -27   3   8  189.86   25.63
  25  -3  -8  171.72   26.85
 -25   3   8  190.07   22.97
 -25  -3   8  140.70   20.88
 -23  -3   8   43.88   15.33
 -23   3   8   34.95   14.92
  23  -3  -8   15.15   15.86
 -21  -3   8   55.74   16.58
 -21   3   8   47.37   15.71
  21  -3  -8   19.28   18.27
 -19   3   8  100.99   15.47
  19  -3  -8   96.77   24.50
 -19  -3   8  108.55   16.58
 -17  -3   8   26.38   12.07
  17  -3  -8    6.63   13.88
 -17   3   8    6.18   10.84
 -15   3   8   84.91   13.64
  15  -3  -8  100.50   23.66
  15   3  -8  125.74   15.92
 -13   3   8  130.43   14.07
  13   3  -8  133.69   15.65
  13  -3  -8  183.81   25.85
 -11   3   8   41.98   10.44
  11   3  -8   11.67    8.49
  11  -3  -8   24.55   15.35
   9  -3  -8  304.56   28.92
   9   3  -8  287.33   19.57
  -9   3   8  302.48   17.62
  -7   3   8   76.32   10.52
   7   3  -8   63.42   11.93
   7  -3  -8   80.31   19.13
   5  -3  -8   -2.57   11.31
   5   3  -8   27.13   10.80
   5  -3  -8   20.78    6.60
   3  -3  -8  100.93   10.63
   3  -3  -8  117.27   19.07
   3   3  -8  120.09   16.13
   1  -3  -8  234.00   24.22
   1  -3  -8  215.26   12.89
   1   3  -8  228.26   20.70
  -1  -3  -8  126.14   10.95
  -1  -3  -8  120.96   20.22
  -1   3  -8  152.79   17.82
  -3  -3  -8   88.83   19.98
  -3  -3  -8   97.66   10.45
  -3   3  -8   98.58   19.36
  -5   3  -8  161.99   21.13
  -5  -3  -8  139.88   21.45
  -5  -3  -8  146.38   12.05
  -7   3  -8  150.15   20.99
  -7  -3  -8  130.01   20.68
  -7  -3  -8  120.01   12.09
  -9  -3  -8    8.25   13.57
  -9   3  -8   33.22   14.48
  -9   3  -8   10.19    6.92
  -9  -3  -8   24.50    9.30
 -11   3  -8   88.13   11.36
 -11   3  -8   95.03   20.15
 -11  -3  -8   96.71   19.50
 -11  -3  -8   78.28   12.05
 -13  -3  -8  129.20   24.69
 -13  -3  -8  171.91   16.84
 -13   3  -8  176.96   16.19
 -13   3  -8  197.11   32.21
 -15   3  -8    4.09   16.59
 -15  -3  -8   -1.29    8.99
 -15  -3  -8   -9.44   13.83
 -15   3  -8   16.63    9.39
 -17  -3  -8   66.97   17.95
 -17   3  -8   74.64   14.62
 -17  -3  -8   62.91   12.66
 -17   3  -8   90.09   24.96
 -19   3  -8  286.54   36.43
 -19  -3  -8  298.77   23.56
 -19  -3  -8  222.08   26.22
 -19   3  -8  270.06   21.48
 -21  -3  -8   38.32   19.65
 -21  -3  -8   70.58   16.53
 -21   3  -8   94.78   29.16
 -21   3  -8   41.53   13.87
 -23   3  -8   -0.11   10.13
 -23  -3  -8   13.22   18.02
 -23  -3  -8   11.13   11.02
 -23   3  -8   22.79   23.68
 -25   3  -8   37.03   28.90
 -25  -3  -8   76.50   25.41
 -25   3  -8   45.28   15.19
 -25  -3  -8   61.11   17.52
 -27   3  -8   37.90   30.92
 -27  -3  -8   50.00   24.17
 -27   3  -8   33.19   14.47
 -27  -3  -8   68.92   18.61
 -29   3  -8   13.65   29.68
 -29   3  -8    5.59   14.91
 -29  -3  -8   -9.94   12.96
 -31  -3  -8   53.42   20.12
 -31   3  -8   53.16   35.95
 -31   3  -8    7.39   12.61
 -33   3  -8   94.43   38.98
 -33  -3  -8   40.13   19.87
 -35  -3  -8   -6.33   18.29
 -35   3  -8   -2.53   35.02
  36  -4  -8   14.41   20.67
 -36   4   8   -8.74   22.42
  34  -4  -8   42.38   27.54
 -34   4   8    5.42   22.84
  32  -4  -8    6.97   17.42
 -32   4   8    0.40   22.57
  30  -4  -8   10.69   18.38
 -30   4   8  -14.43   19.77
  28  -4  -8  -24.05   18.42
 -28   4   8   11.95   17.22
 -26   4   8   -5.34   16.90
  26  -4  -8    7.14   17.10
 -24   4   8  -11.39   13.80
  24  -4  -8   -9.65   14.72
  22  -4  -8   -0.08   16.18
 -22   4   8   11.35   14.28
 -20   4   8    0.26   12.56
  20  -4  -8  -11.02   14.92
  18  -4  -8   17.93   17.01
 -18   4   8   56.09   15.30
  16  -4  -8  -10.57   14.69
 -16   4   8   17.17   11.29
  14  -4  -8   45.62   18.91
 -14   4   8   70.29   15.35
  12  -4  -8    4.21   14.27
 -12   4   8   -4.06    9.17
  12   4  -8    0.98    7.39
 -10   4   8    1.45    8.03
  10  -4  -8    5.41   13.91
  10   4  -8   12.82    7.09
   8  -4  -8   -1.83    5.24
   8   4  -8   23.74    9.57
   8  -4  -8  -19.60   10.74
   6   4  -8    4.26    6.40
   6  -4  -8    6.68   12.15
   6  -4  -8    1.47    6.60
   4   4  -8    8.80    7.20
   4  -4  -8   -3.90    6.55
   4  -4  -8   -5.60   11.38
   2  -4  -8   24.49    8.11
   2   4  -8   35.31   10.31
   2  -4  -8   17.16   12.80
   0   4  -8    9.31    8.38
   0  -4  -8    5.26    7.36
   0  -4  -8   -9.68   10.96
  -2   4  -8   49.29   14.15
  -2  -4  -8   45.44   15.92
  -2  -4  -8   50.89    9.54
  -4  -4  -8   -8.59   10.81
  -4   4  -8   -5.79    9.02
  -4  -4  -8   -4.23    6.72
  -6   4  -8    6.20    9.90
  -6  -4  -8    4.57    7.35
  -6  -4  -8  -10.32   11.83
  -8   4  -8  -10.70   10.54
  -8  -4  -8   -2.82   12.97
  -8  -4  -8   -7.36    6.45
 -10   4  -8   89.54   21.25
 -10  -4  -8   52.93   12.55
 -10  -4  -8   57.48   21.28
 -12  -4  -8   17.86   10.77
 -12   4  -8   -4.73    6.50
 -12  -4  -8    0.31   15.96
 -12   4  -8  -31.57   11.50
 -14   4  -8  -17.02   14.48
 -14   4  -8    6.84    8.51
 -14  -4  -8   34.39   19.06
 -14  -4  -8   17.02   10.39
 -16   4  -8   25.12   10.26
 -16  -4  -8   28.55   19.04
 -16   4  -8   17.41   18.58
 -16  -4  -8   30.16   11.80
 -18   4  -8    4.89   10.41
 -18  -4  -8   23.80   19.15
 -18   4  -8   -5.88   17.89
 -18  -4  -8    2.78   10.98
 -20  -4  -8   -3.55    9.87
 -20  -4  -8   11.18   17.68
 -20   4  -8   -2.13   21.87
 -20   4  -8    5.49   12.83
 -22  -4  -8    7.10   17.91
 -22  -4  -8   -8.02   11.67
 -22   4  -8    5.17   12.06
 -22   4  -8  -38.51   22.67
 -24   4  -8   20.81   35.04
 -24   4  -8    4.95   14.19
 -24  -4  -8   -8.13   19.70
 -24  -4  -8   -4.74   10.49
 -26   4  -8   59.85   42.08
 -26  -4  -8   -2.26   12.98
 -26   4  -8   -6.12   12.33
 -28  -4  -8   10.64   14.65
 -28   4  -8    1.11   41.15
 -30  -4  -8   13.35   16.09
 -30   4  -8   51.02   50.92
 -32   4  -8    9.38   49.27
 -32  -4  -8    2.02   13.63
 -34  -4  -8    5.86   15.25
 -34   4  -8   55.65   52.63
 -35   5   8   27.29   27.06
  35  -5  -8   25.16   25.00
 -33   5   8   50.23   25.77
  33  -5  -8   54.75   27.32
 -31   5   8   -8.59   22.51
  31  -5  -8   22.43   22.87
  29  -5  -8   59.14   27.32
 -29   5   8   66.59   25.03
  27  -5  -8   45.79   25.15
 -27   5   8   84.52   22.13
  25  -5  -8   27.60   22.27
 -25   5   8   48.01   20.69
  23  -5  -8   55.76   23.81
 -23   5   8   20.52   18.08
 -21   5   8  148.53   23.35
  21  -5  -8  141.76   30.68
 -19   5   8   -4.66   12.38
  19  -5  -8   -9.58   16.90
 -17   5   8  115.58   17.51
  17  -5  -8   67.17   22.79
 -15   5   8  254.17   21.47
  15  -5  -8  304.96   36.67
 -13   5   8  157.73   16.95
  13  -5  -8  143.67   25.98
  11  -5  -8   63.12   22.89
 -11   5   8   62.61   13.10
   9  -5  -8  223.61   19.06
   9   5  -8  208.60   17.91
   9  -5  -8  261.50   30.44
   7   5  -8  327.53   20.94
   7  -5  -8  353.83   21.48
   7  -5  -8  346.39   34.76
   5   5  -8   -5.68    6.91
   5  -5  -8   17.18    9.33
   5  -5  -8   27.48   16.90
   3  -5  -8   10.14    8.43
   3   5  -8    7.65    6.69
   3  -5  -8   -1.05   13.67
   1  -5  -8  241.86   17.78
   1   5  -8  203.62   19.32
   1  -5  -8  190.68   25.78
  -1   5  -8  136.49   17.81
  -1  -5  -8  169.64   24.41
  -1  -5  -8  132.26   15.35
  -3  -5  -8   36.06   10.58
  -3  -5  -8   78.25   21.35
  -3   5  -8   61.93   14.73
  -5  -5  -8  134.10   41.20
  -5  -5  -8  151.55   17.41
  -5   5  -8  165.70   22.53
  -7  -5  -8  222.25   26.99
  -7   5  -8  240.97   26.58
  -7  -5  -8  240.94   18.87
  -9  -5  -8   20.36   17.41
  -9  -5  -8    6.12    9.70
  -9   5  -8    9.10   17.74
 -11   5  -8  143.97   26.06
 -11  -5  -8  110.65   15.32
 -11  -5  -8   84.47   22.26
 -13  -5  -8  123.23   17.48
 -13  -5  -8  127.11   25.19
 -13   5  -8  161.07   30.19
 -15  -5  -8   -4.26   16.61
 -15  -5  -8   13.98   12.78
 -15   5  -8   -4.97   22.07
 -17   5  -8  203.10   43.04
 -17  -5  -8  145.46   20.38
 -17  -5  -8  171.70   29.02
 -19  -5  -8  128.95   25.05
 -19   5  -8  252.15   52.92
 -19  -5  -8  134.10   18.81
 -21   5  -8  135.87   56.81
 -21  -5  -8   25.32   21.35
 -21  -5  -8   59.16   17.70
 -23  -5  -8    0.56   13.33
  23  -5   8   -5.01   30.74
 -23   5  -8  -40.51   55.35
 -25   5  -8  190.96   93.94
 -25  -5  -8   72.68   19.67
  25  -5   8   55.30   36.58
 -27   5  -8  281.11  118.33
 -29   5  -8 -120.31   94.59
 -29  -5  -8    6.33   14.42
 -31  -5  -8   12.49   18.74
 -31   5  -8   53.48  127.07
  34  -6  -8  -15.78   24.87
 -34   6   8   13.67   23.94
  32  -6  -8   12.78   25.58
 -32   6   8  -12.33   24.19
 -30   6   8   20.54   21.53
  30  -6  -8   -4.79   22.96
 -28   6   8   78.58   24.64
  28  -6  -8   48.03   29.45
 -26   6   8   21.35   19.16
  26  -6  -8   40.39   29.05
 -24   6   8   13.09   17.92
  24  -6  -8    0.86   23.66
 -22   6   8    7.08   14.35
  22  -6  -8    8.67   22.63
  20  -6  -8    4.37   19.79
 -20   6   8   -5.36   16.87
 -18   6   8    2.45   15.74
  18  -6  -8   -0.92   19.68
  16  -6  -8   67.90   24.87
 -16   6   8   50.96   17.67
 -14   6   8   76.71   18.70
  14  -6  -8   47.16   22.34
 -12   6   8   -8.45   10.63
  12  -6  -8  -18.67   15.48
  10  -6  -8   90.26   24.23
  10  -6  -8  112.17   16.44
   8  -6  -8  122.41   27.30
   8  -6  -8  130.61   18.34
   6  -6  -8   22.08   10.95
   6  -6  -8    8.93   17.67
   6   6  -8   -1.23    8.06
   4  -6  -8   -0.91   16.22
   4  -6  -8   -0.15    9.66
   4   6  -8   -8.46    6.79
   2   6  -8   95.63   16.07
   2  -6  -8  129.69   25.46
   2  -6  -8  128.91   16.71
   0   6  -8   53.41   13.09
   0  -6  -8   77.26   13.59
   0  -6  -8   76.12   21.26
  -2  -6  -8   37.50   10.01
  -2   6  -8   34.93   12.22
  -2  -6  -8   43.97   18.29
  -4  -6  -8    2.92    9.05
  -4   6  -8    2.95   11.62
  -4  -6  -8  -14.46   13.50
  -6   6  -8   43.16   17.00
  -6  -6  -8   25.82   10.02
  -6  -6  -8   65.02   19.49
  -8  -6  -8    0.41   16.53
  -8   6  -8   -2.19   13.36
  -8  -6  -8   16.47   10.02
 -10   6  -8  -12.55   14.85
 -10  -6  -8   -6.88   14.76
 -10  -6  -8    9.87    9.28
 -12  -6  -8   12.90   16.94
 -12  -6  -8   17.44   12.60
 -12   6  -8   48.73   24.60
  14  -6   8   -5.78   22.91
 -14   6  -8   32.26   30.74
 -14  -6  -8   -4.89   10.84
 -14  -6  -8   -2.52   16.74
 -16   6  -8   53.48   43.26
 -16  -6  -8   51.32   22.57
  16  -6   8   33.02   24.26
 -16  -6  -8   33.29   14.94
  18  -6   8   99.43   32.25
 -18  -6  -8   86.26   18.89
  20  -6   8  101.35   34.76
 -20  -6  -8   74.47   20.42
 -22  -6  -8    5.39   15.53
  22  -6   8   -3.25   34.00
  24  -6   8   -7.51   35.68
 -24  -6  -8   33.00   16.97
 -26  -6  -8   32.93   16.16
  26  -6   8   15.52   38.56
 -28  -6  -8   11.70   19.98
  28  -6   8   12.50   34.96
 -30  -6  -8   -6.77   17.08
  30  -6   8    9.16   34.76
  33  -7  -8   17.15   31.65
 -33   7   8  -26.91   24.16
 -31   7   8    0.39   23.75
  31  -7  -8    0.74   27.48
 -29   7   8   14.12   22.40
  29  -7  -8   -3.70   26.99
  27  -7  -8   27.19   27.20
 -27   7   8   -4.23   23.99
 -25   7   8   30.56   22.19
  25  -7  -8    0.38   26.15
 -23   7   8   21.48   19.85
  23  -7  -8   24.94   24.85
 -21   7   8   73.82   21.47
  21  -7  -8   44.35   28.68
 -19   7   8    2.68   16.94
  19  -7  -8  -13.32   21.54
  17  -7  -8   32.01   24.99
 -17   7   8   12.03   17.47
  15  -7  -8  118.78   29.00
 -15   7   8  107.28   17.81
 -13   7   8   92.76   18.18
  13  -7  -8  159.85   32.52
  11  -7  -8   14.03   20.71
  11  -7  -8   -9.62   10.60
   9  -7  -8   -8.73    9.49
   9  -7  -8   -6.26   16.79
   7  -7  -8   61.81   15.59
   7  -7  -8   78.75   23.57
   5  -7  -8    9.80   10.92
   5  -7  -8  -21.17   16.55
   3  -7  -8    7.36   18.37
   3  -7  -8    1.74   10.38
   3   7  -8   -7.96    8.31
   1   7  -8   51.18   13.30
   1  -7  -8   65.03   14.82
   1  -7  -8   67.76   23.22
  -1  -7  -8   65.01   14.99
  -1   7  -8   48.31   13.24
  -1  -7  -8   99.19   25.57
  -3  -7  -8   31.79   10.09
  -3   7  -8   39.83   14.70
  -3  -7  -8   21.51   17.39
  -5  -7  -8   61.76   20.64
  -5   7  -8   24.20   15.26
  -5  -7  -8   21.44   11.70
  -7  -7  -8  142.23   18.09
  -7  -7  -8  118.84   24.59
  -7   7  -8  124.72   24.10
  -9  -7  -8    9.47   18.55
  -9   7  -8   14.30   18.98
  -9  -7  -8   -2.08   10.06
 -11   7  -8   38.12   25.96
  11  -7   8   37.71   24.70
 -11  -7  -8   11.27   18.17
 -11  -7  -8   34.00   14.35
 -13  -7  -8   93.82   26.34
 -13  -7  -8   31.77   13.94
  13  -7   8   70.20   26.88
 -15  -7  -8    9.70   15.93
  15  -7   8   40.71   29.64
  17  -7   8   23.96   28.55
 -17  -7  -8   -7.83   12.92
 -19  -7  -8    5.51   15.37
  19  -7   8   17.68   29.23
 -21  -7  -8    5.71   14.96
  21  -7   8   12.14   27.81
 -23  -7  -8   12.82   17.65
  23  -7   8   42.84   35.74
 -25  -7  -8    5.40   20.83
  25  -7   8   -8.09   31.13
  27  -7   8   14.49   36.13
 -27  -7  -8   -6.13   18.21
  29  -7   8  -50.96   36.71
 -29  -7  -8   -4.89   19.49
 -30   8   8    5.27   24.04
  30  -8  -8   30.61   31.98
  28  -8  -8   23.83   34.81
 -28   8   8   76.01   28.06
  26  -8  -8   19.92   33.71
 -26   8   8   49.76   24.78
  24  -8  -8   -3.05   27.47
 -24   8   8  -21.87   20.38
  22  -8  -8   51.73   31.13
 -22   8   8   22.41   22.11
  20  -8  -8   42.73   29.17
 -20   8   8   81.60   23.57
  18  -8  -8   37.80   26.25
 -18   8   8   -2.99   19.07
  16  -8  -8   38.12   29.59
 -16   8   8   25.10   16.30
  14  -8  -8  115.87   32.57
 -14   8   8   63.40   20.19
  12  -8  -8    2.97   12.90
  12  -8  -8   42.79   24.45
  10  -8  -8   58.17   27.86
  10  -8  -8   56.86   18.84
   8  -8  -8  139.77   20.17
   8  -8  -8  167.35   35.03
   6  -8  -8   88.25   18.41
   6  -8  -8   49.54   24.81
   4  -8  -8    5.46   13.18
   4  -8  -8   -5.99   20.80
   2  -8  -8   15.24   22.35
   2  -8  -8   -4.60   11.47
   0  -8  -8  132.45   27.09
   0  -8  -8   85.35   17.16
  -2  -8  -8   -9.14   11.04
  -2  -8  -8   19.12   20.04
  -2   8  -8   -5.20    8.51
  -4   8  -8   16.41   12.50
  -4  -8  -8   25.08   10.63
  -4  -8  -8   35.10   21.91
  -6  -8  -8   59.62   23.19
  -6   8  -8   12.81   15.84
  -6  -8  -8   46.32   15.07
  -8  -8  -8   -0.22   15.94
  -8   8  -8    8.48   17.77
  -8  -8  -8    3.08   11.05
 -10  -8  -8   70.52   26.07
 -10  -8  -8   51.86   18.37
  10  -8   8   64.76   26.61
 -12  -8  -8   77.75   18.24
  12  -8   8  106.90   38.79
  14  -8   8   76.78   30.63
 -14  -8  -8   54.36   17.93
 -16  -8  -8   19.68   15.60
  16  -8   8   56.66   31.57
  18  -8   8   11.93   30.43
 -18  -8  -8   26.86   18.53
 -20  -8  -8   46.76   21.90
  20  -8   8   61.32   40.23
 -22  -8  -8   31.80   20.42
  22  -8   8    4.01   34.08
  24  -8   8    6.09   37.51
 -24  -8  -8    8.72   19.71
 -26  -8  -8   10.54   19.87
  26  -8   8   71.32   43.69
 -27   9   8   36.37   27.56
  27  -9  -8   24.95   33.00
 -25   9   8   -0.93   27.88
  25  -9  -8    4.73   29.21
 -23   9   8  -17.94   23.73
  23  -9  -8   27.20   36.77
  21  -9  -8  -22.55   29.46
 -21   9   8   27.26   22.98
 -19   9   8   10.53   25.68
  19  -9  -8   10.75   28.20
  17  -9  -8  -17.64   25.55
 -17   9   8  -15.84   19.75
  15  -9  -8   13.82   26.87
 -15   9   8    6.99   24.19
  13  -9  -8   -6.51   25.93
  13  -9  -8  -11.15   15.05
  11  -9  -8   33.94   28.92
  11  -9  -8   -8.06   14.73
   9  -9  -8    2.76   14.06
   9  -9  -8  -19.87   23.96
   7  -9  -8   46.97   32.51
   7  -9  -8   54.33   18.13
   5  -9  -8  -24.37   11.70
   5  -9  -8  -26.84   44.00
   3  -9  -8   11.52   13.28
   3  -9  -8   -4.45   23.47
   1  -9  -8   12.05   13.73
   1  -9  -8   -2.38   23.38
  -1  -9  -8   -0.79   20.63
  -1  -9  -8    3.07   12.28
  -3  -9  -8   10.58   14.47
  -3  -9  -8  -20.01   23.30
  -5  -9  -8  -18.65   21.21
  -5  -9  -8    0.99   12.52
  -5   9  -8   -2.26   12.70
  -7   9  -8  -26.57   12.52
  -7  -9  -8   36.93   27.74
  -7  -9  -8   22.33   14.57
  -9  -9  -8    7.06   15.32
   9  -9   8   24.03   25.05
 -11  -9  -8   -4.86   14.06
  11  -9   8   -1.67   28.53
 -13  -9  -8   -2.14   15.11
  13  -9   8  -20.50   27.76
  15  -9   8   -0.04   30.36
 -15  -9  -8  -12.05   15.07
  17  -9   8  -10.32   30.03
 -17  -9  -8    7.34   17.86
  19  -9   8   14.92   33.87
 -19  -9  -8   -0.22   16.65
  21  -9   8   30.63   38.85
 -21  -9  -8  -22.68   18.13
 -23  -9  -8   28.82   23.89
  23  -9   8   10.66   38.60
  22 -10  -8   12.56   39.75
 -22  10   8   77.91   32.24
  20 -10  -8   21.22   37.49
 -20  10   8  -15.64   30.56
 -18  10   8  -25.98   29.73
  18 -10  -8  -21.08   28.71
  16 -10  -8   45.31   34.73
 -16  10   8   62.99   31.71
  14 -10  -8   78.52   23.51
  14 -10  -8   25.59   32.20
  12 -10  -8    2.18   16.34
  12 -10  -8   29.07   28.69
  10 -10  -8   23.16   17.46
  10 -10  -8   22.77   30.25
   8 -10  -8   73.10   31.39
   8 -10  -8   26.91   16.52
   6 -10  -8   29.70   31.57
   6 -10  -8   32.28   17.72
   4 -10  -8  -18.35   25.26
   4 -10  -8   -4.04   15.51
   2 -10  -8   27.42   15.35
   2 -10  -8  -39.54   21.46
   0 -10  -8   29.53   15.69
   0 -10  -8   38.26   27.06
  -2 -10  -8  -49.60   20.34
  -2 -10  -8   -4.47   13.34
  -4 -10  -8   29.47   18.00
  -6 -10  -8   43.69   20.09
  -8 -10  -8   19.52   17.31
   8 -10   8   -4.20   27.75
  10 -10   8   44.97   37.46
 -10 -10  -8   11.19   16.84
  12 -10   8   67.15   35.59
 -12 -10  -8   76.56   21.33
  14 -10   8   85.37   38.18
 -14 -10  -8   18.65   16.79
  16 -10   8   -6.91   34.43
 -16 -10  -8  -11.75   18.21
  18 -10   8   24.96   37.81
 -18 -10  -8   19.94   19.94
  20 -10   8    8.86   39.12
 -17  11   8   30.90   43.00
  17 -11  -8   40.26   37.72
 -15  11   8    1.69   35.08
  15 -11  -8   -9.13   32.39
  13 -11  -8  -16.77   30.38
  13 -11  -8   26.19   19.83
  11 -11  -8    1.07   16.20
  11 -11  -8  -17.93   27.83
   9 -11  -8   13.70   17.52
   9 -11  -8   37.95   32.30
   7 -11  -8   32.88   21.42
   7 -11  -8   30.06   29.47
   5 -11  -8  -10.08   27.58
   5 -11  -8  -13.30   16.89
   3 -11  -8   57.92   31.59
   3 -11  -8   25.34   19.75
   1 -11  -8   -4.29   16.22
   1 -11  -8   29.08   32.73
  -1 -11  -8    2.32   16.39
  -3 -11  -8   25.34   17.48
  -5 -11  -8   37.75   18.99
  -7 -11  -8    2.07   16.74
  -9 -11  -8    7.93   16.36
 -11 -11  -8    0.50   17.09
 -13 -11  -8   -2.33   19.98
  13 -11   8  -10.66   36.16
   8 -12  -8  -27.03   32.27
   8 -12  -8   -3.71   18.65
   6 -12  -8   24.23   18.93
   6 -12  -8    3.35   31.90
   4 -12  -8    6.00   19.27
   2 -12  -8    5.17   19.15
   0 -12  -8    1.86   16.35
  -2 -12  -8    1.28   17.80
  -4 -12  -8   -1.09   16.96
  26   0  -9    3.33   13.83
  24   0  -9   -9.39   11.61
  22   0  -9   -8.38   11.59
  20   0  -9    1.66   11.80
  18   0  -9    6.81   11.88
  16   0  -9   14.10   13.49
  14   0  -9   -8.02   10.41
  12   0  -9   -0.87    9.82
  10   0  -9    3.12    9.75
   8   0  -9   -9.41    9.94
   6   0  -9   10.66   11.30
   4   0  -9    0.38   10.74
   2   0  -9   -4.76    9.75
   0   0  -9   -5.42   10.04
  -2   0  -9  -22.32    8.37
  -4   0  -9   -8.73    8.27
  -6   0  -9   -1.86    8.90
  -8   0  -9    3.82    9.87
 -10   0  -9    3.92   11.82
 -12   0  -9    1.75   15.74
 -14   0  -9   -2.73   13.44
 -16   0  -9  -12.38   11.57
 -18   0  -9   -4.63   13.40
 -20   0  -9  -11.06   14.29
 -22   0  -9  -11.73   16.52
 -24   0  -9  -25.13   20.19
 -26   0  -9   29.50   21.58
 -28   0  -9    0.95   20.90
 -30   0  -9   15.89   23.22
 -32   0  -9   55.42   27.58
 -34   0  -9   26.17   27.88
  29  -1  -9   10.61   15.27
  27  -1  -9   40.23   17.57
  25  -1  -9  109.78   24.92
  23  -1  -9    5.36   12.35
  21   1  -9  234.62   22.68
  21  -1  -9  194.10   24.70
  19  -1  -9    3.79   13.97
  19   1  -9   10.98   13.65
  17  -1  -9   -0.40   12.68
  17   1  -9    4.19   11.96
  15  -1  -9   57.09   18.16
  15   1  -9   25.72   13.37
  13   1  -9  466.26   27.69
  13  -1  -9  433.61   30.18
  11  -1  -9   29.02   14.24
  11   1  -9   28.71   11.81
   9   1  -9   33.95   11.67
   9  -1  -9   19.07   13.08
   7   1  -9  578.91   29.65
   7  -1  -9  643.93   35.28
   5   1  -9  531.39   29.68
   5  -1  -9  583.83   32.58
   3  -1  -9   78.98   16.91
   3   1  -9   49.60   14.69
   1   1  -9   43.20   14.00
   1  -1  -9   30.09   14.94
  -1  -1  -9  293.41   24.85
  -1   1  -9  306.21   24.21
  -3  -1  -9   96.94   18.30
  -3   1  -9   96.15   17.74
  -5   1  -9   -0.55    9.30
  -5  -1  -9   -2.59   10.48
  -7  -1  -9  145.01   21.87
  -7   1  -9  156.82   21.76
  -9  -1  -9   12.88   13.02
  -9   1  -9    7.60   11.97
 -11   1  -9  113.89   19.90
 -11  -1  -9  125.93   22.18
 -13  -1  -9  200.66   26.12
 -13   1  -9  261.27   28.34
 -15  -1  -9  178.40   25.60
 -15   1  -9  193.38   26.71
 -17   1  -9   18.95   13.80
 -17  -1  -9   -6.85   13.26
 -19   1  -9   19.21   18.48
 -19  -1  -9   -8.26   15.82
 -21  -1  -9   22.27   18.76
 -21   1  -9   95.52   25.83
 -23   1  -9    9.06   18.42
 -23  -1  -9   28.77   20.07
 -25  -1  -9    9.83   19.88
 -25   1  -9   11.41   22.46
 -27  -1  -9   -2.58   17.19
 -27   1  -9   31.94   25.20
 -29  -1  -9  -10.79   20.09
 -29   1  -9    7.80   24.20
 -31  -1  -9   14.04   21.18
 -31   1  -9   -0.10   24.71
 -33   1  -9   19.28   26.78
 -33  -1  -9    9.82   23.56
  32  -2  -9   52.31   23.58
  30  -2  -9   29.47   18.49
  28  -2  -9   34.60   18.83
  26  -2  -9   54.09   19.36
  24  -2  -9   80.67   21.26
  22  -2  -9   14.29   14.05
  20  -2  -9   16.69   15.27
  18  -2  -9   21.15   16.13
  18   2  -9   31.95   13.28
  16   2  -9   -1.70   10.21
  16  -2  -9    0.47   12.74
  14   2  -9  136.88   19.00
  14  -2  -9  212.76   31.26
  12  -2  -9   34.74   16.96
  12   2  -9   64.95   14.37
  10  -2  -9    6.42   12.36
  10   2  -9    6.06    9.11
   8  -2  -9  156.36   21.46
   8   2  -9   80.50   15.37
   6  -2  -9  399.74   29.05
   6   2  -9  424.22   26.26
   4  -2  -9  166.10   21.92
   4   2  -9  168.41   20.81
   2  -2  -9    9.06   11.74
   2   2  -9   50.95   13.88
   0  -2  -9   53.93   15.17
   0   2  -9   68.44   15.41
  -2  -2  -9   39.36   14.47
  -2   2  -9   45.67   13.74
  -4  -2  -9   18.00   13.21
  -4   2  -9   30.21   13.17
  -6  -2  -9    3.93   11.15
  -6   2  -9   15.34   12.67
  -8   2  -9   15.78   12.33
  -8  -2  -9   17.09   15.34
 -10  -2  -9  147.49   24.23
 -10   2  -9  198.94   25.76
 -12  -2  -9  110.39   21.81
 -12   2  -9  149.21   23.53
 -14   2  -9  256.53   29.42
 -14  -2  -9  222.18   26.27
 -16  -2  -9   -7.75   12.84
 -16   2  -9    7.76   15.94
 -18  -2  -9   59.14   20.71
 -18   2  -9    2.85   16.02
 -20   2  -9   96.74   25.38
 -20  -2  -9   92.56   23.39
 -22  -2  -9   89.70   24.34
 -22   2  -9  107.17   25.97
 -24   2  -9  -28.31   18.30
 -24  -2  -9   40.89   22.12
 -26  -2  -9   25.61   22.46
 -26   2  -9   -3.85   19.20
 -28  -2  -9   24.99   22.42
 -28   2  -9   25.48   22.84
 -30  -2  -9    4.75   23.29
 -30   2  -9   36.14   24.20
 -32   2  -9   11.43   25.47
 -34   2  -9   14.94   27.47
  35  -3  -9   14.60   19.66
  33  -3  -9    4.35   20.76
  31  -3  -9    6.78   17.64
  29  -3  -9   -0.60   18.83
  27  -3  -9   13.43   18.16
  25  -3  -9  144.64   29.27
  23  -3  -9   -0.14   14.36
  21  -3  -9   32.16   17.07
  19  -3  -9   15.12   16.65
  17  -3  -9   22.45   16.52
  15  -3  -9    7.91   13.77
  15   3  -9  -16.51   10.03
  13   3  -9   13.63   10.10
  13  -3  -9   14.44   16.66
  11   3  -9   46.82   12.37
  11  -3  -9   20.86   16.01
   9   3  -9   10.96    9.10
   9  -3  -9    9.69   12.72
   7   3  -9   24.93   10.42
   7  -3  -9   14.70   14.79
   5  -3  -9  113.20   21.21
   5   3  -9  107.36   16.23
   3   3  -9    7.37    8.85
   3  -3  -9   11.97   12.58
   1   3  -9   20.22   11.27
   1  -3  -9  -10.76   10.96
  -1   3  -9   -7.01    8.98
  -1  -3  -9   12.05   12.87
  -3  -3  -9   16.01   14.25
  -3   3  -9   15.78   11.59
  -5   3  -9  157.23   21.22
  -5  -3  -9  173.24   25.82
  -7  -3  -9    6.33   13.79
  -7   3  -9   60.23   17.20
  -9  -3  -9    7.63   21.32
  -9   3  -9   57.57   18.15
 -11  -3  -9   68.97   20.67
 -11   3  -9   41.55   17.76
 -13   3  -9   83.03   20.99
 -13  -3  -9   90.55   23.19
 -15  -3  -9   13.59   10.54
 -15  -3  -9   42.96   17.81
 -15   3  -9   51.68   19.49
 -17  -3  -9   -2.92    9.48
 -17   3  -9  -20.56   13.99
 -17  -3  -9    0.27   14.90
 -19  -3  -9    9.20   16.59
 -19   3  -9   36.47   21.81
 -19  -3  -9   -3.29   10.22
 -21  -3  -9   -8.38   10.45
 -21   3  -9   49.05   23.93
 -21  -3  -9  -35.67   13.67
 -23  -3  -9    8.12   13.27
 -23  -3  -9   -4.12   16.74
 -23   3  -9    3.71   23.98
 -25  -3  -9   -0.89   19.15
 -25   3  -9   -7.84   24.51
 -27   3  -9   20.85   28.73
 -27  -3  -9   27.16   22.56
 -29   3  -9   -9.36   27.69
 -31   3  -9  -16.65   30.38
 -33   3  -9   81.94   37.68
  36  -4  -9  -24.11   24.60
  34  -4  -9   19.94   21.54
  32  -4  -9   87.69   27.78
  30  -4  -9    6.55   20.35
 -28   4   9    1.34   18.54
  28  -4  -9    5.27   19.79
  26  -4  -9  147.28   30.44
 -26   4   9  127.95   23.33
 -24   4   9  102.60   21.65
  24  -4  -9   65.89   23.61
  22  -4  -9   31.71   20.24
 -22   4   9   -4.95   13.24
  20  -4  -9   16.16   17.11
 -20   4   9   13.14   13.54
  18  -4  -9    8.34   16.62
 -18   4   9    7.47   12.06
 -16   4   9    1.35   10.21
  16  -4  -9  -12.62   13.35
 -14   4   9  265.41   20.36
  14  -4  -9  270.33   32.91
  12   4  -9  275.52   20.95
 -12   4   9  282.74   20.05
  12  -4  -9  280.12   31.48
  10   4  -9   22.82    9.59
  10  -4  -9   54.93   26.33
 -10   4   9   47.97   11.83
   8  -4  -9  118.11   25.72
  -8   4   9   95.56   12.12
   8   4  -9   92.19   14.66
   6  -4  -9  342.92   31.82
   6   4  -9  402.17   25.98
   4  -4  -9  120.68   21.54
   4   4  -9  158.37   18.01
   2   4  -9   -1.94    9.42
   2  -4  -9   23.53   15.78
   0   4  -9  120.93   18.43
   0  -4  -9  110.21   21.29
  -2  -4  -9  131.71   22.89
  -2   4  -9  148.65   19.96
  -4  -4  -9   10.10   21.95
  -4  -4  -9   27.99    9.41
  -4   4  -9   -0.69   12.92
  -6  -4  -9  102.06   22.40
  -6   4  -9   99.36   19.62
  -6  -4  -9   69.54   11.15
  -8  -4  -9   78.42   20.59
  -8   4  -9  133.22   22.14
  -8  -4  -9  104.14   13.31
 -10  -4  -9  -14.53   13.90
 -10   4  -9   15.24   13.82
 -10  -4  -9   -6.57    7.85
 -12   4  -9  123.57   25.23
 -12  -4  -9  155.77   25.48
 -12  -4  -9   94.36   14.12
 -14  -4  -9   79.82   14.98
 -14  -4  -9  119.80   23.37
 -14   4  -9   79.40   23.62
 -16  -4  -9   -9.02   14.27
 -16  -4  -9    0.53   10.64
 -16   4  -9    7.45   20.55
 -18  -4  -9   22.50   18.79
 -18  -4  -9   39.93   14.10
 -18   4  -9   33.75   24.51
 -20  -4  -9   94.33   26.63
 -20  -4  -9   58.09   16.16
 -20   4  -9   40.33   29.08
 -22  -4  -9   71.29   18.21
 -22   4  -9  103.78   38.87
 -22  -4  -9   76.14   25.18
 -24   4  -9   36.90   35.89
 -24  -4  -9   36.99   15.34
 -24  -4  -9   21.66   21.35
 -26  -4  -9   13.62   14.98
 -26   4  -9   19.72   36.10
 -28   4  -9   88.21   49.25
 -30   4  -9  -29.29   44.44
 -32   4  -9   30.25   47.81
  35  -5  -9    8.19   21.92
  33  -5  -9    3.29   24.60
 -31   5   9    0.35   19.03
  31  -5  -9   -9.26   19.89
 -29   5   9    0.46   20.68
  29  -5  -9    2.03   21.63
  27  -5  -9  -45.04   17.39
 -27   5   9   16.88   20.48
  25  -5  -9  -10.50   20.31
 -25   5   9    1.86   18.45
 -23   5   9    3.07   17.55
  23  -5  -9   16.50   22.71
  21  -5  -9    7.64   21.80
 -21   5   9   14.66   15.24
  19  -5  -9   -6.08   15.61
 -19   5   9   -5.90   12.99
  17  -5  -9  -12.23   17.68
 -17   5   9  -37.09   12.75
 -15   5   9   18.50   13.86
  15  -5  -9    3.68   18.05
 -13   5   9   91.06   16.43
  13  -5  -9   44.31   21.14
 -11   5   9    9.93   10.74
  11  -5  -9    2.26   14.97
   9   5  -9   36.06   10.92
   9  -5  -9   12.92    8.58
   9  -5  -9   -3.82   14.15
   7  -5  -9  173.41   17.20
   7  -5  -9  146.03   26.73
   7   5  -9  186.21   18.08
   5  -5  -9  110.75   24.49
   5   5  -9   71.91   14.86
   5  -5  -9   84.18   13.43
   3  -5  -9   25.25   11.06
   3   5  -9   18.59   10.04
   3  -5  -9   29.28   17.71
   1  -5  -9    2.53    8.87
   1  -5  -9   15.86   15.49
   1   5  -9    9.83    8.43
  -1  -5  -9   24.47   11.10
  -1  -5  -9   32.32   17.77
  -1   5  -9   31.31   13.13
  -3   5  -9   -5.64   11.16
  -3  -5  -9    2.67    7.94
  -3  -5  -9   -3.82   14.12
  -5   5  -9   20.16   13.95
  -5  -5  -9    0.02    8.13
  -5  -5  -9    5.34   15.54
  -7  -5  -9   16.14   10.26
  -7  -5  -9   54.36   19.82
  -7   5  -9   -9.94   11.64
  -9   5  -9  -13.76   12.73
  -9  -5  -9    5.50   15.88
  -9  -5  -9   -1.51    9.50
 -11  -5  -9   15.62   11.95
 -11   5  -9   21.45   17.98
 -11  -5  -9    7.75   16.27
 -13   5  -9   33.22   20.78
 -13  -5  -9   18.96   11.96
 -13  -5  -9   29.55   19.27
 -15  -5  -9   17.54   11.98
 -15  -5  -9   -2.47   19.99
 -15   5  -9  -40.27   19.84
 -17  -5  -9    5.54   18.13
 -17   5  -9  -19.18   23.28
 -17  -5  -9   -9.45   12.29
 -19  -5  -9   -1.27   13.65
 -19   5  -9  -42.44   32.26
 -19  -5  -9   50.23   26.25
 -21  -5  -9   26.56   13.90
 -21   5  -9  129.79   49.22
 -21  -5  -9   12.89   24.49
 -23  -5  -9   -9.89   12.69
 -23   5  -9   27.07   46.20
 -25   5  -9  -45.48   52.91
 -25  -5  -9   12.10   14.73
 -27  -5  -9    1.98   14.18
 -27   5  -9  -24.90   66.55
 -29   5  -9   31.04   89.28
 -31   5  -9    4.65  103.20
 -32   6   9   43.26   27.21
  32  -6  -9    3.83   27.28
  30  -6  -9   20.08   27.87
 -30   6   9   21.07   24.44
  28  -6  -9   -7.72   23.63
 -28   6   9    1.67   19.65
 -26   6   9  116.11   24.61
  26  -6  -9  121.75   37.04
 -24   6   9   44.56   22.17
  24  -6  -9   11.44   25.36
 -22   6   9  126.55   24.20
  22  -6  -9    0.59   36.54
 -20   6   9   63.93   17.46
  20  -6  -9   42.20   24.89
 -18   6   9   -3.72   13.96
  18  -6  -9  -24.87   20.11
  16  -6  -9    3.43   19.23
 -16   6   9   16.35   13.87
 -14   6   9   55.98   14.88
  14  -6  -9   50.68   23.71
 -12   6   9  193.13   21.51
  12  -6  -9  208.25   32.60
  10  -6  -9    8.81   10.86
  10  -6  -9  -11.13   18.41
   8  -6  -9   34.60   13.73
   8  -6  -9   60.69   22.59
   6  -6  -9   43.75   23.14
   6  -6  -9   55.19   15.11
   4   6  -9   54.65   12.76
   4  -6  -9   82.92   23.77
   4  -6  -9   47.89   13.54
   2  -6  -9   75.37   24.82
   2  -6  -9   66.35   14.14
   2   6  -9   30.98   10.65
   0  -6  -9   25.62   11.08
   0   6  -9   11.92   10.54
   0  -6  -9   50.83   20.80
  -2   6  -9   96.29   18.32
  -2  -6  -9  107.16   24.08
  -2  -6  -9   83.94   13.73
  -4  -6  -9   17.01    9.76
  -4   6  -9    4.81   11.66
  -4  -6  -9   21.94   18.31
  -6  -6  -9  253.16   32.23
  -6  -6  -9  224.18   18.90
  -6   6  -9  182.04   25.29
  -8  -6  -9  101.45   16.21
  -8   6  -9  119.68   24.74
  -8  -6  -9  123.25   24.81
 -10  -6  -9   28.53   13.23
 -10   6  -9   50.03   22.09
 -10  -6  -9   46.16   22.12
 -12  -6  -9   39.94   21.59
 -12  -6  -9   63.92   15.09
 -12   6  -9   79.14   28.92
 -14  -6  -9   42.54   20.92
 -14   6  -9  124.57   36.95
 -14  -6  -9   59.54   16.36
 -16  -6  -9   20.33   23.90
 -16  -6  -9   18.51   15.63
 -16   6  -9  -10.21   31.63
 -18   6  -9  -56.99   42.08
 -18  -6  -9    1.26   13.89
 -18  -6  -9   -2.81   24.06
 -20   6  -9   82.55   69.47
 -20  -6  -9   27.85   16.52
 -22   6  -9   85.38  105.69
 -22  -6  -9   -8.37   14.80
 -24   6  -9   27.65  182.66
 -24  -6  -9   19.04   16.39
 -26  -6  -9   65.73   21.79
 -28  -6  -9   19.19   17.23
  31  -7  -9   51.12   31.53
 -31   7   9   14.51   25.50
 -29   7   9   40.81   27.09
  29  -7  -9   29.09   30.63
 -27   7   9   80.37   29.18
  27  -7  -9   28.44   31.02
  25  -7  -9  133.24   37.78
 -25   7   9   89.71   28.22
 -23   7   9    0.98   21.29
  23  -7  -9  -42.03   22.11
  21  -7  -9   32.07   27.11
 -21   7   9   51.37   21.48
  19  -7  -9    6.87   25.94
 -19   7   9   21.05   22.02
  17  -7  -9   -7.65   23.15
 -17   7   9    5.35   17.75
 -15   7   9   20.70   18.77
  15  -7  -9   12.69   20.65
 -13   7   9   85.24   19.91
  13  -7  -9   19.12   22.81
  11  -7  -9   17.51   12.36
  11  -7  -9   46.73   24.21
   9  -7  -9   14.35   21.22
   9  -7  -9   23.01   15.35
   7  -7  -9   90.81   17.34
   7  -7  -9  109.29   29.70
   5  -7  -9  130.63   19.72
   5  -7  -9  145.69   29.95
   3  -7  -9    5.25   18.27
   3  -7  -9    5.30   12.70
   1  -7  -9   39.16   14.75
   1  -7  -9   44.91   24.67
   1   7  -9    6.07   10.37
  -1  -7  -9   23.33   19.02
  -1   7  -9   27.61   11.32
  -1  -7  -9   30.65   13.40
  -3  -7  -9   -6.09   10.95
  -3   7  -9   13.15   10.53
  -3  -7  -9   24.28   22.60
  -5   7  -9   44.40   17.10
  -5  -7  -9  -22.97   17.30
  -5  -7  -9   27.62   11.85
  -7  -7  -9   -0.74   10.80
  -7  -7  -9   12.09   21.00
  -7   7  -9   43.35   18.40
  -9   7  -9  -21.12   15.87
  -9  -7  -9  -26.35   10.89
  -9  -7  -9  -11.88   19.27
 -11  -7  -9   26.29   13.34
 -11   7  -9   -1.68   21.43
 -11  -7  -9   69.28   25.43
 -13  -7  -9  135.18   31.22
 -13  -7  -9  122.73   20.54
 -13   7  -9  162.38   43.78
 -15  -7  -9   51.59   18.04
 -15   7  -9   18.78   43.37
 -17  -7  -9    1.57   14.82
 -17   7  -9   -8.90   55.98
 -19   7  -9  270.54  138.68
 -21  -7  -9   27.78   18.72
 -23  -7  -9  -12.03   15.81
 -25  -7  -9   -3.50   17.67
 -27  -7  -9   -3.72   20.26
  28  -8  -9   10.83   31.78
 -28   8   9   -5.92   27.03
  26  -8  -9  -27.52   27.05
 -26   8   9   21.30   25.64
 -24   8   9  -17.27   22.85
  24  -8  -9  -44.01   26.02
 -22   8   9   37.11   24.94
  22  -8  -9   59.75   32.30
 -20   8   9  -57.36   18.30
  20  -8  -9    0.46   27.01
 -18   8   9    3.36   23.26
  18  -8  -9   -8.30   28.69
  16  -8  -9   32.38   27.51
 -16   8   9   15.89   21.85
 -14   8   9  -14.35   18.11
  14  -8  -9   22.87   28.77
  12  -8  -9  -16.62   12.50
  12  -8  -9   11.14   26.28
  10  -8  -9  -10.86   24.75
  10  -8  -9   -2.79   14.13
   8  -8  -9    1.94   14.46
   8  -8  -9  -11.42   22.09
   6  -8  -9   11.32   15.59
   6  -8  -9    1.41   23.12
   4  -8  -9   14.37   22.95
   4  -8  -9   -0.84   13.58
   2  -8  -9    3.39   20.97
   2  -8  -9  -17.59   11.12
   0  -8  -9   19.51   22.60
   0  -8  -9    9.92   10.48
  -2  -8  -9   -0.20   22.33
  -2   8  -9    0.18    8.71
  -2  -8  -9   30.42   13.13
  -4   8  -9  -13.04    9.75
  -4  -8  -9    9.82   13.61
  -4  -8  -9   26.74   25.78
  -6  -8  -9  -11.96   17.92
  -6   8  -9    4.56   13.93
  -6  -8  -9    1.62   11.76
  -8   8  -9  -29.87   13.79
  -8  -8  -9    8.72   13.91
  -8  -8  -9  -35.96   20.13
 -10  -8  -9    9.54   13.25
 -10  -8  -9   17.71   23.61
 -10   8  -9   33.67   25.17
 -12  -8  -9  -13.43   13.02
 -12   8  -9    6.22   28.51
 -14  -8  -9  -10.07   14.06
 -14   8  -9  -18.76   37.23
 -16   8  -9   21.68   63.20
 -16  -8  -9    0.37   16.97
 -18   8  -9  151.42  127.05
 -20  -8  -9    6.22   18.57
  22  -8   9   -1.03   34.01
 -22  -8  -9    5.31   19.81
  24  -8   9   14.71   36.72
 -24  -8  -9   15.26   20.19
 -25   9   9   39.18   25.91
  25  -9  -9   47.39   41.15
  23  -9  -9  -23.11   31.32
 -23   9   9  -10.51   24.08
 -21   9   9   83.52   30.49
  21  -9  -9   -9.51   29.36
  19  -9  -9   25.17   30.90
 -19   9   9   76.91   32.04
  17  -9  -9   43.08   31.80
 -17   9   9  -26.65   28.19
  15  -9  -9    4.58   24.90
 -15   9   9  -14.30   25.21
  13  -9  -9   79.94   34.06
  13  -9  -9    7.22   18.22
  11  -9  -9   15.32   16.65
  11  -9  -9   29.63   30.19
   9  -9  -9    2.43   25.05
   9  -9  -9    7.14   14.74
   7  -9  -9   65.39   30.07
   7  -9  -9   28.55   17.50
   5  -9  -9   12.04   25.76
   5  -9  -9   25.69   16.57
   3  -9  -9   -0.54   24.88
   3  -9  -9    2.69   13.79
   1  -9  -9   30.93   24.16
   1  -9  -9   10.85   14.83
  -1  -9  -9    1.65   25.29
  -1  -9  -9   72.22   18.11
  -3  -9  -9   35.43   24.72
  -3  -9  -9   17.51   13.83
  -5  -9  -9   28.35   27.01
  -5  -9  -9    9.98   15.29
  -5   9  -9    8.88   12.90
  -7  -9  -9   33.09   27.12
  -7  -9  -9   32.57   17.69
  -7   9  -9    8.89   16.10
  -9  -9  -9    8.35   15.18
  -9   9  -9  -24.05   12.77
 -11  -9  -9   33.09   15.88
 -11   9  -9  -53.44   17.71
 -13   9  -9  106.35   41.72
 -13  -9  -9   72.25   23.18
 -15   9  -9  127.67   50.57
 -15  -9  -9   34.06   18.64
 -17   9  -9  190.97  101.34
 -19  -9  -9  -10.59   19.19
 -19   9  -9   21.25   94.27
  19  -9   9   52.79   37.61
  21  -9   9   -6.16   33.60
 -21  -9  -9  -32.53   17.56
 -21   9  -9  170.79  174.95
 -20  10   9    2.75   32.10
  20 -10  -9   19.83   34.56
  18 -10  -9  -18.56   34.66
 -18  10   9  -35.43   30.08
  16 -10  -9   22.20   35.80
 -16  10   9   -9.95   31.41
  14 -10  -9   -3.03   30.02
 -14  10   9   -2.17   28.35
  12 -10  -9   43.87   20.30
  12 -10  -9   40.43   36.03
  10 -10  -9  -22.33   26.82
  10 -10  -9   -5.50   18.75
   8 -10  -9    7.82   31.58
   8 -10  -9   21.49   19.25
   6 -10  -9   25.61   29.38
   6 -10  -9   54.69   20.80
   4 -10  -9   -8.85   15.71
   4 -10  -9  -13.14   25.97
   2 -10  -9  -26.11   26.41
   2 -10  -9   23.05   17.62
   0 -10  -9  -10.74   27.65
   0 -10  -9   -4.78   12.84
  -2 -10  -9   -3.62   15.63
  -2 -10  -9  -39.16   25.86
  -4 -10  -9  -31.47   24.60
  -4 -10  -9   -2.02   14.94
  -6 -10  -9    1.11   15.11
  -8 -10  -9   -0.16   12.90
 -10 -10  -9    7.88   16.10
 -10  10  -9  -33.92   11.84
 -12 -10  -9    4.84   18.13
 -12  10  -9   -2.80   20.59
 -14  10  -9  -15.23   21.12
 -14 -10  -9   37.08   21.31
 -16  10  -9  -15.72   27.94
 -16 -10  -9  -27.77   19.72
  16 -10   9    0.34   34.62
  15 -11  -9  -22.47   34.06
 -15  11   9  -13.55   37.35
  13 -11  -9   42.03   36.58
  13 -11  -9   13.29   20.15
  11 -11  -9   11.73   21.28
  11 -11  -9   62.74   34.62
   9 -11  -9   -1.19   33.75
   9 -11  -9    4.95   18.08
   7 -11  -9   -2.56   16.80
   7 -11  -9   22.33   33.48
   5 -11  -9   60.60   35.24
   5 -11  -9  -12.01   16.53
   3 -11  -9   19.92   31.21
   3 -11  -9  -30.76   15.06
   1 -11  -9    1.08   30.39
   1 -11  -9   -7.31   17.21
  -1 -11  -9  -12.40   13.64
  -3 -11  -9  -11.66   13.64
  -5 -11  -9  -11.09   16.02
  -7 -11  -9   24.60   18.90
  -9 -11  -9    5.83   21.70
  24   0 -10  107.18   23.22
  22   0 -10   37.39   17.89
  20   0 -10   78.56   19.27
  18   0 -10   55.33   17.48
  16   0 -10    2.48   12.83
  14   0 -10   27.23   14.62
  12   0 -10  368.95   28.85
  10   0 -10  266.73   25.20
   8   0 -10   40.56   14.33
   6   0 -10  114.62   18.18
   4   0 -10  555.71   33.81
   2   0 -10   -2.66    9.99
   0   0 -10   78.80   16.91
  -2   0 -10  253.09   27.32
  -4   0 -10   13.87   12.89
  -6   0 -10  307.01   28.16
  -8   0 -10   90.05   20.48
 -10   0 -10  166.75   25.26
 -12   0 -10   12.80   15.64
 -14   0 -10  340.99   34.14
 -16   0 -10  265.68   32.20
 -18   0 -10   93.76   23.89
 -20   0 -10  -16.98   15.18
 -22   0 -10    9.29   21.19
 -24   0 -10    4.67   17.38
 -26   0 -10  -16.66   17.97
 -28   0 -10   55.38   24.98
 -30   0 -10   12.26   23.50
 -32   0 -10  -36.59   21.85
  27  -1 -10   21.06   18.71
  25  -1 -10   41.29   17.20
  23  -1 -10   -1.05   14.92
  21  -1 -10    6.79   13.78
  21   1 -10    0.27   13.30
  19  -1 -10   22.49   15.06
  19   1 -10   11.33   13.65
  17   1 -10   17.76   15.90
  17  -1 -10    3.22   12.18
  15   1 -10   -2.33   10.34
  15  -1 -10   15.83   12.41
  13   1 -10  -15.99    9.86
  13  -1 -10  -14.41   10.93
  11  -1 -10   62.20   18.76
  11   1 -10   55.30   15.97
   9  -1 -10    9.77   13.42
   9   1 -10    8.31   10.03
   7   1 -10    7.24    9.79
   7  -1 -10   19.40   13.14
   5  -1 -10  123.32   19.73
   5   1 -10  145.19   20.37
   3  -1 -10   41.46   15.76
   3   1 -10   31.17   14.66
   1   1 -10   17.83   12.15
   1  -1 -10    8.03   12.10
  -1  -1 -10   -0.47   10.21
  -1   1 -10    3.76   10.86
  -3   1 -10   33.31   13.93
  -3  -1 -10   21.44   13.12
  -5   1 -10   47.54   16.14
  -5  -1 -10   14.20   14.40
  -7  -1 -10   -5.70   11.75
  -7   1 -10  -10.04   12.16
  -9   1 -10    3.89   13.70
  -9  -1 -10    4.28   13.69
 -11  -1 -10  -20.70   10.10
 -11   1 -10    7.53   14.33
 -13  -1 -10   13.40   15.22
 -13   1 -10   14.27   14.75
 -15   1 -10   16.85   14.97
 -15  -1 -10   57.74   20.88
 -17   1 -10   15.58   17.52
 -17  -1 -10  -17.74   15.25
 -19  -1 -10   22.15   18.15
 -19   1 -10  -18.36   14.72
 -21   1 -10   13.34   19.86
 -21  -1 -10   34.45   22.08
 -23   1 -10   28.16   23.39
 -23  -1 -10   49.41   23.98
 -25  -1 -10  -12.42   20.18
 -25   1 -10   15.27   22.01
 -27  -1 -10   -8.97   19.99
 -27   1 -10   33.51   22.78
 -29   1 -10   58.75   24.93
 -29  -1 -10   -3.52   21.48
 -31  -1 -10    3.02   23.45
 -31   1 -10   10.90   23.24
  30  -2 -10   61.65   23.45
  28  -2 -10   22.90   19.17
  26  -2 -10   30.95   21.88
  24  -2 -10  185.72   28.49
  22  -2 -10    5.09   14.52
  20  -2 -10   62.90   20.96
  18  -2 -10    2.64   15.34
  18   2 -10   19.01   15.03
  16  -2 -10   91.58   21.05
  16   2 -10   85.46   17.04
  14  -2 -10   -3.78   12.96
  14   2 -10    7.21   11.74
  12  -2 -10  247.50   27.71
  12   2 -10  224.93   22.39
  10  -2 -10  117.80   23.51
  10   2 -10  146.36   18.52
   8  -2 -10   25.38   15.60
   8   2 -10   33.64   13.19
   6   2 -10  190.56   20.64
   6  -2 -10  191.75   23.88
   4   2 -10  235.36   22.23
   4  -2 -10  301.07   28.49
   2  -2 -10   41.88   15.15
   2   2 -10   62.12   15.59
   0  -2 -10   -3.16   10.91
   0   2 -10    5.44   10.48
  -2   2 -10   92.92   18.08
  -2  -2 -10   79.02   19.08
  -4  -2 -10    3.67   14.48
  -4   2 -10   -4.72   12.27
  -6   2 -10   79.69   19.22
  -6  -2 -10   67.81   20.22
  -8   2 -10   56.21   18.85
  -8  -2 -10   53.68   18.47
 -10  -2 -10  126.86   23.55
 -10   2 -10   95.57   20.22
 -12  -2 -10   27.09   16.53
 -12   2 -10   20.42   16.04
 -14  -2 -10  125.29   24.61
 -14   2 -10  132.12   25.57
 -16  -2 -10  141.20   24.66
 -16   2 -10  148.65   27.66
 -18  -2 -10   27.71   17.48
 -18   2 -10   74.67   22.91
 -20   2 -10   15.39   21.07
 -20  -2 -10   -3.46   19.87
 -22  -2 -10   45.41   23.85
 -22   2 -10   -8.20   22.23
 -24  -2 -10   26.90   20.91
 -24   2 -10   14.86   22.11
 -26  -2 -10  -17.05   19.36
 -26   2 -10  -13.40   22.59
 -28   2 -10   17.63   26.39
 -28  -2 -10   24.64   25.24
 -30   2 -10  -30.11   24.15
 -30  -2 -10   36.57   26.50
 -32   2 -10  -34.08   25.59
  33  -3 -10    2.24   22.20
  31  -3 -10   55.98   25.04
  29  -3 -10   18.53   23.31
  27  -3 -10    1.68   17.64
  25  -3 -10  310.93   43.99
  23  -3 -10   38.42   21.27
  21  -3 -10   21.81   19.18
  19  -3 -10    2.51   17.20
  17  -3 -10   21.64   17.57
  15  -3 -10  -24.89   11.17
  15   3 -10   -7.21   10.26
  13   3 -10   68.02   15.29
  13  -3 -10   78.25   23.16
  11   3 -10  394.43   25.99
  11  -3 -10  399.14   36.41
   9  -3 -10   82.35   20.98
   9   3 -10   64.62   14.65
   7  -3 -10   -0.61   13.05
   7   3 -10    3.40   10.73
   5  -3 -10  114.49   24.56
   5   3 -10  141.47   20.94
   3  -3 -10   76.93   21.00
   3   3 -10   96.98   18.64
   1  -3 -10  -12.65   13.14
   1   3 -10   -0.55   10.93
  -1  -3 -10   31.35   16.58
  -1   3 -10   39.90   15.99
  -3  -3 -10  133.13   22.82
  -3   3 -10  119.69   20.45
  -5   3 -10   24.41   14.09
  -5  -3 -10   55.77   19.16
  -7  -3 -10  150.11   24.77
  -7   3 -10  156.46   22.65
  -9  -3 -10  146.20   26.43
  -9   3 -10  111.46   23.02
 -11  -3 -10   40.64   19.04
 -11   3 -10   60.77   20.96
 -13   3 -10  191.38   29.09
 -13  -3 -10   94.36   23.28
 -15   3 -10  300.03   34.19
 -15  -3 -10  268.72   34.43
 -17   3 -10  175.76   31.56
 -17  -3 -10  154.22   26.70
 -19  -3 -10   20.06   18.64
 -19   3 -10   15.36   20.80
 -21   3 -10  -13.82   19.72
 -21  -3 -10    8.38   20.71
 -23  -3 -10   73.86   23.99
 -23   3 -10   76.67   29.96
 -25   3 -10   12.79   24.33
 -25  -3 -10  -21.49   18.34
 -27   3 -10   24.08   27.93
 -27  -3 -10  -22.18   19.89
 -29   3 -10  -10.00   29.36
 -31   3 -10    0.76   29.18
  34  -4 -10  -20.27   21.01
  32  -4 -10  -26.01   20.22
  30  -4 -10    0.09   21.98
  28  -4 -10    1.29   20.25
  26  -4 -10    6.13   20.33
  24  -4 -10  -11.35   19.47
  22  -4 -10  -10.31   16.78
  20  -4 -10   12.75   20.59
  18  -4 -10   37.46   19.64
  16  -4 -10   12.02   19.48
  14  -4 -10   10.18   16.09
  12  -4 -10   -6.73   15.48
  10   4 -10    3.31    8.91
  10  -4 -10    2.84   15.04
   8   4 -10    4.51    9.85
   8  -4 -10  -10.22   13.57
   6  -4 -10   -5.11   13.71
   6   4 -10   39.65   13.38
   4  -4 -10   -0.66   16.61
   4   4 -10    7.99    9.81
   2  -4 -10    5.81   15.21
   2   4 -10    5.97   11.85
   0  -4 -10   18.28   15.39
   0   4 -10   10.27   12.07
  -2  -4 -10   27.80   16.22
  -2   4 -10   15.09   12.33
  -4  -4 -10  -12.89   12.03
  -4   4 -10   13.40   11.31
  -6   4 -10   20.66   14.06
  -6  -4 -10  -28.25   11.94
  -8  -4 -10   -9.95   13.28
  -8   4 -10   -0.46   12.85
 -10  -4 -10   87.49   24.43
 -10   4 -10   48.41   19.82
 -12  -4 -10  -11.95   15.39
 -12   4 -10   14.30   17.83
 -14   4 -10   23.93   19.33
 -14  -4 -10  -21.53   15.41
 -16   4 -10   -6.06   17.83
 -16  -4 -10  -22.46   14.05
 -18   4 -10    8.31   22.53
 -18  -4 -10    8.15   18.88
 -20  -4 -10   -3.13   18.60
 -20   4 -10   -2.97   24.58
 -22   4 -10   21.14   28.80
 -22  -4 -10   21.79   21.65
 -24   4 -10   -3.40   32.12
 -24  -4 -10    7.03   24.74
 -26   4 -10    5.44   36.13
 -28   4 -10  -27.04   38.61
 -30   4 -10  -19.87   41.21
  33  -5 -10   15.04   23.53
  31  -5 -10   61.78   33.60
  29  -5 -10    1.46   24.33
  27  -5 -10   34.76   27.39
  25  -5 -10   64.54   30.31
  23  -5 -10    1.04   22.14
  21  -5 -10  128.12   32.02
  19  -5 -10    7.83   20.03
  17  -5 -10   -9.82   17.78
  15  -5 -10   17.03   18.02
  13  -5 -10  173.34   31.81
  11  -5 -10  203.11   32.10
   9  -5 -10   93.23   26.72
   7  -5 -10   45.95   18.37
   7   5 -10   55.76   14.53
   5   5 -10  262.99   23.11
   5  -5 -10  245.95   31.10
   3  -5 -10  166.10   27.56
   3   5 -10  137.55   20.70
   1   5 -10    8.57   11.31
   1  -5 -10   -7.70   15.31
  -1  -5 -10   79.60   22.01
  -1   5 -10   48.88   15.63
  -3   5 -10   25.55   14.47
  -3  -5 -10   44.61   20.15
  -5  -5 -10   11.43   17.03
  -5   5 -10    8.51   13.16
  -7  -5 -10  127.31   27.60
  -7   5 -10   84.54   20.43
  -9   5 -10   92.20   22.69
  -9  -5 -10   86.66   23.86
 -11  -5 -10   72.75   22.58
 -11   5 -10  103.36   24.99
 -13   5 -10  -21.03   14.99
 -13  -5 -10   20.29   19.73
 -15   5 -10  121.23   32.62
 -15  -5 -10  113.39   27.21
 -17  -5 -10    6.25   23.46
 -17   5 -10   28.52   29.33
 -19  -5 -10  -11.84   21.86
 -19   5 -10   23.51   31.71
 -21  -5 -10   46.74   25.46
 -21   5 -10  130.83   46.91
 -23   5 -10  155.00   57.30
 -25   5 -10  -30.68   53.86
 -27   5 -10   28.53   68.57
 -29   5 -10    9.78   80.03
  30  -6 -10    2.52   26.54
  28  -6 -10  -12.22   23.56
  26  -6 -10  -28.59   24.45
  24  -6 -10   14.54   26.70
  22  -6 -10    7.38   23.36
  20  -6 -10   28.12   27.37
  18  -6 -10   16.60   22.96
  16  -6 -10   40.76   25.62
  14  -6 -10   67.88   23.95
  12  -6 -10   43.80   25.39
  10  -6 -10   86.32   25.41
   8  -6 -10    2.07   18.29
   6  -6 -10   18.19   21.64
   4  -6 -10   45.76   20.78
   4   6 -10   78.89   17.06
   2  -6 -10   53.47   22.07
   2   6 -10   37.36   12.59
   0   6 -10   -0.94    8.71
   0  -6 -10  -14.35   17.21
  -2  -6 -10   42.65   21.86
  -2   6 -10   17.09   13.23
  -4   6 -10   48.81   17.43
  -4  -6 -10    7.38   18.83
  -6   6 -10   25.78   15.52
  -6  -6 -10   15.06   21.49
  -8  -6 -10   -2.55   19.53
  -8   6 -10    6.32   16.17
 -10  -6 -10   30.26   22.12
 -10   6 -10   -1.53   15.89
 -12  -6 -10   19.46   22.03
 -12   6 -10   -8.81   20.52
 -14   6 -10   95.40   33.79
 -14  -6 -10   60.90   25.07
 -16  -6 -10   33.35   24.75
 -16   6 -10   97.81   38.91
 -18   6 -10   63.51   43.00
 -18  -6 -10   -3.33   21.13
 -20   6 -10   58.24   56.93
 -22   6 -10   -7.36   73.75
 -24   6 -10  -93.32  109.94
 -26   6 -10 -103.79  178.15
  29  -7 -10   24.90   30.83
  27  -7 -10   -6.56   28.89
  25  -7 -10   -2.07   26.27
  23  -7 -10    6.85   25.19
  21  -7 -10    6.69   27.57
  19  -7 -10   51.41   31.23
  17  -7 -10   20.36   24.83
  15  -7 -10   -7.51   25.38
  13  -7 -10    5.86   23.22
  11  -7 -10   64.29   26.84
   9  -7 -10   59.11   28.94
   7  -7 -10    7.62   19.76
   5  -7 -10   72.61   26.46
   3  -7 -10   19.65   22.13
   1   7 -10   -0.79    8.42
   1  -7 -10   10.10   21.85
  -1  -7 -10  135.10   32.63
  -1   7 -10  125.19   20.05
  -3   7 -10  100.45   19.94
  -3  -7 -10  104.33   27.88
  -5   7 -10   45.29   17.53
  -5  -7 -10  -11.48   19.93
  -7   7 -10   10.06   16.75
  -7  -7 -10   -6.33   21.38
  -9  -7 -10    0.92   22.03
  -9   7 -10   26.63   25.66
 -11   7 -10   42.79   26.57
 -11  -7 -10   60.44   27.07
 -13  -7 -10    0.56   24.18
 -13   7 -10   37.15   29.52
 -15   7 -10   41.77   38.81
 -15  -7 -10   21.28   22.83
 -17   7 -10   33.65   52.56
 -19   7 -10  -99.13   72.12
 -21   7 -10   40.52  150.57
  26  -8 -10  -24.46   28.39
  24  -8 -10    8.15   29.36
  22  -8 -10   12.49   30.96
  20  -8 -10    5.22   29.49
  18  -8 -10   38.34   31.28
  16  -8 -10    4.33   26.36
  14  -8 -10  -20.48   23.16
  12  -8 -10   60.03   30.51
  10  -8 -10   45.27   28.59
   8  -8 -10   33.02   27.84
   6  -8 -10  106.59   35.96
   4  -8 -10   57.00   30.00
   2  -8 -10   -4.70   24.25
   0  -8 -10   18.91   27.01
  -2  -8 -10   38.63   31.22
  -2   8 -10   19.21   11.88
  -4   8 -10    1.87   10.93
  -4  -8 -10  -31.59   23.22
  -6   8 -10   -4.66   10.41
  -6  -8 -10   -6.75   26.10
  -8  -8 -10   85.50   28.39
  -8   8 -10   54.93   21.07
 -10   8 -10   50.32   24.85
 -10  -8 -10   -2.86   24.91
 -12   8 -10   -7.41   26.30
 -14   8 -10  170.72   53.96
 -16   8 -10  122.79   66.53
 -18   8 -10  -68.96   75.18
 -20   8 -10   34.87  172.20
  23  -9 -10   -4.31   32.72
  21  -9 -10   -1.01   32.78
  19  -9 -10   64.86   36.05
  17  -9 -10   55.52   33.82
  15  -9 -10   53.65   33.87
  13  -9 -10   15.18   29.69
  11  -9 -10   10.45   29.28
   9  -9 -10   12.45   28.04
   7  -9 -10   12.75   28.14
   5  -9 -10  -18.43   24.66
   3  -9 -10  -16.25   22.97
   1  -9 -10  -21.17   25.89
  -1  -9 -10   -9.64   22.86
  -3  -9 -10   13.02   26.49
  -5  -9 -10  -45.14   24.07
  -7  -9 -10  -11.52   27.98
  -7   9 -10  -19.09    9.76
  -9   9 -10   14.65   15.32
 -11   9 -10  -15.03   18.95
 -13   9 -10  -17.88   28.24
 -15   9 -10  -60.93   40.31
 -17   9 -10   -1.86   53.43
  18 -10 -10   49.27   38.54
  16 -10 -10    6.21   33.57
  14 -10 -10   48.60   36.10
  12 -10 -10   88.32   39.67
  10 -10 -10   -4.74   28.55
   8 -10 -10   -7.38   31.42
   6 -10 -10   34.68   31.84
   4 -10 -10   68.64   36.57
   2 -10 -10    8.65   28.80
   0 -10 -10   34.92   30.73
  -2 -10 -10   54.02   30.12
  -4 -10 -10  -12.53   31.97
 -10  10 -10    7.76   16.43
 -12  10 -10  -43.73   15.91
   9 -11 -10   24.90   36.14
   7 -11 -10   49.94   37.67
   5 -11 -10   48.92   38.57
   3 -11 -10   22.74   30.88
   1 -11 -10  -15.66   30.36
  24   0 -11  -21.73   13.82
  22   0 -11   30.49   16.80
  20   0 -11   -8.12   13.72
  18   0 -11   21.34   16.58
  16   0 -11   -1.57   12.37
  14   0 -11   -7.43   11.52
  12   0 -11    5.72   12.17
  10   0 -11    7.92   11.26
   8   0 -11   -8.51   11.62
   6   0 -11  -16.53   12.11
   4   0 -11   10.09   10.48
   2   0 -11    2.61   11.06
   0   0 -11   -7.05    8.95
  -2   0 -11   -1.77   11.40
  -4   0 -11    3.81   13.66
  -6   0 -11   -2.29   11.89
  -8   0 -11   -3.56   10.69
 -10   0 -11    0.25   12.78
 -12   0 -11   14.45   15.41
 -14   0 -11   -0.42   15.24
 -16   0 -11   22.60   19.52
 -18   0 -11    3.47   18.67
 -20   0 -11   19.93   21.48
 -22   0 -11   20.99   22.62
 -24   0 -11   -4.02   19.92
 -26   0 -11  -26.55   20.21
 -28   0 -11   15.78   25.20
 -30   0 -11  -41.52   21.33
  27  -1 -11  -17.67   17.03
  25  -1 -11   19.47   20.16
  23  -1 -11   88.35   23.40
  21  -1 -11   -6.70   15.94
  21   1 -11  -16.33   11.76
  19  -1 -11  124.36   26.48
  19   1 -11  164.19   26.49
  17   1 -11   92.91   20.73
  17  -1 -11  130.39   26.51
  15   1 -11  264.56   27.51
  15  -1 -11  296.97   31.13
  13  -1 -11   -3.87   11.43
  13   1 -11   -9.84   11.30
  11   1 -11   60.12   16.57
  11  -1 -11  100.02   20.30
   9   1 -11  345.23   27.28
   9  -1 -11  334.77   30.45
   7   1 -11   62.86   16.00
   7  -1 -11   48.65   17.71
   5   1 -11   90.15   19.73
   5  -1 -11   81.44   19.08
   3  -1 -11  122.68   21.72
   3   1 -11  112.64   20.83
   1   1 -11  118.83   21.38
   1  -1 -11  157.28   23.97
  -1   1 -11   76.92   18.62
  -1  -1 -11   45.69   17.92
  -3   1 -11  127.59   22.77
  -3  -1 -11  133.62   21.71
  -5   1 -11    5.03   13.03
  -5  -1 -11    3.04   13.32
  -7  -1 -11   -3.19   14.86
  -7   1 -11   26.69   15.47
  -9  -1 -11   18.32   14.43
  -9   1 -11   16.41   14.37
 -11  -1 -11  153.19   26.51
 -11   1 -11  139.45   26.70
 -13   1 -11   62.79   22.23
 -13  -1 -11   87.03   22.94
 -15  -1 -11   91.74   23.42
 -15   1 -11   81.73   23.55
 -17  -1 -11   71.81   23.09
 -17   1 -11  108.37   25.98
 -19   1 -11   14.55   21.51
 -19  -1 -11   53.51   25.35
 -21   1 -11   -6.70   18.04
 -21  -1 -11  -15.49   17.17
 -23  -1 -11   18.56   21.72
 -23   1 -11   18.09   20.82
 -25   1 -11  -12.86   21.13
 -25  -1 -11   26.58   24.14
 -27   1 -11  -14.65   22.24
 -27  -1 -11   47.48   26.81
 -29   1 -11   33.11   25.94
 -29  -1 -11   44.38   28.71
  30  -2 -11   35.05   21.06
  28  -2 -11    8.12   18.87
  26  -2 -11    9.57   19.00
  24  -2 -11   12.47   21.25
  22  -2 -11    3.67   18.51
  20  -2 -11   36.28   20.07
  18  -2 -11   -3.17   15.10
  16   2 -11   38.61   15.58
  16  -2 -11   43.70   19.26
  14   2 -11   45.46   16.70
  14  -2 -11   10.81   13.64
  12  -2 -11    4.74   13.60
  12   2 -11   13.12   11.95
  10   2 -11   77.05   16.47
  10  -2 -11   64.81   18.70
   8  -2 -11  174.44   26.16
   8   2 -11  184.74   20.51
   6   2 -11    5.07   10.23
   6  -2 -11   17.43   14.89
   4  -2 -11   -5.83   12.11
   4   2 -11  -15.03    7.97
   2  -2 -11   74.55   20.04
   2   2 -11   97.59   20.39
   0  -2 -11   -7.68   11.34
   0   2 -11   -5.87   10.96
  -2  -2 -11   55.48   18.62
  -2   2 -11  106.09   19.90
  -4  -2 -11    3.35   14.00
  -4   2 -11    9.14   12.41
  -6  -2 -11  -21.05   12.09
  -6   2 -11    2.73   13.12
  -8   2 -11   18.76   17.01
  -8  -2 -11   45.07   17.62
 -10   2 -11   40.64   17.87
 -10  -2 -11   15.30   15.13
 -12   2 -11   78.17   22.16
 -12  -2 -11   52.81   21.34
 -14   2 -11   -1.67   14.04
 -14  -2 -11   17.97   17.30
 -16   2 -11   85.89   23.92
 -16  -2 -11   68.12   22.72
 -18   2 -11   14.89   20.83
 -18  -2 -11   51.50   25.30
 -20   2 -11   20.70   22.84
 -20  -2 -11   -5.14   17.92
 -22  -2 -11  -22.36   16.01
 -22   2 -11   17.69   21.20
 -24  -2 -11    3.47   21.97
 -24   2 -11   15.53   25.06
 -26   2 -11    7.47   26.16
 -26  -2 -11    1.84   21.59
 -28  -2 -11    5.87   22.34
 -28   2 -11    4.67   22.75
  33  -3 -11    1.72   20.08
  31  -3 -11  -17.28   19.30
  29  -3 -11   -0.97   20.84
  27  -3 -11  -14.48   19.69
  25  -3 -11   20.63   21.02
  23  -3 -11   29.46   22.85
  21  -3 -11   33.40   21.28
  19  -3 -11    9.45   19.06
  17  -3 -11   -4.66   15.10
  15  -3 -11   18.46   19.31
  13   3 -11   -1.48   11.88
  13  -3 -11   -2.35   15.48
  11  -3 -11   29.75   18.14
  11   3 -11   76.60   16.16
   9  -3 -11   60.25   19.27
   9   3 -11   49.96   15.18
   7   3 -11  -10.68    9.13
   7  -3 -11   -0.32   14.28
   5  -3 -11   15.00   16.69
   5   3 -11   -1.65   10.31
   3  -3 -11  104.13   21.03
   3   3 -11  113.42   19.42
   1  -3 -11   43.28   17.53
   1   3 -11    1.80   10.70
  -1  -3 -11  -12.09   11.09
  -1   3 -11    7.62   11.57
  -3  -3 -11   73.81   20.31
  -3   3 -11   81.91   20.17
  -5   3 -11   13.17   14.81
  -5  -3 -11  -17.83    9.75
  -7  -3 -11   10.36   15.73
  -7   3 -11   15.71   15.22
  -9   3 -11    3.39   14.42
  -9  -3 -11   12.43   16.15
 -11  -3 -11   75.65   20.44
 -11   3 -11   51.31   19.78
 -13  -3 -11   39.81   19.35
 -13   3 -11   24.45   19.77
 -15  -3 -11   11.60   17.49
 -15   3 -11   12.86   19.28
 -17  -3 -11    4.92   22.34
 -17   3 -11   20.22   23.81
 -19  -3 -11   16.77   20.48
 -19   3 -11   28.68   22.10
 -21   3 -11  -13.74   21.79
 -21  -3 -11   -6.60   18.23
 -23  -3 -11   12.68   23.18
 -23   3 -11   15.31   26.11
 -25  -3 -11  -10.32   20.75
 -25   3 -11    5.57   26.77
 -27  -3 -11   -9.28   22.03
 -27   3 -11    7.99   28.48
 -29   3 -11  -16.44   29.66
  32  -4 -11  -34.08   20.60
  30  -4 -11   82.25   29.99
  28  -4 -11   35.04   25.29
  26  -4 -11   -5.42   22.72
  24  -4 -11   47.51   26.12
  22  -4 -11   46.47   24.00
  20  -4 -11   12.34   20.88
  18  -4 -11   19.27   18.34
  16  -4 -11   48.18   22.76
  14  -4 -11   47.08   22.09
  12  -4 -11   61.97   23.95
  10   4 -11  202.68   21.81
  10  -4 -11  250.49   30.37
   8   4 -11  205.35   22.30
   8  -4 -11  204.31   29.63
   6   4 -11    0.33   10.81
   6  -4 -11   25.56   17.52
   4  -4 -11  138.98   25.93
   4   4 -11  152.02   21.60
   2   4 -11   82.14   17.29
   2  -4 -11   72.76   22.92
   0   4 -11   12.73   13.91
   0  -4 -11   -0.79   13.87
  -2  -4 -11  113.05   24.93
  -2   4 -11  118.39   22.25
  -4  -4 -11   28.78   17.87
  -4   4 -11   37.23   16.56
  -6  -4 -11   18.51   16.62
  -6   4 -11    1.97   13.43
  -8   4 -11   -8.67   13.11
  -8  -4 -11    2.59   16.74
 -10  -4 -11   61.19   21.99
 -10   4 -11   61.07   21.75
 -12  -4 -11  230.85   32.78
 -12   4 -11  220.26   32.37
 -14   4 -11  -10.09   18.65
 -14  -4 -11   35.30   41.83
 -16  -4 -11   86.59   25.83
 -16   4 -11   68.61   27.66
 -18   4 -11    3.51   24.19
 -18  -4 -11   34.01   21.61
 -20  -4 -11  -18.62   18.01
 -20   4 -11   21.99   26.90
 -22  -4 -11   24.21   23.91
 -22   4 -11   65.69   40.12
 -24   4 -11    1.86   32.45
 -24  -4 -11   12.05   22.80
 -26   4 -11   -2.28   35.16
 -28   4 -11   51.22   42.58
  31  -5 -11   29.66   26.89
  29  -5 -11    8.05   28.29
  27  -5 -11   16.33   24.51
  25  -5 -11  -43.16   19.09
  23  -5 -11  -24.68   21.68
  21  -5 -11   12.95   22.44
  19  -5 -11   21.31   23.90
  17  -5 -11   -8.91   20.63
  15  -5 -11   29.82   23.47
  13  -5 -11  -16.53   15.49
  11  -5 -11    3.55   19.57
   9  -5 -11   67.95   23.86
   7  -5 -11   52.88   23.02
   7   5 -11   48.30   17.39
   5   5 -11  -12.58   10.51
   5  -5 -11    5.17   15.87
   3   5 -11    3.33   11.57
   3  -5 -11  -24.07   15.00
   1  -5 -11   21.45   19.40
   1   5 -11   14.51   14.28
  -1  -5 -11   31.93   21.59
  -1   5 -11    0.97   13.12
  -3  -5 -11   18.02   19.70
  -3   5 -11   12.53   13.44
  -5   5 -11    6.45   14.03
  -5  -5 -11   -4.51   18.00
  -7  -5 -11   35.63   22.09
  -7   5 -11   16.88   16.96
  -9   5 -11   22.52   16.80
  -9  -5 -11   38.41   20.90
 -11   5 -11   25.72   20.99
 -11  -5 -11   -2.19   25.40
 -13   5 -11   40.46   22.71
 -13  -5 -11    7.96   21.79
 -15  -5 -11    5.12   20.81
 -15   5 -11   42.42   25.12
 -17  -5 -11  -14.59   21.03
 -17   5 -11   16.96   26.37
 -19   5 -11    5.82   29.27
 -19  -5 -11    7.46   22.98
 -21   5 -11   11.11   33.40
 -21  -5 -11   41.42   26.99
 -23   5 -11  -58.72   32.89
 -25   5 -11  -25.39   41.85
  28  -6 -11  -16.92   25.71
  26  -6 -11   -3.42   25.35
  24  -6 -11   87.17   34.48
  22  -6 -11    6.78   25.82
  20  -6 -11    6.48   22.43
  18  -6 -11   -1.90   23.38
  16  -6 -11   21.65   23.54
  14  -6 -11  -14.17   18.98
  12  -6 -11   20.89   23.77
  10  -6 -11  127.11   28.81
   8  -6 -11   39.34   25.24
   6  -6 -11    9.93   19.65
   4   6 -11  127.42   20.18
   4  -6 -11   78.78   28.55
   2  -6 -11   59.11   22.92
   2   6 -11   76.29   19.03
   0  -6 -11    0.41   18.77
   0   6 -11   -2.89   12.87
  -2   6 -11   50.45   16.46
  -2  -6 -11   93.14   26.46
  -4   6 -11   91.23   21.70
  -4  -6 -11   44.51   24.11
  -6   6 -11    2.96   15.92
  -6  -6 -11    1.49   23.81
  -8  -6 -11  -39.79   19.06
  -8   6 -11    4.26   17.70
 -10  -6 -11   30.02   26.01
 -10   6 -11   67.70   24.41
 -12  -6 -11   99.69   29.08
 -12   6 -11  106.17   29.81
 -14  -6 -11    8.12   22.99
 -14   6 -11   35.82   26.12
 -16  -6 -11   54.60   28.50
 -16   6 -11   21.40   28.83
 -18   6 -11   18.33   35.07
 -18  -6 -11  -15.71   21.83
 -20   6 -11  -15.50   44.09
 -22   6 -11  -23.43   63.16
 -24   6 -11 -125.21   73.76
  27  -7 -11   -6.92   27.57
  25  -7 -11   17.78   31.20
  23  -7 -11   41.10   30.05
  21  -7 -11    2.95   25.43
  19  -7 -11    1.45   28.07
  17  -7 -11   44.55   28.76
  15  -7 -11    8.63   26.39
  13  -7 -11  -19.67   22.19
  11  -7 -11   42.57   26.59
   9  -7 -11   -1.44   24.32
   7  -7 -11   13.46   24.91
   5  -7 -11   -7.03   23.95
   3  -7 -11   37.18   30.43
   1  -7 -11  -11.64   21.25
  -1   7 -11    2.37   11.50
  -1  -7 -11   38.44   26.24
  -3  -7 -11   35.95   28.13
  -3   7 -11   34.87   17.75
  -5   7 -11   16.23   14.29
  -5  -7 -11   34.26   25.69
  -7   7 -11   39.10   19.07
  -7  -7 -11   -9.38   24.24
  -9   7 -11   38.88   22.21
  -9  -7 -11   31.05   25.91
 -11  -7 -11   73.86   30.94
 -11   7 -11   63.66   26.32
 -13   7 -11   14.84   25.48
 -13  -7 -11    5.20   27.41
 -15  -7 -11   53.30   27.65
 -15   7 -11   -4.63   32.94
 -17   7 -11   51.89   49.27
 -19   7 -11  -30.60   62.02
 -21   7 -11  -28.66   90.51
  24  -8 -11    8.43   34.17
  22  -8 -11  -14.37   31.31
  20  -8 -11  -29.84   26.25
  18  -8 -11    1.93   30.06
  16  -8 -11  -30.00   23.68
  14  -8 -11   -2.47   28.08
  12  -8 -11   -1.35   25.33
  10  -8 -11   -6.85   24.06
   8  -8 -11   -3.25   24.10
   6  -8 -11  -34.73   23.64
   4  -8 -11   65.29   30.35
   2  -8 -11   32.40   26.39
   0  -8 -11  -28.84   23.56
  -2  -8 -11    6.68   26.08
  -4   8 -11    8.84   12.60
  -4  -8 -11   -3.81   22.72
  -6   8 -11    0.23   11.44
  -6  -8 -11   13.79   26.51
  -8  -8 -11   35.32   31.28
  -8   8 -11   64.71   21.74
 -10   8 -11   18.08   22.64
 -10  -8 -11  -44.24   23.36
 -12   8 -11   -9.31   22.19
 -12  -8 -11  -22.83   29.87
 -14   8 -11   -5.88   35.71
 -16   8 -11   30.65   46.49
 -18   8 -11  167.41   80.16
  19  -9 -11  -10.58   35.00
  17  -9 -11   58.38   36.40
  15  -9 -11   18.61   33.62
  13  -9 -11   16.22   31.66
  11  -9 -11   21.52   31.21
   9  -9 -11   11.36   31.13
   7  -9 -11  -27.95   24.45
   5  -9 -11   38.30   30.56
   3  -9 -11  148.55   40.88
   1  -9 -11  -17.14   26.25
  -1  -9 -11   12.30   26.49
  -3  -9 -11   65.43   31.56
  -5  -9 -11    9.07   29.99
  -7   9 -11   19.60   15.87
  -7  -9 -11  -24.53   31.18
  -9   9 -11  -12.51   14.55
 -11   9 -11    4.17   18.96
 -13   9 -11   -3.93   27.92
 -15   9 -11  145.34   52.32
  12 -10 -11    7.71   34.97
  10 -10 -11   14.31   33.95
   8 -10 -11  -47.61   26.59
   6 -10 -11   23.30   35.84
   4 -10 -11  -12.86   31.33
   2 -10 -11   36.67   33.97
   0 -10 -11   23.75   31.37
  -2 -10 -11   44.04   35.71
  -4 -10 -11   15.41   33.23
  22   0 -12   62.46   22.47
  20   0 -12   36.80   20.58
  18   0 -12  112.92   24.70
  16   0 -12  149.70   24.44
  14   0 -12  136.33   24.01
  12   0 -12   71.16   19.85
  10   0 -12  103.45   20.50
   8   0 -12   82.75   21.37
   6   0 -12   25.03   14.01
   4   0 -12  155.63   22.62
   2   0 -12  219.17   26.89
   0   0 -12    8.63   13.25
  -2   0 -12   69.68   19.00
  -4   0 -12  193.21   26.14
  -6   0 -12    3.93   15.50
  -8   0 -12   80.95   22.63
 -10   0 -12  -10.69   12.84
 -12   0 -12  141.93   26.21
 -14   0 -12   68.02   23.59
 -16   0 -12   26.09   23.62
 -18   0 -12   35.60   23.28
 -20   0 -12   23.50   22.69
 -22   0 -12   58.53   27.01
 -24   0 -12   55.34   27.96
 -26   0 -12    3.65   25.86
 -28   0 -12   -7.81   25.63
  25  -1 -12    1.13   19.01
  23  -1 -12    9.46   18.87
  21  -1 -12   14.56   18.49
  19  -1 -12  -11.39   15.17
  19   1 -12    5.46   16.51
  17  -1 -12    0.52   14.65
  17   1 -12    7.08   13.15
  15  -1 -12    0.66   15.58
  15   1 -12   -0.10   11.88
  13   1 -12   38.98   16.62
  13  -1 -12   27.82   15.75
  11   1 -12  -13.94   10.68
  11  -1 -12   -4.47   12.83
   9   1 -12    8.05   10.81
   9  -1 -12    1.23   12.58
   7   1 -12   -5.73   10.48
   7  -1 -12   -3.73   12.35
   5  -1 -12  -11.03   10.79
   5   1 -12    8.00   12.21
   3  -1 -12   79.41   19.30
   3   1 -12   59.59   17.50
   1   1 -12   -7.29   11.61
   1  -1 -12   -2.53   12.04
  -1   1 -12   -5.54   11.18
  -1  -1 -12    8.29   12.99
  -3   1 -12   24.19   15.30
  -3  -1 -12    6.16   13.72
  -5   1 -12  -10.19   13.12
  -5  -1 -12  -14.40   14.07
  -7   1 -12   -2.62   13.83
  -7  -1 -12   22.05   17.47
  -9   1 -12    3.83   15.19
  -9  -1 -12    0.61   17.73
[truncated: 291,318 more chars]
