# Supplementary material for: Crystal structure and redox potentials of the tppz-bridged {RuCl(bpy)}+ dimer
Source: Acta Crystallogr E Crystallogr Commun. 2018 Aug 16;74(Pt 9):1250–3. doi: 10.1107/S2056989018011258 (PMC6127700; doi:10.1107/S2056989018011258)
Supplement: Supplementary file 2 [file e-74-01250-Isup2.hkl]

data_I                                                                          
_shelx_title ' apx721 in C2/c'                                                  
_shelx_refln_list_code          4                                               
_shelx_F_calc_maximum      696.55                                               
_exptl_crystal_F_000      3032.00                                               
_reflns_d_resolution_high  0.8332                                               
                                                                                
loop_                                                                           
 _space_group_symop_operation_xyz                                               
 'x, y, z'                                                                      
 '-x, y, -z+1/2'                                                                
 'x+1/2, y+1/2, z'                                                              
 '-x+1/2, y+1/2, -z+1/2'                                                        
 '-x, -y, -z'                                                                   
 'x, -y, z-1/2'                                                                 
 '-x+1/2, -y+1/2, -z'                                                           
 'x+1/2, -y+1/2, z-1/2'                                                         
                                                                                
_cell_length_a    36.0409                                                       
_cell_length_b    11.5171                                                       
_cell_length_c    14.4058                                                       
_cell_angle_alpha  90.000                                                       
_cell_angle_beta   95.258                                                       
_cell_angle_gamma  90.000                                                       
                                                                                
_shelx_F_squared_multiplier     1.000                                           
                                                                                
loop_                                                                           
 _refln_index_h                                                                 
 _refln_index_k                                                                 
 _refln_index_l                                                                 
 _refln_F_squared_calc                                                          
 _refln_F_squared_meas                                                          
 _refln_F_squared_sigma                                                         
 _refln_observed_status                                                         
   4   0   0         43.12       1000.75       187.57 o                         
   6   0   0      39064.49      47832.02      1430.56 o                         
   8   0   0     171239.47     150591.00      1496.01 o                         
  10   0   0       1273.16       4725.06       366.12 o                         
  12   0   0      10023.39      16074.00       656.54 o                         
  14   0   0        129.08        814.72       459.80 o                         
  16   0   0       6445.36       5815.00       548.51 o                         
  18   0   0      29335.28      28019.52      1014.89 o                         
  20   0   0      63142.54      52297.96      1422.02 o                         
  22   0   0      19746.39      17772.31       951.84 o                         
  24   0   0         22.63        -12.96       463.62 o                         
  26   0   0      26265.40      27409.37      1233.71 o                         
  28   0   0      14603.60      12071.91      1008.22 o                         
  30   0   0         70.72        421.02       633.05 o                         
  32   0   0        712.88        688.32       639.15 o                         
  34   0   0       9073.99       7990.10      1450.55 o                         
  36   0   0       4622.93       4261.11      1278.28 o                         
  38   0   0        643.14        583.87      1045.43 o                         
  40   0   0       1977.84       -670.30      1207.72 o                         
  42   0   0        880.53        636.79      1358.83 o                         
   1   1   0      33903.25      63051.78       866.10 o                         
   3   1   0       2499.32       8274.65       287.25 o                         
   5   1   0       2522.74       2867.84       188.50 o                         
   7   1   0      72434.09      88823.74       950.99 o                         
   9   1   0        999.87        563.86       185.70 o                         
  11   1   0       4010.77       4169.56       273.15 o                         
  13   1   0       6526.69      10248.58       420.31 o                         
  15   1   0        130.01       -167.36       188.76 o                         
  17   1   0       1830.15       2324.62       318.55 o                         
  19   1   0       6764.33       5454.16       416.24 o                         
  21   1   0        105.66        -21.88       291.56 o                         
  23   1   0          5.13        667.06       335.98 o                         
  25   1   0       3975.31       3009.04       467.22 o                         
  27   1   0       5795.08       5666.04       562.02 o                         
  29   1   0       1387.42        785.75       473.51 o                         
  31   1   0        401.00        392.65       483.60 o                         
  33   1   0        973.30        662.27       549.27 o                         
  35   1   0       4545.75       4289.61       757.74 o                         
  37   1   0         42.06       -985.75       985.75 o                         
  39   1   0        141.49       -686.30       897.56 o                         
  41   1   0        517.89       -241.38       873.11 o                         
   0   2   0      92576.38     124062.23      1370.88 o                         
   2   2   0       1113.61        535.82       136.27 o                         
   4   2   0      44445.76      54362.73       752.84 o                         
   6   2   0       1556.75       2222.00       411.06 o                         
   8   2   0       8240.14       7394.84       374.22 o                         
  10   2   0        776.66         93.09       149.12 o                         
  12   2   0       1276.67        845.75       203.10 o                         
  14   2   0       5427.54       6068.28       508.19 o                         
  16   2   0       1420.43       1566.39       330.14 o                         
  18   2   0       6206.46       5700.61       433.10 o                         
  20   2   0      25410.60      27361.21       763.67 o                         
  22   2   0       5203.53       5723.70       505.73 o                         
  24   2   0        107.03        437.68       379.52 o                         
  26   2   0      12917.58      10786.11      1734.13 o                         
  28   2   0       8683.14       8600.14      1844.55 o                         
  30   2   0          3.66       -413.21       413.21 o                         
  32   2   0        443.99       -862.79       900.60 o                         
  34   2   0       1250.73       -296.97      1049.80 o                         
  36   2   0        242.44         -8.90       636.36 o                         
  38   2   0        843.53        423.17       732.82 o                         
  40   2   0        572.41        807.80       839.84 o                         
  42   2   0        198.88       2559.75      1077.79 o                         
   1   3   0     485181.28     581420.25      3285.50 o                         
   3   3   0      69248.16      71399.23       763.68 o                         
   5   3   0       4351.48       2853.40       202.95 o                         
   7   3   0      27805.80      26277.73       683.69 o                         
   9   3   0       3433.87       3126.06       494.01 o                         
  11   3   0        250.57        263.26       171.27 o                         
  13   3   0      12188.83      11069.99       454.67 o                         
  15   3   0         12.27         13.51       201.96 o                         
  17   3   0       2563.51       2023.00       300.84 o                         
  19   3   0      23556.75      20861.36       670.55 o                         
  21   3   0      24346.40      21072.89       783.25 o                         
  23   3   0          4.16       -361.82       395.15 o                         
  25   3   0      13170.42      13678.42       868.22 o                         
  27   3   0      17579.87      18455.67      1020.36 o                         
  29   3   0       2717.72       1588.36       693.69 o                         
  31   3   0         18.63       -520.80       520.80 o                         
  33   3   0        807.49        416.80       613.21 o                         
  35   3   0       3120.44       2636.59       713.86 o                         
  37   3   0        130.52        140.55       691.56 o                         
  39   3   0       1801.93       1144.25       767.77 o                         
  41   3   0        940.83       2088.91       909.45 o                         
   0   4   0      34602.37      54401.82       992.73 o                         
   2   4   0      11359.07      13482.25       428.39 o                         
   4   4   0      30088.95      31159.75      1082.36 o                         
   6   4   0         29.59       -115.67       244.60 o                         
   8   4   0        143.13        111.07       162.11 o                         
  10   4   0       3458.54       3860.12       452.70 o                         
  12   4   0      24526.47      26934.74       808.51 o                         
  14   4   0        811.59        844.02       338.39 o                         
  16   4   0      12184.31      11522.41       478.32 o                         
  18   4   0         38.00       -274.26       376.21 o                         
  20   4   0        433.16        313.79       451.84 o                         
  22   4   0         47.86        323.62       444.65 o                         
  24   4   0        637.19        742.69       507.87 o                         
  26   4   0       4563.35       4605.05       724.87 o                         
  28   4   0        335.45        726.29       570.40 o                         
  30   4   0          8.68       -379.57       574.62 o                         
  32   4   0       1681.92       1578.19       720.81 o                         
  34   4   0        370.88        205.37       657.28 o                         
  36   4   0         95.63        911.16       724.71 o                         
  38   4   0          8.03         97.13       766.38 o                         
  40   4   0        142.06        231.07       859.68 o                         
   1   5   0     132509.12     121385.45      1284.53 o                         
   3   5   0       7639.81       6969.16       533.65 o                         
   5   5   0      39842.93      37872.24       779.33 o                         
   7   5   0      39213.08      34262.27       698.81 o                         
   9   5   0      21247.34      20835.92       551.92 o                         
  11   5   0        235.06         42.57       296.91 o                         
  13   5   0      11592.75      11772.20       671.53 o                         
  15   5   0       2811.22       3146.70       488.04 o                         
  17   5   0          4.25        129.53       428.55 o                         
  19   5   0      39787.98      40365.02      2203.71 o                         
  21   5   0      14629.06      17232.53      1001.06 o                         
  23   5   0       6530.02       7534.94       819.14 o                         
  25   5   0      12111.13      12440.14       939.10 o                         
  27   5   0      17459.96      16779.06      1095.88 o                         
  29   5   0       5476.51       4603.07       839.79 o                         
  31   5   0        318.10       -649.41       649.41 o                         
  33   5   0        839.09        715.31       918.09 o                         
  35   5   0        871.95       1475.04       847.64 o                         
  37   5   0        147.48       -798.77       798.77 o                         
  39   5   0       3191.47       2837.75      1261.47 o                         
   0   6   0      66430.90      84140.29      3431.47 o                         
   2   6   0      10288.16      10667.04       520.36 o                         
   4   6   0        369.06        402.33       289.00 o                         
   6   6   0      18119.73      17026.32       606.81 o                         
   8   6   0       1424.99       1147.79       269.66 o                         
  10   6   0       4696.57       4331.11       627.09 o                         
  12   6   0       3114.28       3072.34       509.59 o                         
  14   6   0       4217.70       4199.09      1061.94 o                         
  16   6   0          3.26       -345.97       397.69 o                         
  18   6   0        947.51       1073.09       516.38 o                         
  20   6   0       5056.28       5600.17       715.45 o                         
  22   6   0       2131.05       2121.78       635.80 o                         
  24   6   0       3259.60       4422.81       781.05 o                         
  26   6   0       5504.44       5802.37      1220.45 o                         
  28   6   0       3003.91       3511.36       977.17 o                         
  30   6   0        979.99        426.97       730.10 o                         
  32   6   0        105.16       -267.30       763.31 o                         
  34   6   0        291.09        337.56       810.68 o                         
  36   6   0        415.87       -748.23       845.65 o                         
  38   6   0         40.59        648.63       903.30 o                         
   1   7   0      18459.77      15046.59       684.04 o                         
   3   7   0      18454.72      14708.64       657.42 o                         
   5   7   0       3970.77       3812.84       475.77 o                         
   7   7   0        743.93        550.99       405.24 o                         
   9   7   0        428.36        388.10       384.17 o                         
  11   7   0      11045.51       9984.44       775.50 o                         
  13   7   0       2442.40       2917.15       554.42 o                         
  15   7   0       3711.63       5414.81       743.78 o                         
  17   7   0       2417.41       2480.52       659.01 o                         
  19   7   0       3213.14       3388.73       669.68 o                         
  21   7   0        465.18        480.39       600.78 o                         
  23   7   0       1498.23       1557.13       642.26 o                         
  25   7   0        400.60       -251.13       616.74 o                         
  27   7   0       1190.26        722.60       907.21 o                         
  29   7   0          8.56       -642.85       642.85 o                         
  31   7   0        203.64       1104.39       819.75 o                         
  33   7   0        347.63        944.26       866.96 o                         
  35   7   0          9.33       -682.43       856.91 o                         
  37   7   0         59.63       1971.51      1559.33 o                         
   0   8   0      30737.33      33034.53      1381.53 o                         
   2   8   0       5929.69       5059.11       500.24 o                         
   4   8   0       6916.59       7196.55       583.85 o                         
   6   8   0       7815.35       8280.54      1637.28 o                         
   8   8   0       3657.80       4667.24       635.30 o                         
  10   8   0         32.28       -491.97       503.98 o                         
  12   8   0       9893.84       8989.44       805.57 o                         
  14   8   0       2896.83       2469.86       816.09 o                         
  16   8   0       1070.23       1651.19       648.43 o                         
  18   8   0       7246.21       6475.80       819.26 o                         
  20   8   0       7803.67       8754.61       996.75 o                         
  22   8   0       3522.89       4661.54       920.17 o                         
  24   8   0         37.83       -307.26       784.79 o                         
  26   8   0       4816.12       6442.84       981.20 o                         
  28   8   0        986.24       2145.94       866.19 o                         
  30   8   0        176.24       -759.15       759.15 o                         
  32   8   0        133.35       -621.84       823.93 o                         
  34   8   0       2189.08       1790.16      1054.30 o                         
   1   9   0        406.61        846.33       581.26 o                         
   3   9   0       2346.95       2808.49       702.58 o                         
   5   9   0         45.71       -325.61       449.78 o                         
   7   9   0        339.08        213.41       489.98 o                         
   9   9   0         85.38        616.16       538.46 o                         
  11   9   0        680.89       1310.63       577.52 o                         
  13   9   0         37.31        252.22       587.34 o                         
  15   9   0         70.74       -297.30       610.53 o                         
  17   9   0        597.89        410.60       679.94 o                         
  19   9   0        359.46       -191.17       687.83 o                         
  21   9   0        222.17        842.09       922.84 o                         
  23   9   0         12.59       -754.30       754.30 o                         
  25   9   0         37.16        122.66       856.03 o                         
  27   9   0        173.26        384.32       915.83 o                         
  29   9   0        329.29       -702.51       924.98 o                         
  31   9   0        338.57       -505.25       908.62 o                         
   0  10   0      16674.17      17496.61      1742.78 o                         
   2  10   0       3955.62       2981.63       716.16 o                         
   4  10   0        817.22        220.40       827.49 o                         
   6  10   0        499.43         40.77       587.41 o                         
   8  10   0        646.17        853.66       611.50 o                         
  10  10   0          0.23        210.41       620.84 o                         
  12  10   0       1773.36       2235.84       733.31 o                         
  14  10   0       2112.72       1743.63      1155.34 o                         
  16  10   0        463.88        919.84       856.44 o                         
  18  10   0       1044.13        689.28       825.69 o                         
  20  10   0       3695.29       4499.88      1005.66 o                         
  22  10   0       1241.96       2285.95       962.86 o                         
  24  10   0        168.82       -908.13       908.13 o                         
  26  10   0       1933.66       2163.61      1403.59 o                         
  28  10   0        329.18      -1028.42      1028.42 o                         
   1  11   0       3955.74       2716.40       870.41 o                         
   3  11   0        538.00        360.29       789.37 o                         
   5  11   0       2348.76       2089.22       799.57 o                         
   7  11   0       3330.51       2709.71       918.91 o                         
   9  11   0       1407.61       2270.34       838.75 o                         
  11  11   0         18.39        247.90       725.07 o                         
  13  11   0       1916.74       2208.56       848.46 o                         
  15  11   0        433.59        809.16       812.45 o                         
  17  11   0         50.78        836.28       931.09 o                         
  19  11   0       1726.17       1587.61      1079.73 o                         
  21  11   0       1016.92       1078.02      1070.44 o                         
  23  11   0        138.94       -194.40      1036.76 o                         
  25  11   0        420.97        579.28      1057.95 o                         
   0  12   0       1376.53        -94.67      1098.35 o                         
   2  12   0         98.73        787.72       842.59 o                         
   4  12   0        432.91        252.11      1012.80 o                         
   6  12   0        425.93       -353.63      1515.53 o                         
   8  12   0        233.87        171.62       863.89 o                         
  10  12   0         19.24        411.81      1001.91 o                         
  12  12   0         26.86       1422.18       908.35 o                         
  14  12   0        294.13        101.90       832.53 o                         
  16  12   0         84.54       -178.43       973.17 o                         
  18  12   0         52.92        209.86      1160.36 o                         
  20  12   0        296.16       -289.52      1145.80 o                         
   1  13   0       1060.33       -676.76       932.11 o                         
   3  13   0         13.17       -890.57       890.57 o                         
   5  13   0        544.11        935.53       980.51 o                         
   7  13   0        530.40       -933.06      1024.44 o                         
   9  13   0        194.51        623.72      1085.07 o                         
  11  13   0        133.83        697.79      1578.44 o                         
  13  13   0        989.99        771.70       941.60 o                         
 -43   1   1       1285.74       1359.27      1070.13 o                         
 -41   1   1         53.12       -291.74       923.72 o                         
 -39   1   1       2581.71       2303.97      1004.46 o                         
 -37   1   1        758.43       -304.88       802.64 o                         
 -35   1   1          0.78       -714.11       714.11 o                         
 -33   1   1      14310.25      15471.61      1299.18 o                         
 -31   1   1       7218.81       5866.62      1202.32 o                         
 -29   1   1        388.41        497.12       440.76 o                         
 -27   1   1       3906.57       3365.67       764.66 o                         
 -25   1   1      31974.74      30706.60       906.67 o                         
 -23   1   1      11351.21      10187.79       567.16 o                         
 -21   1   1      10279.86       9184.29       758.29 o                         
 -19   1   1      18393.55      17704.54       589.78 o                         
 -17   1   1      27834.82      26274.77       649.36 o                         
 -15   1   1        197.05       -120.51       171.23 o                         
 -13   1   1      21449.26      23467.52       616.63 o                         
 -11   1   1      34946.59      37123.61       603.56 o                         
  -9   1   1      11073.58      11143.50       332.54 o                         
  -7   1   1         20.04         89.98       145.60 o                         
  -5   1   1     118749.70     145966.11      1303.82 o                         
  -3   1   1      57822.77      76454.20       692.62 o                         
  -1   1   1      57642.99      64116.56       687.83 o                         
   1   1   1     157195.00     209083.77      2379.62 o                         
   3   1   1     209338.55     302351.06      1872.87 o                         
   5   1   1      12680.56      13188.82       286.37 o                         
   7   1   1      34493.81      34854.35       496.15 o                         
   9   1   1      36050.26      37055.33       817.25 o                         
  11   1   1        313.40        397.21       171.83 o                         
  13   1   1       2856.51       2578.74       336.01 o                         
  15   1   1      52994.14      54056.41       920.18 o                         
  17   1   1      11701.44      10211.48       493.08 o                         
  19   1   1       6366.92       5549.62       439.44 o                         
  21   1   1      47665.07      41420.59      1026.56 o                         
  23   1   1      50524.73      50105.90      1100.62 o                         
  25   1   1       2760.30       2204.05       422.35 o                         
  27   1   1      17839.37      14394.73       729.73 o                         
  29   1   1       2806.76       2923.20       521.16 o                         
  31   1   1         31.85        282.87       496.89 o                         
  33   1   1        110.62       -435.83       474.72 o                         
  35   1   1        746.46        302.77       645.54 o                         
  37   1   1        777.83        584.91      1296.21 o                         
  39   1   1       1061.11       1396.72      1241.53 o                         
  41   1   1       1163.08        513.41       933.18 o                         
 -42   2   1         39.57       -870.42       970.51 o                         
 -40   2   1        918.39       2600.86       997.46 o                         
 -38   2   1        723.30        321.87       892.22 o                         
 -36   2   1        280.37         55.83       645.92 o                         
 -34   2   1       1432.71       1474.44       687.31 o                         
 -32   2   1       9894.99      10652.50       896.37 o                         
 -30   2   1        499.72        242.31       495.28 o                         
 -28   2   1        260.21        488.37       483.90 o                         
 -26   2   1      12927.52      12395.59      1836.24 o                         
 -24   2   1      17910.42      18274.95       743.81 o                         
 -22   2   1        729.98        687.23       333.68 o                         
 -20   2   1       8261.78       6990.85       467.71 o                         
 -18   2   1      13661.01      13663.44       534.74 o                         
 -16   2   1       3426.17       4281.80       370.23 o                         
 -14   2   1       3121.33       2976.40       279.83 o                         
 -12   2   1      17394.83      20671.66       537.09 o                         
 -10   2   1         41.96        -62.99       195.70 o                         
  -8   2   1      15786.41      18768.45       548.25 o                         
  -6   2   1        202.78        186.47       137.86 o                         
  -4   2   1     120352.13     129706.73      1282.23 o                         
  -2   2   1       5268.95       6668.23       717.22 o                         
   0   2   1       1096.88       1754.29       277.79 o                         
   2   2   1     103187.62     136163.23      1042.05 o                         
   4   2   1       6588.33      10511.48       375.03 o                         
   6   2   1       2942.69       3612.87       225.67 o                         
   8   2   1       5461.43       5042.96       282.60 o                         
  10   2   1       1332.71       1943.82       221.71 o                         
  12   2   1       6062.49       5429.93       369.83 o                         
  14   2   1      16276.23      17942.72       554.28 o                         
  16   2   1      14050.08      15786.57       596.85 o                         
  18   2   1        134.03        195.18       250.00 o                         
  20   2   1      21625.12      18392.46       683.33 o                         
  22   2   1      25736.40      22838.06       772.21 o                         
  24   2   1      14969.54      14315.84       699.89 o                         
  26   2   1       4709.03       3998.08       602.03 o                         
  28   2   1       3447.41       2763.94       574.08 o                         
  30   2   1        142.21        630.89       504.94 o                         
  32   2   1        275.38        537.89       626.26 o                         
  34   2   1        296.63       -175.10       678.23 o                         
  36   2   1        125.33        -21.50       613.49 o                         
  38   2   1         26.99        336.32       711.07 o                         
  40   2   1       2026.70       3332.56      1057.79 o                         
  42   2   1        402.75       1328.14      1121.78 o                         
 -41   3   1        352.97       -237.58      1324.73 o                         
 -39   3   1        376.43        855.16       744.67 o                         
 -37   3   1        638.67        350.58       689.25 o                         
 -35   3   1        202.23        735.49       643.47 o                         
 -33   3   1        881.50        848.84       605.26 o                         
 -31   3   1        455.72        533.19       571.29 o                         
 -29   3   1         50.84        517.62       528.98 o                         
 -27   3   1        634.42       1021.75       534.13 o                         
 -25   3   1       3516.38       3063.95       644.58 o                         
 -23   3   1       2499.59       1656.31       497.40 o                         
 -21   3   1       1824.22       2582.97       492.43 o                         
 -19   3   1          4.68        162.10       222.53 o                         
 -17   3   1       5712.12       5962.97       892.18 o                         
 -15   3   1        245.89       -240.05       406.45 o                         
 -13   3   1        253.49         43.56       393.03 o                         
 -11   3   1       2904.90       4347.78       697.30 o                         
  -9   3   1       3953.75       3444.87       570.40 o                         
  -7   3   1      12888.09      11764.56       592.38 o                         
  -5   3   1       8825.20       9642.83       417.81 o                         
  -3   3   1      51865.20      52215.83       645.85 o                         
  -1   3   1       9070.54       7943.95       323.68 o                         
   1   3   1     123272.43     119418.05       994.70 o                         
   3   3   1      21205.55      23107.99       466.96 o                         
   5   3   1       4567.87       5006.94       279.40 o                         
   7   3   1          8.54        418.70       191.01 o                         
   9   3   1       2760.66       2085.29       226.76 o                         
  11   3   1       2227.18       1904.67       256.83 o                         
  13   3   1       3841.72       4642.06       416.47 o                         
  15   3   1       1126.09       1151.73       330.05 o                         
  17   3   1        104.44       -244.40       244.40 o                         
  19   3   1          0.22         52.29       290.81 o                         
  21   3   1        317.20        354.57       333.63 o                         
  23   3   1        374.46       -419.79       419.79 o                         
  25   3   1         10.87        198.14       457.36 o                         
  27   3   1       6062.21       6064.15       710.89 o                         
  29   3   1        726.92         99.87       539.67 o                         
  31   3   1       1049.75        669.50       559.80 o                         
  33   3   1         61.73        823.73       734.79 o                         
  35   3   1       1311.46       1094.83       660.08 o                         
  37   3   1        245.75       -432.86       656.23 o                         
  39   3   1         48.55       -724.53       724.53 o                         
  41   3   1        735.74        763.64       849.65 o                         
 -40   4   1       1816.92       2079.40       890.92 o                         
 -38   4   1       3583.36       3044.41      1516.34 o                         
 -36   4   1       1648.44       1584.43       773.66 o                         
 -34   4   1       3220.05       2408.82       777.66 o                         
 -32   4   1       6989.81       7344.37       978.75 o                         
 -30   4   1       1937.76       2156.34       696.46 o                         
 -28   4   1       1363.77       1319.89       606.12 o                         
 -26   4   1      17860.33      18699.81      1082.86 o                         
 -24   4   1      24313.94      26009.45      1097.46 o                         
 -22   4   1       3707.06       4584.02       641.72 o                         
 -20   4   1       2465.11       3117.41       563.93 o                         
 -18   4   1      16811.96      17331.57       850.95 o                         
 -16   4   1       6858.47       5808.54       558.54 o                         
 -14   4   1       2271.39       2872.52       437.84 o                         
 -12   4   1       2629.40       2697.40       395.13 o                         
 -10   4   1      14211.81      12405.96       571.56 o                         
  -8   4   1      20044.08      16540.40       606.16 o                         
  -6   4   1      16632.92      15406.66       449.61 o                         
  -4   4   1      94575.78      77149.38       853.70 o                         
  -2   4   1      34858.38      32332.99       623.29 o                         
   0   4   1      54315.62      44402.86       710.01 o                         
   2   4   1      92792.48      94246.41      1003.32 o                         
   4   4   1        572.85        451.40       269.80 o                         
   6   4   1        423.79        430.77       227.85 o                         
   8   4   1      34817.53      33241.26       632.91 o                         
  10   4   1       5827.69       4686.79       331.96 o                         
  12   4   1        826.11        759.78       240.87 o                         
  14   4   1       2880.82       2476.89       347.20 o                         
  16   4   1      27752.59      23649.62       662.24 o                         
  18   4   1       1827.01       1987.93       386.26 o                         
  20   4   1      12943.91      14063.22       859.62 o                         
  22   4   1      29541.12      29293.69      1565.87 o                         
  24   4   1       7650.10       7839.96       997.79 o                         
  26   4   1       7282.02       8256.28       842.98 o                         
  28   4   1      20926.57      22775.29      1181.88 o                         
  30   4   1       1553.09       1989.58       679.25 o                         
  32   4   1        744.16        491.10       738.27 o                         
  34   4   1        262.12        566.66       680.67 o                         
  36   4   1       1471.88        673.20       773.30 o                         
  38   4   1         88.34       -750.53       750.53 o                         
  40   4   1       1373.80        713.64       907.22 o                         
 -39   5   1        114.71        119.17       898.99 o                         
 -37   5   1         12.54        386.31       869.82 o                         
 -35   5   1         47.99       -160.44       745.89 o                         
 -33   5   1        297.21        159.47       674.31 o                         
 -31   5   1        210.40        527.29       779.02 o                         
 -29   5   1        209.67       1337.22       691.49 o                         
 -27   5   1        151.05       -413.16       559.63 o                         
 -25   5   1       3191.55       2426.55       682.71 o                         
 -23   5   1         95.76        535.36       538.54 o                         
 -21   5   1       2083.50       3128.24       992.75 o                         
 -19   5   1       1988.09       2021.30       536.63 o                         
 -17   5   1         79.67       -508.17       508.17 o                         
 -15   5   1       3520.49       3106.27       505.68 o                         
 -13   5   1       1358.85        888.95       339.80 o                         
 -11   5   1       1245.27        668.23       372.00 o                         
  -9   5   1      12764.11      10922.56       628.49 o                         
  -7   5   1      14449.46      15842.21       509.78 o                         
  -5   5   1       4554.65       3340.93       337.14 o                         
  -3   5   1       7988.80       7125.50       634.90 o                         
  -1   5   1        880.20        383.00       343.95 o                         
   1   5   1      20360.65      27984.21      1065.70 o                         
   3   5   1       5021.00       6537.53       413.39 o                         
   5   5   1       1913.78       1989.26       267.82 o                         
   7   5   1       1428.91       1187.21       252.85 o                         
   9   5   1        716.45        268.79       228.04 o                         
  11   5   1       1553.45       1442.78       303.32 o                         
  13   5   1         28.81       -129.04       237.68 o                         
  15   5   1        354.64         39.54       388.11 o                         
  17   5   1       1531.84       1595.65       450.99 o                         
  19   5   1       3459.82       3233.16       989.62 o                         
  21   5   1         50.92       -311.65       550.35 o                         
  23   5   1       2104.45       2750.53       620.22 o                         
  25   5   1        685.48        532.71       563.76 o                         
  27   5   1          6.66        -31.46       558.49 o                         
  29   5   1        263.59        662.68       980.38 o                         
  31   5   1        535.01        457.20       726.54 o                         
  33   5   1         89.42        -73.37       723.19 o                         
  35   5   1        586.28        -78.66      1247.05 o                         
  37   5   1         45.40       -701.58       836.14 o                         
  39   5   1        152.76       -827.70       827.70 o                         
 -38   6   1       1666.86       1634.37       932.72 o                         
 -36   6   1        769.30        163.67       835.22 o                         
 -34   6   1        461.21        370.43      1078.50 o                         
 -32   6   1        448.79       1708.06       829.93 o                         
 -30   6   1        113.33        728.48       906.66 o                         
 -28   6   1       1806.93       2382.11       709.78 o                         
 -26   6   1       5465.85       4154.54       783.51 o                         
 -24   6   1       8189.25       9632.18       935.39 o                         
 -22   6   1        494.29        360.86       527.09 o                         
 -20   6   1      10374.66      11973.88       892.69 o                         
 -18   6   1       3729.14       3341.05       594.76 o                         
 -16   6   1       7951.29       8698.11       704.52 o                         
 -14   6   1       8797.85       9451.12      1397.64 o                         
 -12   6   1       6291.77       6159.11       647.18 o                         
 -10   6   1       1914.81       1170.51       417.45 o                         
  -8   6   1       3915.32       3767.44       361.97 o                         
  -6   6   1      26031.04      24213.88       662.24 o                         
  -4   6   1      33219.39      27317.02       696.93 o                         
  -2   6   1       1798.86       1260.22       311.21 o                         
   0   6   1      58430.48      47496.54       874.78 o                         
   2   6   1      32503.44      27557.41      1055.67 o                         
   4   6   1        468.09        530.78       264.58 o                         
   6   6   1         79.37       -237.98       238.35 o                         
   8   6   1      11673.92      10990.71       534.05 o                         
  10   6   1       7278.83       8447.70       543.50 o                         
  12   6   1       5777.77       5736.55       739.14 o                         
  14   6   1       3779.60       3887.30       591.22 o                         
  16   6   1       2487.04       2836.59       554.50 o                         
  18   6   1        747.07       1077.27       556.17 o                         
  20   6   1       3584.08       2617.85      1321.48 o                         
  22   6   1      11120.98      11836.13       927.01 o                         
  24   6   1       1228.95        649.88       577.70 o                         
  26   6   1       1046.33        924.62       611.46 o                         
  28   6   1       9252.24      10413.05       981.32 o                         
  30   6   1         80.28       -704.20       704.20 o                         
  32   6   1         41.98        436.76       988.17 o                         
  34   6   1          3.20       -995.80       995.80 o                         
  36   6   1        269.22         18.05       927.47 o                         
  38   6   1        121.26       -493.80       921.85 o                         
 -37   7   1        652.19       -638.69      1145.98 o                         
 -35   7   1         68.28       -383.61       910.19 o                         
 -33   7   1       2637.89       1931.96       895.37 o                         
 -31   7   1       2768.33       4043.86       960.83 o                         
 -29   7   1        401.61       -300.59       757.01 o                         
 -27   7   1       2498.44       4741.18       946.47 o                         
 -25   7   1       4913.39       5171.17       946.67 o                         
 -23   7   1       8284.35       9202.82       985.73 o                         
 -21   7   1       1060.32        930.66       626.74 o                         
 -19   7   1       4567.38       5458.15       762.35 o                         
 -17   7   1       5105.17       5831.21       750.30 o                         
 -15   7   1        669.83        -24.82       750.07 o                         
 -13   7   1       7279.59       8488.16       973.16 o                         
 -11   7   1       2663.52       1974.85       511.54 o                         
  -9   7   1         29.10       -210.65       383.63 o                         
  -7   7   1      12371.24      12500.18      1087.15 o                         
  -5   7   1       6420.82       6211.73       515.53 o                         
  -3   7   1      10275.25       9275.65       756.00 o                         
  -1   7   1          7.63       -245.99       353.39 o                         
   1   7   1      17979.40      18474.36       657.84 o                         
   3   7   1      21370.42      20285.46       706.00 o                         
   5   7   1        166.35       -288.42       479.59 o                         
   7   7   1       3481.40       4215.76       808.20 o                         
   9   7   1       7199.03       6644.64       629.95 o                         
  11   7   1          0.79       -383.16       383.16 o                         
  13   7   1       1831.17       2458.91       524.15 o                         
  15   7   1      13972.90      15949.87      1327.26 o                         
  17   7   1       1674.30       1337.22       804.54 o                         
  19   7   1        411.67        385.30       527.82 o                         
  21   7   1      16714.47      15673.43      1054.77 o                         
  23   7   1       4450.30       5097.76       801.92 o                         
  25   7   1         26.92       -601.45       601.45 o                         
  27   7   1       6510.80       7429.79      1144.20 o                         
  29   7   1       2328.18       3758.61       930.85 o                         
  31   7   1        293.40        544.18       768.90 o                         
  33   7   1        118.13       -778.62       778.62 o                         
  35   7   1       1539.65       2261.30       963.69 o                         
 -34   8   1          0.00       -831.93       831.93 o                         
 -32   8   1         75.19       -405.75       809.38 o                         
 -30   8   1          5.61       -318.76       782.79 o                         
 -28   8   1         28.61       -714.65       714.65 o                         
 -26   8   1         17.15       1906.11       852.04 o                         
 -24   8   1         99.23        577.71       811.67 o                         
 -22   8   1        521.74       1462.38       737.91 o                         
 -20   8   1        345.59        263.77       656.64 o                         
 -18   8   1         46.59       -568.36       568.36 o                         
 -16   8   1        964.09        170.66       551.55 o                         
 -14   8   1         11.39       -227.17       474.27 o                         
 -12   8   1        241.03       -497.00       497.00 o                         
 -10   8   1       1303.91       1281.72       604.59 o                         
  -8   8   1       1824.50       1916.19       598.31 o                         
  -6   8   1         70.05        754.87       440.89 o                         
  -4   8   1        914.63        680.32       374.64 o                         
  -2   8   1         72.80         11.74       640.07 o                         
   0   8   1       1511.95       1409.60       439.66 o                         
   2   8   1         11.97        680.40       350.06 o                         
   4   8   1        123.87        -65.15       367.80 o                         
   6   8   1       1038.24        370.54       924.64 o                         
   8   8   1        444.49        153.90       558.19 o                         
  10   8   1        945.48       1630.65       522.79 o                         
  12   8   1        109.84        115.22       527.22 o                         
  14   8   1         25.27        370.04       530.18 o                         
  16   8   1        821.78        408.03       514.43 o                         
  18   8   1         45.29       -616.46       616.46 o                         
  20   8   1        794.47        757.09       773.96 o                         
  22   8   1        100.32        634.44       665.87 o                         
  24   8   1          0.26       -383.45       665.38 o                         
  26   8   1        222.47        323.29       724.83 o                         
  28   8   1        319.47       1060.74       819.90 o                         
  30   8   1         42.14       -449.58       791.54 o                         
  32   8   1         35.46       1635.48       950.65 o                         
  34   8   1        261.05       -566.39       871.06 o                         
 -31   9   1       1728.44       2460.97      1065.50 o                         
 -29   9   1        337.52        -68.63       903.00 o                         
 -27   9   1        845.12         62.17      1190.93 o                         
 -25   9   1       4190.15       3603.60       974.86 o                         
 -23   9   1        952.25       1459.67      1186.53 o                         
 -21   9   1        480.94        894.13       798.98 o                         
 -19   9   1       3561.76       4134.13       860.30 o                         
 -17   9   1       5226.92       6872.75      1278.16 o                         
 -15   9   1         93.81        -98.49       638.20 o                         
 -13   9   1       2869.33       2792.02       674.39 o                         
 -11   9   1       2035.04       3341.02       760.28 o                         
  -9   9   1       1958.07       1286.61       544.06 o                         
  -7   9   1       1141.07       1935.10       575.58 o                         
  -5   9   1       2070.84       1534.51       541.89 o                         
  -3   9   1       2974.92       2402.89       919.35 o                         
  -1   9   1       2641.47       3147.97       543.09 o                         
   1   9   1      20274.92      17241.59       832.49 o                         
   3   9   1       1293.39        981.85       494.40 o                         
   5   9   1        221.68       -281.90       465.72 o                         
   7   9   1       1761.42       1669.60       558.89 o                         
   9   9   1       1511.37       1767.99       643.88 o                         
  11   9   1        414.38       1114.06       585.48 o                         
  13   9   1        197.84        141.34       576.79 o                         
  15   9   1       2392.71       3311.77      1168.94 o                         
  17   9   1        331.05        515.98       648.04 o                         
  19   9   1        306.35        675.70       772.48 o                         
  21   9   1       4917.58       5623.37       997.20 o                         
  23   9   1       2280.62       2450.30       952.84 o                         
  25   9   1         13.86        265.10       731.14 o                         
  27   9   1       2680.98       2420.37       977.65 o                         
  29   9   1       1067.08       1804.49      1190.21 o                         
  31   9   1        336.52       1548.33      1002.05 o                         
 -28  10   1        145.24        188.05       951.69 o                         
 -26  10   1        281.98          5.90      1039.14 o                         
 -24  10   1        740.45        852.71      1019.64 o                         
 -22  10   1         63.58       -398.18       875.55 o                         
 -20  10   1        789.09       3096.82       969.76 o                         
 -18  10   1        410.47        201.27      1802.11 o                         
 -16  10   1        253.82        909.12       833.89 o                         
 -14  10   1        327.82       -436.65       615.01 o                         
 -12  10   1          1.02        990.19       661.84 o                         
 -10  10   1        527.24        145.51       583.13 o                         
  -8  10   1       1941.47       1437.80       628.24 o                         
  -6  10   1       1047.22       1008.54       676.14 o                         
  -4  10   1         65.94        114.45       928.59 o                         
  -2  10   1        347.50       -446.28       744.22 o                         
   0  10   1       1126.30       1970.84       668.09 o                         
   2  10   1       5850.82       6763.23       974.42 o                         
   4  10   1       6286.12       7548.49       917.24 o                         
   6  10   1        278.22       -197.41       739.13 o                         
   8  10   1         30.08       -557.25       557.25 o                         
  10  10   1          5.59        383.77       599.62 o                         
  12  10   1        204.52        395.60       736.44 o                         
  14  10   1        657.12        528.11       738.02 o                         
  16  10   1        185.96       -576.19      1257.55 o                         
  18  10   1          0.43       -568.47       746.03 o                         
  20  10   1        550.01        998.25       890.59 o                         
  22  10   1       2465.96       2002.85      1231.32 o                         
  24  10   1        150.77        833.39       876.23 o                         
  26  10   1         43.42        641.72       964.88 o                         
  28  10   1        112.52       -288.96      1018.13 o                         
 -25  11   1        246.93       -831.10      1082.82 o                         
 -23  11   1         72.96       -724.26      1109.65 o                         
 -21  11   1       1101.36       1517.90      1123.82 o                         
 -19  11   1        966.87       1543.81      1040.74 o                         
 -17  11   1       1731.68       3272.58      1127.24 o                         
 -15  11   1        166.89       -201.86       771.43 o                         
 -13  11   1        464.27        -50.43       730.37 o                         
 -11  11   1       2240.67       2727.82       806.79 o                         
  -9  11   1        373.72        418.49       740.40 o                         
  -7  11   1         14.92       -141.77       660.92 o                         
  -5  11   1       1233.06        439.74       781.00 o                         
  -3  11   1        875.90        190.78      1740.43 o                         
  -1  11   1       1147.01       1225.83      1389.70 o                         
   1  11   1       5311.55       3624.69       938.86 o                         
   3  11   1       1320.73       1733.78       962.22 o                         
   5  11   1         24.23        204.71      1838.92 o                         
   7  11   1        284.12        -28.13       739.04 o                         
   9  11   1        513.16       1099.81       782.27 o                         
  11  11   1          8.22       -675.50       675.50 o                         
  13  11   1        113.42        273.77       711.39 o                         
  15  11   1        691.06        644.71      1103.80 o                         
  17  11   1        384.14        329.17       931.65 o                         
  19  11   1         34.57       -262.53       972.74 o                         
  21  11   1        315.33        496.42      1247.75 o                         
  23  11   1       1260.37       1057.55       973.67 o                         
  25  11   1         25.68       -999.61       999.61 o                         
 -20  12   1       1277.73       4150.48      1322.13 o                         
 -18  12   1       1636.47       3172.12      1300.65 o                         
 -16  12   1         88.64        141.89      1088.93 o                         
 -14  12   1        997.11        971.35       847.48 o                         
 -12  12   1       1892.19       1641.78       896.62 o                         
 -10  12   1       1617.89       2004.14       940.43 o                         
  -8  12   1        156.77       -355.47       833.97 o                         
  -6  12   1       1040.92       1217.82      1611.66 o                         
  -4  12   1       1947.83       2352.30       929.36 o                         
  -2  12   1        465.89        113.99       823.86 o                         
   0  12   1        945.07       -786.35       786.35 o                         
   2  12   1       2539.50       2144.47      1002.24 o                         
   4  12   1         22.42       -806.85       832.01 o                         
   6  12   1        669.77       1282.30       998.23 o                         
   8  12   1       2183.35       1653.81       978.23 o                         
  10  12   1       1047.10       1694.58      1231.50 o                         
  12  12   1         86.78       -393.92       980.37 o                         
  14  12   1        786.18       -321.38      1001.80 o                         
  16  12   1       1023.21       1338.85      1040.70 o                         
  18  12   1         38.51       -562.38       955.48 o                         
  20  12   1       1162.41       4027.97      1221.91 o                         
 -13  13   1         56.97       -135.94       968.88 o                         
 -11  13   1        123.71       1240.38      1100.09 o                         
  -9  13   1         24.56        567.81       975.77 o                         
  -7  13   1         73.34        208.45      1026.01 o                         
  -5  13   1          1.28       1136.10       996.14 o                         
  -3  13   1          1.61       -910.13      2316.65 o                         
  -1  13   1         84.33        514.73      1495.54 o                         
   1  13   1          0.82       -884.73       884.73 o                         
   3  13   1        176.34        134.08       894.83 o                         
   5  13   1        285.61        536.56      1001.47 o                         
   7  13   1         19.91        -99.54      1008.57 o                         
   9  13   1        134.04         62.56      1407.34 o                         
  11  13   1         55.37      -1224.99      1410.57 o                         
  13  13   1         19.61        197.46      1048.18 o                         
 -42   0   2        529.10        -38.22      1399.99 o                         
 -40   0   2         70.13          7.64       986.05 o                         
 -38   0   2       1493.93       2681.20      1320.02 o                         
 -36   0   2       3255.65       3238.02      1338.84 o                         
 -34   0   2       2750.15       4186.44      1245.35 o                         
 -32   0   2       8393.98       7015.81      1442.32 o                         
 -30   0   2      19571.70      15073.37      3811.31 o                         
 -28   0   2        204.67        180.97       497.72 o                         
 -26   0   2       2158.52       2072.23       618.25 o                         
 -24   0   2      20932.19      18747.50      1228.30 o                         
 -22   0   2        578.54        119.76       410.21 o                         
 -20   0   2        286.42       1447.97       423.55 o                         
 -18   0   2      47139.64      49474.95      1287.03 o                         
 -16   0   2      89169.93      99721.77      1655.06 o                         
 -14   0   2       7829.68       9347.13       583.69 o                         
 -12   0   2      92715.53      92710.58      1354.95 o                         
 -10   0   2     114681.01     126339.66      1510.29 o                         
  -8   0   2     106093.04     132019.39      1421.11 o                         
  -6   0   2     381768.31     513033.47      3110.71 o                         
  -4   0   2      61080.38      65200.57       755.63 o                         
  -2   0   2     235408.67     305590.69      2936.39 o                         
   0   0   2     122027.61     136085.16      1846.85 o                         
   2   0   2     213493.31     214773.17      2482.46 o                         
   4   0   2     117530.50     157577.89      1298.99 o                         
   6   0   2     139787.62     195222.55      1459.14 o                         
   8   0   2      42846.22      46013.86       906.45 o                         
  10   0   2       3682.74       3829.51       393.56 o                         
  12   0   2        424.24        285.81       292.72 o                         
  14   0   2      18598.46      18581.00       805.54 o                         
  16   0   2      62571.26      50817.52      1277.96 o                         
  18   0   2      62213.00      61004.88      1496.83 o                         
  20   0   2        457.93        265.57       420.92 o                         
  22   0   2      10390.27       9516.49       780.51 o                         
  24   0   2      46038.88      42597.89      1509.19 o                         
  26   0   2       8584.18       8448.16       934.99 o                         
  28   0   2       8181.88       9452.29      1452.91 o                         
  30   0   2        266.82        213.79       834.94 o                         
  32   0   2        408.80       -581.43       581.43 o                         
  34   0   2         58.49       -811.42       811.42 o                         
  36   0   2       9921.30       9784.04      1384.70 o                         
  38   0   2       3358.29       3585.52      1410.57 o                         
  40   0   2        146.60       -871.39      1115.99 o                         
  42   0   2       3517.83       3818.36      1625.77 o                         
 -43   1   2        222.00        770.91       983.43 o                         
 -41   1   2        226.76       -894.43       894.43 o                         
 -39   1   2       1255.47       1949.19      1030.19 o                         
 -37   1   2       1232.25       1435.85       893.73 o                         
 -35   1   2        245.99        269.23       753.09 o                         
 -33   1   2       1100.62        420.30       548.99 o                         
 -31   1   2       2388.57       1734.58       527.42 o                         
 -29   1   2       1559.97       1108.26       503.70 o                         
 -27   1   2        107.30       -164.28       376.13 o                         
 -25   1   2         84.01        444.17       328.89 o                         
 -23   1   2        954.48        993.87       311.09 o                         
 -21   1   2       1486.77       1092.63       302.13 o                         
 -19   1   2          0.80        -94.35       228.63 o                         
 -17   1   2        287.68        442.51       271.58 o                         
 -15   1   2       1145.03        796.93       260.09 o                         
 -13   1   2       5760.24       7087.55       384.53 o                         
 -11   1   2       2866.28       3647.56       298.40 o                         
  -9   1   2      39044.43      46949.35       626.86 o                         
  -7   1   2       1581.17       2632.40       189.50 o                         
  -5   1   2       7843.50       7516.31       307.73 o                         
  -3   1   2       9888.11       8784.40       223.46 o                         
  -1   1   2       6790.44       6880.29       280.71 o                         
   1   1   2      82418.55      84075.90       755.94 o                         
   3   1   2        878.34        625.61       266.36 o                         
   5   1   2       7271.66       8289.00       262.50 o                         
   7   1   2     149661.09     170158.59      1199.08 o                         
   9   1   2      38646.99      41966.25       649.99 o                         
  11   1   2       1551.43       1243.87       227.11 o                         
  13   1   2       4431.12       4763.18       323.85 o                         
  15   1   2       3201.52       2914.65       318.19 o                         
  17   1   2       6726.99       4888.30       390.06 o                         
  19   1   2        412.14         49.62       272.38 o                         
  21   1   2       1647.38       1366.29       347.14 o                         
  23   1   2       7736.69       6548.16      1124.93 o                         
  25   1   2       1338.71       1632.08       498.51 o                         
  27   1   2         23.73       -180.99       385.85 o                         
  29   1   2       2251.65       1677.08       450.29 o                         
  31   1   2         78.60        152.92       487.08 o                         
  33   1   2         61.93       -281.62       529.68 o                         
  35   1   2       1134.59        -32.11       862.11 o                         
  37   1   2       2040.99       1130.56       766.78 o                         
  39   1   2        145.00       -352.79       807.77 o                         
  41   1   2         15.66       -741.24       741.24 o                         
 -42   2   2       1012.56        227.87       968.60 o                         
 -40   2   2        118.00        417.77       926.14 o                         
 -38   2   2       1224.41       2137.09      1620.48 o                         
 -36   2   2       1762.26       2168.15       754.55 o                         
 -34   2   2        202.23        -64.78       697.49 o                         
 -32   2   2       1012.33       1286.11       576.75 o                         
 -30   2   2       2541.88       3076.31       599.62 o                         
 -28   2   2       1507.34       1103.69       496.71 o                         
 -26   2   2        518.45        399.19       517.92 o                         
 -24   2   2       2915.61       2234.06       504.14 o                         
 -22   2   2       1830.04       2001.12       615.12 o                         
 -20   2   2        222.00        241.33       249.08 o                         
 -18   2   2        829.89        512.54       337.18 o                         
 -16   2   2      15903.44      17734.92       530.11 o                         
 -14   2   2        876.17       1282.77       286.01 o                         
 -12   2   2      32609.68      34988.23       618.62 o                         
 -10   2   2      34653.13      37433.09       555.70 o                         
  -8   2   2       4071.67       3688.23       686.06 o                         
  -6   2   2       3019.96       4265.38       290.67 o                         
  -4   2   2      21853.43      22696.51       380.28 o                         
  -2   2   2      13700.45      12966.41       377.32 o                         
   0   2   2        100.82         16.35       270.64 o                         
   2   2   2       5769.74       5305.70       243.15 o                         
   4   2   2      22046.39      22063.39       454.04 o                         
   6   2   2       6134.37       8567.79       326.91 o                         
   8   2   2      26935.27      29000.08       581.44 o                         
  10   2   2      11416.42      13620.10       447.93 o                         
  12   2   2        127.16        -63.53       207.26 o                         
  14   2   2       6728.07       5362.52       366.96 o                         
  16   2   2      19062.31      16527.09       912.86 o                         
  18   2   2      12963.49      12127.94       555.95 o                         
  20   2   2       1268.75       1093.31       342.86 o                         
  22   2   2      16375.00      15760.50       687.60 o                         
  24   2   2      22911.38      20299.66       796.98 o                         
  26   2   2        114.65       -106.50       389.08 o                         
  28   2   2       5883.40       5164.27       692.42 o                         
  30   2   2        388.65        381.08       516.65 o                         
  32   2   2          1.27        382.93       542.95 o                         
  34   2   2        176.81        740.43       693.55 o                         
  36   2   2       1239.40        854.74       677.91 o                         
  38   2   2        706.03       1520.05       727.90 o                         
  40   2   2         61.48        378.26       931.91 o                         
 -41   3   2        107.34       -205.04      1292.09 o                         
 -39   3   2        841.01       1804.96       787.99 o                         
 -37   3   2       3768.34       3693.89       826.36 o                         
 -35   3   2       1583.41       1598.47       681.61 o                         
 -33   3   2        314.68        372.00       611.92 o                         
 -31   3   2       9106.66       7687.93       851.32 o                         
 -29   3   2       5974.33       6050.17       824.92 o                         
 -27   3   2        123.86          8.80       458.63 o                         
 -25   3   2       1382.14        971.81       549.55 o                         
 -23   3   2      13221.14      13072.75       813.08 o                         
 -21   3   2        108.68       -328.45       349.33 o                         
 -19   3   2        199.32        120.70       368.82 o                         
 -17   3   2      29422.25      28865.41       659.80 o                         
 -15   3   2      23291.10      23295.32       994.52 o                         
 -13   3   2      24110.15      24633.61       835.01 o                         
 -11   3   2      43801.44      48917.88      1133.93 o                         
  -9   3   2      79060.22      86918.09      1642.34 o                         
  -7   3   2        154.52        -24.61       201.93 o                         
  -5   3   2      69708.12      77429.63      1364.00 o                         
  -3   3   2      18519.18      15294.15       421.58 o                         
  -1   3   2      34033.55      31613.19       534.66 o                         
   1   3   2       1982.95       1458.63       193.35 o                         
   3   3   2         30.82        122.37       141.18 o                         
   5   3   2       2279.89       1921.40       242.40 o                         
   7   3   2       4856.48       4592.93       299.98 o                         
   9   3   2       9697.23       9945.10       435.10 o                         
  11   3   2        921.83       1620.92       304.36 o                         
  13   3   2       5545.14       5605.26       399.31 o                         
  15   3   2      25917.84      27818.81       733.67 o                         
  17   3   2      25734.74      23974.44       700.54 o                         
  19   3   2      11919.63       9530.03       527.55 o                         
  21   3   2       6502.54       7273.08       546.25 o                         
  23   3   2      15540.21      13826.93       707.45 o                         
  25   3   2      13989.98      12868.82       906.03 o                         
  27   3   2        988.93        656.05       519.85 o                         
  29   3   2       7382.48       6450.45       758.61 o                         
  31   3   2        212.36        381.04       521.23 o                         
  33   3   2       1424.36        912.59       701.76 o                         
  35   3   2        435.23        385.32       643.16 o                         
  37   3   2       2920.78       3299.68       837.46 o                         
  39   3   2        106.31       -630.38       985.91 o                         
  41   3   2        347.81       -398.27      1083.68 o                         
 -40   4   2         28.70       -118.86      1284.88 o                         
 -38   4   2        260.81        170.68       726.10 o                         
 -36   4   2         13.21       -224.63       684.90 o                         
 -34   4   2        288.90       1555.49       751.30 o                         
 -32   4   2       2242.75       2263.19       778.58 o                         
 -30   4   2        232.22        324.45       566.16 o                         
 -28   4   2       1455.18       1523.28       611.45 o                         
 -26   4   2        262.11        413.57       506.86 o                         
 -24   4   2       2059.87       1900.79       583.76 o                         
 -22   4   2        338.97       -218.52       427.37 o                         
 -20   4   2       2245.76       2188.86       550.51 o                         
 -18   4   2       4709.40       3281.29       527.05 o                         
 -16   4   2        197.89         -0.01       648.46 o                         
 -14   4   2       5826.97       5020.22       500.95 o                         
 -12   4   2       1150.10        891.82       334.43 o                         
 -10   4   2        206.66         32.07       207.76 o                         
  -8   4   2        982.17       1595.08       331.37 o                         
  -6   4   2       1579.33       2057.00       246.53 o                         
  -4   4   2       2773.73       2544.09       297.33 o                         
  -2   4   2      12154.21      12105.50       448.44 o                         
   0   4   2      13226.49      12283.08       449.68 o                         
   2   4   2       6899.40       7742.52       383.92 o                         
   4   4   2        466.01        766.22       227.31 o                         
   6   4   2        338.87        802.84       217.57 o                         
   8   4   2         79.57        -66.87       236.89 o                         
  10   4   2       7541.46       6912.46       468.69 o                         
  12   4   2        278.25       1201.57       287.72 o                         
  14   4   2       1503.59       1075.51       289.22 o                         
  16   4   2        242.08        673.31       318.74 o                         
  18   4   2       1989.94       2119.59       405.35 o                         
  20   4   2       1416.21       1427.06       497.05 o                         
  22   4   2       1019.04        -36.85       487.76 o                         
  24   4   2       1886.05       2344.40       594.19 o                         
  26   4   2       4779.95       5744.16       737.86 o                         
  28   4   2       2684.71       3186.65       708.29 o                         
  30   4   2        726.21        661.28       616.69 o                         
  32   4   2        262.01       -539.57       656.98 o                         
  34   4   2        190.28       1279.40       703.60 o                         
  36   4   2        129.27       -723.89       752.02 o                         
  38   4   2        624.37        897.90       854.02 o                         
  40   4   2         30.24       -396.01       817.34 o                         
 -39   5   2       1521.46       1748.76      1278.18 o                         
 -37   5   2       2609.13       3931.02      1182.52 o                         
 -35   5   2       1595.26       2602.74       940.71 o                         
 -33   5   2        216.74         36.97       707.96 o                         
 -31   5   2       2580.86       3042.76       947.97 o                         
 -29   5   2        309.32        559.85       696.99 o                         
 -27   5   2        324.76        878.54       606.44 o                         
 -25   5   2      18745.77      18831.96      1085.19 o                         
 -23   5   2       9846.91      10760.93       866.29 o                         
 -21   5   2       4423.14       4389.03       952.72 o                         
 -19   5   2       1793.93       1523.01       495.85 o                         
 -17   5   2      14319.09      15099.57       830.80 o                         
 -15   5   2      10125.70      10422.45       857.21 o                         
 -13   5   2       4214.15       3977.97       472.70 o                         
 -11   5   2      36648.81      31569.02       949.58 o                         
  -9   5   2       3193.51       2112.22       593.76 o                         
  -7   5   2       4806.31       6272.92       383.52 o                         
  -5   5   2      81278.16      74803.55      1011.92 o                         
  -3   5   2      76048.11      71341.80       987.03 o                         
  -1   5   2      13258.33      12203.40       615.63 o                         
   1   5   2      13611.35      13209.70       513.78 o                         
   3   5   2      58184.21      50211.80       839.93 o                         
   5   5   2      25340.28      22174.42       608.59 o                         
   7   5   2      12083.99      12021.41       532.63 o                         
   9   5   2      26674.38      24499.87       652.49 o                         
  11   5   2      33709.37      32887.15       757.05 o                         
  13   5   2         54.84        -67.13       244.31 o                         
  15   5   2       2958.32       2677.96       406.92 o                         
  17   5   2      27929.83      31933.17      1113.91 o                         
  19   5   2        498.14        421.90       423.17 o                         
  21   5   2       3205.52       2679.12       817.89 o                         
  23   5   2      27337.36      31232.03      1261.38 o                         
  25   5   2       9154.08       8012.62       824.61 o                         
  27   5   2       3757.95       5411.75       793.32 o                         
  29   5   2       4360.44       6531.57       901.77 o                         
  31   5   2       1580.52       2170.59      1255.97 o                         
  33   5   2        538.94       1267.17       787.74 o                         
  35   5   2        746.96       1667.76       909.99 o                         
  37   5   2       1264.70       1379.92       937.55 o                         
  39   5   2        108.25        391.72       868.63 o                         
 -38   6   2        706.45       1822.48       953.25 o                         
 -36   6   2        451.95       1251.80       906.32 o                         
 -34   6   2         29.67       -443.00       811.89 o                         
 -32   6   2       3160.28       4072.92       945.78 o                         
 -30   6   2       4154.47       6093.08      1033.09 o                         
 -28   6   2        754.79        617.25       633.89 o                         
 -26   6   2         29.21         87.29       619.04 o                         
 -24   6   2       2112.24       2602.44       689.20 o                         
 -22   6   2       1049.40       1766.50       562.10 o                         
 -20   6   2         12.57       -110.05       479.32 o                         
 -18   6   2       3949.91       5116.86      1075.40 o                         
 -16   6   2       3469.49       3097.98      1170.36 o                         
 -14   6   2       1658.08       1194.69       471.43 o                         
 -12   6   2      22016.73      18590.26       878.87 o                         
 -10   6   2       7588.23       7229.81       637.74 o                         
  -8   6   2       3450.33       3456.65       380.26 o                         
  -6   6   2      13334.19      13025.06       538.52 o                         
  -4   6   2      15589.08      15270.60       585.38 o                         
  -2   6   2       3701.76       3021.17       632.18 o                         
   0   6   2        602.19       -129.43       383.43 o                         
   2   6   2       5172.84       4120.23       389.65 o                         
   4   6   2       7841.66       8340.76       474.65 o                         
   6   6   2       2296.45       2297.01       427.41 o                         
   8   6   2       5535.87       5817.09       462.50 o                         
  10   6   2       6020.07       6186.85       462.61 o                         
  12   6   2       1229.37       2172.44       633.29 o                         
  14   6   2       4065.95       4432.33       596.92 o                         
  16   6   2       6345.43       7680.53       922.52 o                         
  18   6   2       6771.83       6715.05       854.20 o                         
  20   6   2        672.95        724.59       487.79 o                         
  22   6   2       1468.98       1573.13       767.99 o                         
  24   6   2       1541.68       1909.15       652.00 o                         
  26   6   2        115.44        302.65       592.54 o                         
  28   6   2        734.25       -152.07       656.49 o                         
  30   6   2       3034.54       2939.17       803.23 o                         
  32   6   2         47.17        195.49       757.76 o                         
  34   6   2        200.82        616.42       845.71 o                         
  36   6   2        434.61        -51.42       854.02 o                         
 -37   7   2        176.32      -1026.65      1049.10 o                         
 -35   7   2        820.39       1502.61       973.18 o                         
 -33   7   2         35.17       -691.48       800.08 o                         
 -31   7   2        327.97       -584.23       796.02 o                         
 -29   7   2         54.24        -32.30      1066.87 o                         
 -27   7   2          2.55        289.35       750.18 o                         
 -25   7   2       1792.26       2357.19       725.24 o                         
 -23   7   2         13.63       -502.67       602.85 o                         
 -21   7   2          8.07        119.08       566.95 o                         
 -19   7   2        709.48       -356.93       495.92 o                         
 -17   7   2       5974.35       7671.40       805.58 o                         
 -15   7   2       2696.91       3015.93       704.89 o                         
 -13   7   2        232.17         24.88       452.56 o                         
 -11   7   2       7787.91       6730.26       695.76 o                         
  -9   7   2       1181.39        513.25       401.69 o                         
  -7   7   2         23.65        -21.91       355.47 o                         
  -5   7   2       5545.79       4346.67       454.20 o                         
  -3   7   2       1563.93       2191.15       389.33 o                         
  -1   7   2       1029.25       1613.18       395.20 o                         
   1   7   2       9635.47       8186.51       532.59 o                         
   3   7   2       5478.99       5574.90       541.49 o                         
   5   7   2         79.99         17.06       328.34 o                         
   7   7   2        377.35         27.19       331.05 o                         
   9   7   2       6031.78       6279.52       521.95 o                         
  11   7   2       2126.78       2252.03       534.50 o                         
  13   7   2        181.17        462.22       617.01 o                         
  15   7   2         84.11        168.22       516.31 o                         
  17   7   2       4463.45       5705.62       927.54 o                         
  19   7   2         71.57        986.89       596.82 o                         
  21   7   2        520.99       -482.05       770.16 o                         
  23   7   2       1951.64       1483.38       640.28 o                         
  25   7   2       1156.63       2855.97       819.61 o                         
  27   7   2       2599.79       4198.42       898.12 o                         
  29   7   2        204.72        -60.83       732.15 o                         
  31   7   2        221.93        222.72       795.35 o                         
  33   7   2        771.61       2219.50       967.63 o                         
  35   7   2        561.03       1624.23      1024.36 o                         
 -34   8   2         20.88        -69.18       928.90 o                         
 -32   8   2        615.06        654.12       911.24 o                         
 -30   8   2       1220.76       2065.51       967.09 o                         
 -28   8   2        485.98        890.30       812.99 o                         
 -26   8   2        179.07       -179.72       710.81 o                         
 -24   8   2       2983.56       3015.16      1186.59 o                         
 -22   8   2       1428.53       1290.67       754.64 o                         
 -20   8   2        279.47        -17.67       638.71 o                         
 -18   8   2       5363.71       6933.81      1129.44 o                         
 -16   8   2       4384.60       6616.25      1790.49 o                         
 -14   8   2       1526.85        548.74       675.03 o                         
 -12   8   2       7765.21       8617.44      1025.01 o                         
 -10   8   2      13526.82      15276.05       898.41 o                         
  -8   8   2       2769.51       4210.45      1239.24 o                         
  -6   8   2        152.77       -114.09       436.91 o                         
  -4   8   2      18193.38      18213.34       873.49 o                         
  -2   8   2       8801.12       6988.82       558.15 o                         
   0   8   2        817.59        152.19       362.37 o                         
   2   8   2      10455.74      11641.40       649.72 o                         
   4   8   2      13950.57      12013.36       677.25 o                         
   6   8   2          3.02       -178.17       439.59 o                         
   8   8   2       2903.02       2204.07       594.17 o                         
  10   8   2       7497.29       7605.38      1110.89 o                         
  12   8   2        128.91       -318.27       480.26 o                         
  14   8   2       1657.30       1294.71       612.40 o                         
  16   8   2       6310.79       9127.54      1772.06 o                         
  18   8   2       2331.28       2248.91       691.55 o                         
  20   8   2        414.61        834.02       765.90 o                         
  22   8   2       3511.94       2131.76       988.76 o                         
  24   8   2       8522.73      11214.33      2587.11 o                         
  26   8   2        474.10        444.46       743.33 o                         
  28   8   2        981.39        886.48       906.14 o                         
  30   8   2       1534.44        637.24      1026.08 o                         
  32   8   2        189.83        559.06      1381.62 o                         
  34   8   2         88.27        395.93      1207.90 o                         
 -31   9   2        171.91        546.42       991.05 o                         
 -29   9   2          9.77       -463.26       880.84 o                         
 -27   9   2        170.29       1660.76       900.42 o                         
 -25   9   2        235.81       -650.71       753.64 o                         
 -23   9   2        366.20       -679.70       743.79 o                         
 -21   9   2        162.46        645.22       834.57 o                         
 -19   9   2         89.25        -39.62       731.55 o                         
 -17   9   2        111.68       -488.84       634.03 o                         
 -15   9   2        109.77       -166.25       586.47 o                         
 -13   9   2         56.14        155.78       540.56 o                         
 -11   9   2        368.64         98.72       482.87 o                         
  -9   9   2        165.22        271.65       519.02 o                         
  -7   9   2         53.32       -501.36       632.06 o                         
  -5   9   2         93.50       1065.53       637.53 o                         
  -3   9   2        505.38        142.31       484.51 o                         
  -1   9   2        474.27        350.34       477.46 o                         
   1   9   2        387.28       -274.59       417.76 o                         
   3   9   2       1103.27       1123.62       443.41 o                         
   5   9   2        157.49        791.62       497.59 o                         
   7   9   2         18.94        538.11       482.69 o                         
   9   9   2        192.93        182.56       740.55 o                         
  11   9   2       1868.18       2226.06       688.66 o                         
  13   9   2       2717.97       1839.70       770.30 o                         
  15   9   2        332.55        467.62       699.69 o                         
  17   9   2        131.50       1177.89       849.10 o                         
  19   9   2         54.18       -505.08       749.14 o                         
  21   9   2         31.86       -530.30       734.97 o                         
  23   9   2        112.58        176.35       758.63 o                         
  25   9   2        196.10        223.95       932.30 o                         
  27   9   2        629.11        588.59      1014.74 o                         
  29   9   2        264.39       1364.87      1010.40 o                         
  31   9   2        486.63        989.75       979.12 o                         
 -28  10   2        220.95       -133.59       962.03 o                         
 -26  10   2        414.83       1381.22      1017.68 o                         
 -24  10   2       1282.72       1413.96      1015.62 o                         
 -22  10   2        796.45        937.98       906.48 o                         
 -20  10   2        181.26         69.14       835.11 o                         
 -18  10   2       2205.19       3643.53       995.12 o                         
 -16  10   2       5712.11       5487.83      1029.29 o                         
 -14  10   2        679.43        271.40       674.66 o                         
 -12  10   2        483.05        247.76       662.87 o                         
 -10  10   2        610.71        408.52       591.80 o                         
  -8  10   2         33.38        239.43       940.30 o                         
  -6  10   2       1728.42       1805.20       633.16 o                         
  -4  10   2       1173.45        752.05       585.37 o                         
  -2  10   2          4.32       -319.89       558.03 o                         
   0  10   2       3526.61       3118.18      2384.57 o                         
   2  10   2      13308.72      10076.22      1062.52 o                         
   4  10   2       6265.77       7107.33       865.95 o                         
   6  10   2        310.78        -88.42       548.23 o                         
   8  10   2        343.02        335.61       844.39 o                         
  10  10   2       3729.12       4431.88       819.52 o                         
  12  10   2        413.08        577.54       670.89 o                         
  14  10   2        553.13       1515.10      1761.91 o                         
  16  10   2       2107.37       3221.85       941.05 o                         
  18  10   2       1718.93       2457.51       871.79 o                         
  20  10   2        185.39        -88.86       828.57 o                         
  22  10   2       2132.45       2481.20      1017.59 o                         
  24  10   2       2604.14       3261.12      1891.92 o                         
  26  10   2        193.15        400.85       948.61 o                         
  28  10   2        977.56       1877.35      1054.06 o                         
 -25  11   2        653.67       2287.41      1182.58 o                         
 -23  11   2        720.14        345.65      1522.52 o                         
 -21  11   2         96.50       -580.38      1206.81 o                         
 -19  11   2        591.41        932.60       965.44 o                         
 -17  11   2       2238.22       3344.54      1203.35 o                         
 -15  11   2        260.13        311.39       817.52 o                         
 -13  11   2        461.57        275.78       719.27 o                         
 -11  11   2       3322.96       3426.40       788.98 o                         
  -9  11   2        680.26        818.89       673.81 o                         
  -7  11   2        108.40       -693.54       774.22 o                         
  -5  11   2       2704.87       2455.17      1067.89 o                         
  -3  11   2       2278.07       1466.86      1197.43 o                         
  -1  11   2         35.34       -839.39       839.39 o                         
   1  11   2        488.66       -127.83       844.61 o                         
   3  11   2       5628.38       6627.59      1350.01 o                         
   5  11   2       1729.89        739.50       936.66 o                         
   7  11   2        129.90        652.65       795.24 o                         
   9  11   2       2584.64       2074.32       778.70 o                         
  11  11   2       2503.23       2187.01       822.51 o                         
  13  11   2         71.62       -523.06       695.68 o                         
  15  11   2        133.90       -634.50       773.26 o                         
  17  11   2        782.11        689.79       892.96 o                         
  19  11   2         82.17       -155.08       920.91 o                         
  21  11   2        147.75        544.25      1078.24 o                         
  23  11   2        599.67        864.22      1082.14 o                         
  25  11   2        550.56        707.83      1399.28 o                         
 -20  12   2         16.99       -274.88      1412.43 o                         
 -18  12   2        126.42        863.28      1147.83 o                         
 -16  12   2        284.16       -549.55      1635.44 o                         
 -14  12   2         53.79       -298.10       787.56 o                         
 -12  12   2        176.74         76.87       731.41 o                         
 -10  12   2        128.01        233.67       848.78 o                         
  -8  12   2        284.03        354.29       812.54 o                         
  -6  12   2         69.32       -679.77       906.52 o                         
  -4  12   2        262.28        588.17       875.12 o                         
  -2  12   2          2.03       -766.85       766.85 o                         
   0  12   2        622.45       1162.90      1882.13 o                         
   2  12   2         97.17       -235.86       823.28 o                         
   4  12   2         78.79       -465.62      1191.55 o                         
   6  12   2        238.03       1179.77       956.03 o                         
   8  12   2         17.41        172.34       862.01 o                         
  10  12   2        519.85        939.11       988.41 o                         
  12  12   2        851.29        674.04       905.73 o                         
  14  12   2          0.30       1134.11      1164.18 o                         
  16  12   2         42.55        750.89      1224.16 o                         
  18  12   2         10.96        -53.37      1060.93 o                         
  20  12   2         33.04         62.52      1469.16 o                         
 -13  13   2        106.08        214.34       929.57 o                         
 -11  13   2        318.56        858.46      1134.58 o                         
  -9  13   2        118.39       -238.75      1510.53 o                         
  -7  13   2        135.45       -489.29       928.54 o                         
  -5  13   2        362.53      -1033.38      1033.38 o                         
  -3  13   2        552.92        432.12      1596.96 o                         
  -1  13   2        406.38        583.18      1622.54 o                         
   1  13   2        733.83        455.15       990.47 o                         
   3  13   2       1640.68       2685.90      2102.63 o                         
   5  13   2        455.84       2021.35      1043.58 o                         
   7  13   2        382.13        232.22      1071.37 o                         
   9  13   2       1063.22       2645.96      2383.98 o                         
  11  13   2        396.21       -116.39      1465.84 o                         
 -41   1   3       3324.53       2734.42      1140.37 o                         
 -39   1   3         29.75       -656.62       901.82 o                         
 -37   1   3       1888.51       2775.15       945.67 o                         
 -35   1   3       7590.91       8682.97      1124.65 o                         
 -33   1   3       4199.89       4312.70       734.49 o                         
 -31   1   3       3710.67       4073.03       676.37 o                         
 -29   1   3       8300.76       7195.42       702.93 o                         
 -27   1   3      10938.88      10812.82       764.25 o                         
 -25   1   3       2098.40       1854.98       407.90 o                         
 -23   1   3       4172.10       3642.68       420.91 o                         
 -21   1   3       1814.68       1714.52       322.72 o                         
 -19   1   3        170.44        -31.90       233.70 o                         
 -17   1   3      36680.84      36342.14       751.15 o                         
 -15   1   3     128615.70     140007.78      1959.69 o                         
 -13   1   3       1720.92       1343.06       221.96 o                         
 -11   1   3      75631.98      83914.28       911.49 o                         
  -9   1   3      49375.15      52847.86       697.93 o                         
  -7   1   3      78620.57      88362.29       803.42 o                         
  -5   1   3        849.22        894.19       141.61 o                         
  -3   1   3      47220.51      55789.04       544.84 o                         
  -1   1   3       1047.35       1135.28       177.98 o                         
   1   1   3      75932.93      80307.30      1290.69 o                         
   3   1   3     104126.35     117865.99      1140.01 o                         
   5   1   3     125736.70     130741.92      1138.96 o                         
   7   1   3      74499.81      88024.69       969.65 o                         
   9   1   3       4617.18      10069.18       403.48 o                         
  11   1   3      92837.38      86245.95      1025.74 o                         
  13   1   3      34448.30      32193.92       712.99 o                         
  15   1   3        274.37        451.91       247.63 o                         
  17   1   3      21134.98      21168.23       658.54 o                         
  19   1   3      27640.98      24975.17       752.62 o                         
  21   1   3       4904.56       4911.08       469.47 o                         
  23   1   3      14004.86      13717.11       671.81 o                         
  25   1   3      14725.70      13936.30       724.64 o                         
  27   1   3         92.14       -364.20       364.20 o                         
  29   1   3        201.23        262.95       394.07 o                         
  31   1   3       2459.45       2798.58       557.00 o                         
  33   1   3       1460.51       2145.27       717.60 o                         
  35   1   3         69.56        516.59       583.07 o                         
  37   1   3       2680.75       1765.55      1872.43 o                         
  39   1   3       2023.66        775.20       807.53 o                         
  41   1   3        482.31       1165.55       875.09 o                         
 -42   2   3       1329.65       2858.16      1142.47 o                         
 -40   2   3        262.90        347.24       901.48 o                         
 -38   2   3        978.27        188.51       909.05 o                         
 -36   2   3       3812.45       4575.12       837.39 o                         
 -34   2   3       9050.67       8147.93       941.23 o                         
 -32   2   3         38.91       -272.11       494.93 o                         
 -30   2   3       2495.81       1820.93       566.91 o                         
 -28   2   3      10016.21       9493.38       782.21 o                         
 -26   2   3       1632.63       2032.78       540.51 o                         
 -24   2   3       3685.17       3255.86       586.00 o                         
 -22   2   3        291.19         51.53       302.71 o                         
 -20   2   3       2196.48       2297.86       332.35 o                         
 -18   2   3       6271.27       6262.31       422.25 o                         
 -16   2   3      27212.99      28716.37       667.76 o                         
 -14   2   3      11529.61      12148.90       541.37 o                         
 -12   2   3      19938.48      21165.21       901.60 o                         
 -10   2   3      56068.38      61447.70      1010.44 o                         
  -8   2   3      12671.17      15459.93       387.86 o                         
  -6   2   3      34999.26      36814.66       594.96 o                         
  -4   2   3      43161.12      45965.39       577.54 o                         
  -2   2   3       3307.04       3062.35       189.89 o                         
   0   2   3      42014.80      41251.45       545.49 o                         
   2   2   3      22375.31      24970.68       513.18 o                         
   4   2   3      14080.34      10928.12       328.95 o                         
   6   2   3       2250.68       3234.84       249.74 o                         
   8   2   3       5470.21       5742.17       313.11 o                         
  10   2   3      28976.01      26329.20       719.79 o                         
  12   2   3      22483.70      24000.76       673.64 o                         
  14   2   3       1139.68        794.97       267.13 o                         
  16   2   3       7764.25       6895.45       459.59 o                         
  18   2   3      16874.39      16349.93       632.71 o                         
  20   2   3       2520.13       2167.82       389.21 o                         
  22   2   3        276.99        -38.19       478.74 o                         
  24   2   3      11909.38      11547.14       707.37 o                         
  26   2   3        356.54       -356.15       356.15 o                         
  28   2   3        851.79        561.56       479.26 o                         
  30   2   3       2510.04       2334.44       582.14 o                         
  32   2   3       2271.36       1678.76       628.13 o                         
  34   2   3         48.08        272.50       579.92 o                         
  36   2   3        689.11       1039.62       678.54 o                         
  38   2   3       2851.20       2439.23       806.23 o                         
  40   2   3        738.69        830.37       940.05 o                         
 -41   3   3        369.28       1418.46      1078.19 o                         
 -39   3   3          0.16        327.84       730.60 o                         
 -37   3   3        338.17        297.65       843.56 o                         
 -35   3   3        804.40        919.98       657.82 o                         
 -33   3   3          0.89       -220.76       655.66 o                         
 -31   3   3       1597.37       1413.80       785.87 o                         
 -29   3   3       2737.00       2376.89       586.03 o                         
 -27   3   3        162.26       -426.54       426.54 o                         
 -25   3   3        255.48        362.56       564.14 o                         
 -23   3   3       9638.39      10133.54       838.93 o                         
 -21   3   3       2065.84       2471.45       499.44 o                         
 -19   3   3       5242.52       6149.78       597.04 o                         
 -17   3   3         43.29       -254.52       254.52 o                         
 -15   3   3      41898.19      43175.03       942.55 o                         
 -13   3   3        109.20        462.66       295.20 o                         
 -11   3   3         24.33       -214.52       415.74 o                         
  -9   3   3       4473.02       4181.68       334.72 o                         
  -7   3   3      14175.07      18894.33       443.30 o                         
  -5   3   3       3839.19       4119.80       242.31 o                         
  -3   3   3        148.21        185.74       131.71 o                         
  -1   3   3       1243.54        670.80       167.84 o                         
   1   3   3       5316.87       5337.54       292.39 o                         
   3   3   3        668.19        636.69       186.29 o                         
   5   3   3       3982.91       4219.79       293.12 o                         
   7   3   3       1789.05       1801.89       246.21 o                         
   9   3   3       3173.26       3774.11       317.05 o                         
  11   3   3      10735.47      11310.09       923.02 o                         
  13   3   3       8876.58       8653.28       495.00 o                         
  15   3   3       3932.39       4611.00       636.42 o                         
  17   3   3        939.90       1111.34       332.91 o                         
  19   3   3       5009.32       5935.01       490.78 o                         
  21   3   3        746.97        521.06       348.63 o                         
  23   3   3        890.55        208.47       415.17 o                         
  25   3   3         40.28        -71.42       446.24 o                         
  27   3   3         33.67       -187.08       529.71 o                         
  29   3   3       1110.58       1545.56       808.86 o                         
  31   3   3        117.89        508.06       841.11 o                         
  33   3   3       2029.19       3428.34       789.32 o                         
  35   3   3         31.39        -71.28       689.16 o                         
  37   3   3        776.40       -493.35       946.57 o                         
  39   3   3        750.65       1168.60       802.15 o                         
 -40   4   3       1128.01        990.02       826.79 o                         
 -38   4   3       1318.43       2189.09       868.69 o                         
 -36   4   3       5796.79       7240.95      1233.84 o                         
 -34   4   3       6803.17      10117.95      2112.67 o                         
 -32   4   3        448.17       2671.92       811.43 o                         
 -30   4   3       2454.21       2630.92       688.35 o                         
 -28   4   3       5696.47       6010.86      1128.97 o                         
 -26   4   3         21.75        507.72       538.07 o                         
 -24   4   3       5241.50       5516.59       750.25 o                         
 -22   4   3       8713.39       8622.00       774.22 o                         
 -20   4   3       6599.01       6101.39       681.51 o                         
 -18   4   3         87.99        512.74       479.05 o                         
 -16   4   3      36444.32      44804.04      1169.37 o                         
 -14   4   3      61063.45      60301.84      1239.91 o                         
 -12   4   3        472.63        657.94       334.07 o                         
 -10   4   3      11141.13       8385.12       538.40 o                         
  -8   4   3      35060.70      34575.07       614.54 o                         
  -6   4   3      13236.58      12365.05       408.60 o                         
  -4   4   3       4408.46       2886.19       275.23 o                         
  -2   4   3      28218.29      30930.09       655.98 o                         
   0   4   3      15205.63      13970.75       551.13 o                         
   2   4   3         29.03        164.58       186.39 o                         
   4   4   3      56943.51      51018.36       840.81 o                         
   6   4   3      15892.13      13736.31       539.38 o                         
   8   4   3        439.13        493.76       258.47 o                         
  10   4   3      58236.46      61234.58       990.01 o                         
  12   4   3      71786.56      80260.71      1216.49 o                         
  14   4   3       8192.27       9221.48       512.00 o                         
  16   4   3       3572.51       3557.79       441.97 o                         
  18   4   3      15426.32      17382.84       743.77 o                         
  20   4   3      13490.36      14590.08      1229.40 o                         
  22   4   3        158.74        795.72       869.41 o                         
  24   4   3      10684.14      10909.08       889.52 o                         
  26   4   3       3660.82       5323.67       739.83 o                         
  28   4   3        138.80       -536.14       537.03 o                         
  30   4   3       2031.28       1884.84       704.97 o                         
  32   4   3       4398.37       4354.02       834.42 o                         
  34   4   3       2076.46       2458.28       786.38 o                         
  36   4   3         85.84        411.78       739.02 o                         
  38   4   3       1866.52       1971.45       875.64 o                         
 -39   5   3         78.28       -211.23       879.85 o                         
 -37   5   3        117.58         65.97       819.97 o                         
 -35   5   3        263.24        -22.71       823.12 o                         
 -33   5   3         53.88       1187.62       795.87 o                         
 -31   5   3         89.61        165.46       727.92 o                         
 -29   5   3         10.01       -259.23       607.31 o                         
 -27   5   3          9.20       -106.21       551.48 o                         
 -25   5   3       1467.75       1955.88       614.96 o                         
 -23   5   3         19.96       -246.78       531.25 o                         
 -21   5   3          9.24       -506.16       564.31 o                         
 -19   5   3        542.66         41.77       447.09 o                         
 -17   5   3       6351.03       5085.63       619.46 o                         
 -15   5   3        628.15        249.62       488.18 o                         
 -13   5   3       1304.70       1084.08       390.16 o                         
 -11   5   3       9633.58       9219.48       622.08 o                         
  -9   5   3       2569.62       2439.33       417.83 o                         
  -7   5   3       5846.12       5506.43       333.07 o                         
  -5   5   3          0.46         90.41       224.76 o                         
  -3   5   3       2663.44       3717.95       332.06 o                         
  -1   5   3       1661.03       1868.15       296.33 o                         
   1   5   3       4062.36       4970.92       387.99 o                         
   3   5   3        637.35        353.21       241.86 o                         
   5   5   3        623.85        883.18       270.14 o                         
   7   5   3        760.46        811.12       295.85 o                         
   9   5   3       3279.69       3187.03       387.93 o                         
  11   5   3       3448.57       3932.60       590.09 o                         
  13   5   3        323.65        275.21       300.54 o                         
  15   5   3       1451.53       2338.38       396.05 o                         
  17   5   3       1633.69       1640.71       463.49 o                         
  19   5   3          2.49        326.71       583.09 o                         
  21   5   3        627.48        671.67       536.36 o                         
  23   5   3       1245.34        637.59       739.98 o                         
  25   5   3         64.87       -178.88       465.36 o                         
  27   5   3        108.53       -183.49       839.29 o                         
  29   5   3          0.60       -455.81       801.98 o                         
  31   5   3        441.11        159.85       989.23 o                         
  33   5   3        225.41        158.89       946.46 o                         
  35   5   3        137.85       -323.18       746.70 o                         
  37   5   3        128.15        449.37       824.46 o                         
 -38   6   3        120.25       -470.12       859.82 o                         
 -36   6   3       1400.96        704.95       928.03 o                         
 -34   6   3       1138.13       1177.56       857.63 o                         
 -32   6   3         65.17        156.40       772.27 o                         
 -30   6   3       2867.04       2692.94      1019.04 o                         
 -28   6   3        517.25       1399.68       703.39 o                         
 -26   6   3        902.94        711.85       655.65 o                         
 -24   6   3       9916.22      11206.35      1582.68 o                         
 -22   6   3      14650.73      14330.19       975.32 o                         
 -20   6   3        348.19         41.86       521.21 o                         
 -18   6   3        415.29       -432.32       595.25 o                         
 -16   6   3      43693.50      45238.91      1347.08 o                         
 -14   6   3      13193.17      14032.63      1340.61 o                         
 -12   6   3       3209.05       2634.34       563.05 o                         
 -10   6   3       6398.73       6296.67       591.80 o                         
  -8   6   3      20155.32      19503.17      1190.01 o                         
  -6   6   3       1310.66       1114.29       306.81 o                         
  -4   6   3      13122.41       8856.77       478.02 o                         
  -2   6   3       4756.52       5478.88       417.30 o                         
   0   6   3       9730.20       7679.18       453.35 o                         
   2   6   3          4.87        -59.88       232.71 o                         
   4   6   3      16284.32      14650.55       597.21 o                         
   6   6   3      17521.55      15425.63       613.82 o                         
   8   6   3        647.87        780.45       319.25 o                         
  10   6   3       5578.41       6824.34       619.77 o                         
  12   6   3      32590.36      33490.49      1303.23 o                         
  14   6   3       1643.66       1602.33       581.50 o                         
  16   6   3       2413.41       3141.29       612.33 o                         
  18   6   3       3629.50       5294.03      1418.00 o                         
  20   6   3       6171.00       7566.33       792.92 o                         
  22   6   3       3471.67       4226.92       733.47 o                         
  24   6   3       4156.16       5272.87       805.83 o                         
  26   6   3       2877.30       2864.78       771.69 o                         
  28   6   3        288.02       1667.30       812.90 o                         
  30   6   3       1162.59       2168.04      1050.47 o                         
  32   6   3        423.84        262.24       742.67 o                         
  34   6   3       1030.37        650.51       818.71 o                         
  36   6   3        295.02        466.20       838.52 o                         
 -35   7   3       1746.94        832.38       980.26 o                         
 -33   7   3       1134.33       1516.77       893.07 o                         
 -31   7   3        389.97       2028.90       970.21 o                         
 -29   7   3       3868.22       5296.57      1138.65 o                         
 -27   7   3       1480.08       1633.47       832.29 o                         
 -25   7   3        389.29        812.74       756.59 o                         
 -23   7   3       3194.49       4182.05       977.13 o                         
 -21   7   3       3386.77       5540.07       820.84 o                         
 -19   7   3        125.81        265.15       539.42 o                         
 -17   7   3       6058.87       6308.78       771.24 o                         
 -15   7   3      21092.63      19832.59      1068.95 o                         
 -13   7   3        491.05        610.33       514.28 o                         
 -11   7   3       1685.74       1474.93       891.34 o                         
  -9   7   3      20032.03      15852.06       818.36 o                         
  -7   7   3       6803.00       6673.09       902.61 o                         
  -5   7   3       1219.04        905.78       333.02 o                         
  -3   7   3       3189.02       3060.20       424.35 o                         
  -1   7   3      11486.58      10259.58       584.79 o                         
   1   7   3         19.95       -165.19       302.74 o                         
   3   7   3       3089.65       2916.43       422.58 o                         
   5   7   3      10617.27      10056.51       592.31 o                         
   7   7   3        560.39        120.87       327.03 o                         
   9   7   3      10520.04      10141.32       621.86 o                         
  11   7   3      21086.37      26433.41      1101.99 o                         
  13   7   3      11523.90      12674.65      1096.67 o                         
  15   7   3        602.21        156.14       796.12 o                         
  17   7   3       5288.39       6824.10       814.62 o                         
  19   7   3      13396.06      14976.99       994.39 o                         
  21   7   3       1500.37       1968.72       621.47 o                         
  23   7   3        683.97       2075.85       824.96 o                         
  25   7   3       2641.72       3442.41       854.72 o                         
  27   7   3        195.45       1056.78       726.15 o                         
  29   7   3       1119.04       1804.85       820.32 o                         
  31   7   3       1301.78        850.28      1041.37 o                         
  33   7   3       1728.62       1265.33       924.35 o                         
  35   7   3        348.02       1452.29       904.68 o                         
 -34   8   3         24.34       -897.84       897.84 o                         
 -32   8   3          3.68       -841.17       841.17 o                         
 -30   8   3        106.47       -771.99       771.99 o                         
 -28   8   3        429.03       1477.34       825.03 o                         
 -26   8   3         26.33       -814.18       814.18 o                         
 -24   8   3          5.86       -706.26       706.26 o                         
 -22   8   3        166.64        212.52       641.18 o                         
 -20   8   3        794.46        581.32       635.94 o                         
 -18   8   3       1468.06        901.46      1139.46 o                         
 -16   8   3        234.64        127.70       562.83 o                         
 -14   8   3        921.51       1104.02       523.58 o                         
 -12   8   3          2.15       -405.44       405.44 o                         
 -10   8   3         11.73        675.77       542.68 o                         
  -8   8   3        128.00       -114.62       499.76 o                         
  -6   8   3        316.97        497.88       509.10 o                         
  -4   8   3        470.27          6.40       458.64 o                         
  -2   8   3       3006.87       3273.63       617.15 o                         
   0   8   3        527.70        858.03       389.78 o                         
   2   8   3         67.93         37.90       370.71 o                         
   4   8   3       2558.86       2316.81       512.02 o                         
   6   8   3        216.36          9.31       411.17 o                         
   8   8   3       1064.07        472.31       687.86 o                         
  10   8   3        850.94        835.58       535.96 o                         
  12   8   3        821.48        870.44       646.29 o                         
  14   8   3        326.08       -179.31       517.17 o                         
  16   8   3          2.37       -489.91       489.91 o                         
  18   8   3        184.94       1065.21       630.86 o                         
  20   8   3        121.27        131.05       611.51 o                         
  22   8   3        150.47        110.43       741.65 o                         
  24   8   3        271.27        138.96       684.18 o                         
  26   8   3          0.31       -689.75       689.75 o                         
  28   8   3         24.32        906.80      1191.42 o                         
  30   8   3        286.85       1309.03       881.65 o                         
  32   8   3        507.21       1336.94       885.61 o                         
 -31   9   3        969.32       1447.35      1867.15 o                         
 -29   9   3       2515.78       4307.05      1061.93 o                         
 -27   9   3        843.51       2091.24      1427.97 o                         
 -25   9   3          0.21         70.33       793.19 o                         
 -23   9   3       2939.72       2682.83       842.64 o                         
 -21   9   3       1521.74       1986.83       872.70 o                         
 -19   9   3        267.53        767.04       882.64 o                         
 -17   9   3       2579.16       2567.55       800.32 o                         
 -15   9   3      11351.62      11756.96      1922.15 o                         
 -13   9   3       1578.66       1618.67       789.81 o                         
 -11   9   3        155.04       -465.97       465.97 o                         
  -9   9   3       3999.81       4907.10      1048.52 o                         
  -7   9   3       2131.77       1899.05       574.00 o                         
  -5   9   3          6.80       -564.29       564.29 o                         
  -3   9   3        348.72        353.16       504.08 o                         
  -1   9   3       1096.75        838.26       480.82 o                         
   1   9   3        295.26         29.96       393.93 o                         
   3   9   3       3302.02       2931.01       504.58 o                         
   5   9   3      13407.25      12481.54       874.27 o                         
   7   9   3       5522.21       5771.09       726.91 o                         
   9   9   3        553.51         14.88       595.16 o                         
  11   9   3       4326.16       4366.20       771.39 o                         
  13   9   3       3150.05       4960.16       958.74 o                         
  15   9   3        188.47        283.28       631.14 o                         
  17   9   3        776.06       1334.59       741.15 o                         
  19   9   3       2974.26       4969.52       953.09 o                         
  21   9   3         13.42       -539.80       732.34 o                         
  23   9   3       3007.82       3198.50      1088.86 o                         
  25   9   3       3242.37       4398.48      1048.17 o                         
  27   9   3        438.50       -226.09       857.45 o                         
  29   9   3        585.29       1352.62       998.10 o                         
  31   9   3        529.90       -996.85       996.85 o                         
 -28  10   3        618.13       -377.36      1898.08 o                         
 -26  10   3        104.59       -971.15       971.15 o                         
 -24  10   3        105.30       -862.43       862.43 o                         
 -22  10   3        732.88        239.45       872.50 o                         
 -20  10   3         15.31       -782.25       783.25 o                         
 -18  10   3        503.83       1086.20       863.90 o                         
 -16  10   3       2180.48       4083.44      1600.68 o                         
 -14  10   3        595.08        567.60       936.54 o                         
 -12  10   3         63.64        656.23       648.84 o                         
 -10  10   3        355.11       1216.39       660.90 o                         
  -8  10   3       1162.79       1794.36       638.86 o                         
  -6  10   3         22.61       -242.06       533.13 o                         
  -4  10   3        116.65       -111.61       501.65 o                         
  -2  10   3       1528.65       1400.36       582.35 o                         
   0  10   3        199.96       -539.57       539.57 o                         
   2  10   3        141.82       -342.22      1048.08 o                         
   4  10   3       1066.80       1068.06       734.73 o                         
   6  10   3       2062.05       3279.69       697.72 o                         
   8  10   3         89.87        484.52       617.97 o                         
  10  10   3        238.47       -336.65       711.16 o                         
  12  10   3       2031.04       3180.45      1573.55 o                         
  14  10   3        265.25        849.45      1189.47 o                         
  16  10   3        219.09       -605.17       852.01 o                         
  18  10   3        898.23        826.02       758.80 o                         
  20  10   3        699.02        471.34       843.86 o                         
  22  10   3         55.45        372.62       934.07 o                         
  24  10   3         30.68        213.16       971.85 o                         
  26  10   3        470.37        778.86      1013.04 o                         
 -25  11   3        177.60       -991.53       991.53 o                         
 -23  11   3        373.05        371.93      1404.52 o                         
 -21  11   3        788.49       2493.38      1117.47 o                         
 -19  11   3        427.25       1400.04       986.21 o                         
 -17  11   3        347.62       -411.73       921.06 o                         
 -15  11   3       2341.32       2383.72       784.71 o                         
 -13  11   3        937.73       1232.21       792.61 o                         
 -11  11   3        431.81       -417.26       632.30 o                         
  -9  11   3        857.75        693.15       719.51 o                         
  -7  11   3        216.86        393.32       745.85 o                         
  -5  11   3        760.31        438.03       800.81 o                         
  -3  11   3       3627.95       3320.70       767.60 o                         
  -1  11   3       2896.30       2482.19       917.73 o                         
   1  11   3        103.06        466.67       747.89 o                         
   3  11   3       2161.16       3317.67       970.32 o                         
   5  11   3       2230.54       3632.39      1097.20 o                         
   7  11   3       1576.10        966.79      1518.69 o                         
   9  11   3        494.85       1262.25      1377.06 o                         
  11  11   3        166.59        362.93       755.61 o                         
  13  11   3         57.82       -703.74       703.74 o                         
  15  11   3        166.49        683.21       864.28 o                         
  17  11   3       1221.86       3012.04      1025.03 o                         
  19  11   3        249.08        562.29       928.37 o                         
  21  11   3         75.89       1170.32      1047.63 o                         
  23  11   3        578.14         33.64      1221.91 o                         
 -20  12   3        116.22        125.69      1158.61 o                         
 -18  12   3        313.51      -1091.06      1894.73 o                         
 -16  12   3       1218.12        883.83       840.02 o                         
 -14  12   3        880.42        -24.05       974.96 o                         
 -12  12   3        104.78        178.63       745.28 o                         
 -10  12   3       1503.80       1007.32       796.15 o                         
  -8  12   3       1977.82       4151.05      1028.90 o                         
  -6  12   3        200.96        605.54       892.43 o                         
  -4  12   3        284.26        255.88       899.86 o                         
  -2  12   3       1598.93       3076.02      1501.41 o                         
   0  12   3        644.61       1139.70       882.30 o                         
   2  12   3        117.78       -104.59       868.12 o                         
   4  12   3       2786.02       3026.73       985.57 o                         
   6  12   3       2115.16       2910.21      1033.15 o                         
   8  12   3        113.56        680.10       836.21 o                         
  10  12   3       1414.85       1330.30       989.49 o                         
  12  12   3       1273.05       1465.40      1081.79 o                         
  14  12   3        131.21       -266.03       717.40 o                         
  16  12   3        168.35        283.90      1118.25 o                         
  18  12   3        253.15        768.15      1041.34 o                         
 -13  13   3          1.78      -1677.52      1903.89 o                         
 -11  13   3          5.24       -140.24       957.38 o                         
  -9  13   3         23.62       -300.43      1830.98 o                         
  -7  13   3         75.93       1040.02       933.42 o                         
  -5  13   3          0.01       -829.89       829.89 o                         
  -3  13   3          7.35       -851.01       909.86 o                         
  -1  13   3        116.86       -100.10      1442.03 o                         
   1  13   3         46.57        740.39       934.61 o                         
   3  13   3         86.17         38.22      1313.85 o                         
   5  13   3          0.01       -658.70       916.42 o                         
   7  13   3          6.94       -251.65      1033.28 o                         
   9  13   3         77.69        477.90      1050.22 o                         
  11  13   3         43.10       1280.04      1568.15 o                         
 -42   0   4       1847.16       2754.70      1599.90 o                         
 -40   0   4       2777.48       3457.34      1327.08 o                         
 -38   0   4       2304.71        952.53      1270.04 o                         
 -36   0   4       1641.25       1670.46      1205.95 o                         
 -34   0   4       2198.06       1630.48      1406.46 o                         
 -32   0   4       2043.53        864.92       944.30 o                         
 -30   0   4       3802.13       7247.48      1397.05 o                         
 -28   0   4       7096.09       5955.96      1536.11 o                         
 -26   0   4        781.95         27.80       435.93 o                         
 -24   0   4         57.96       -136.08       423.56 o                         
 -22   0   4      26749.32      31298.34      1163.73 o                         
 -20   0   4      16707.99      18119.15       915.68 o                         
 -18   0   4      14353.95      16742.77       809.78 o                         
 -16   0   4      36416.87      38264.66      1027.95 o                         
 -14   0   4     154905.41     159366.45      2630.34 o                         
 -12   0   4      87176.56     104871.50      1518.64 o                         
 -10   0   4      22342.58      21431.20       743.21 o                         
  -8   0   4      15214.82      14493.35      1201.54 o                         
  -6   0   4      32540.82      31390.85       674.12 o                         
  -4   0   4        554.05       1799.23       422.76 o                         
  -2   0   4       4523.56       6234.38       629.14 o                         
   2   0   4        985.32        552.70       361.61 o                         
   4   0   4      86289.68      84282.88      1017.55 o                         
   6   0   4     184445.41     172766.28      1667.44 o                         
   8   0   4      43456.52      46027.60       941.90 o                         
  10   0   4        104.72        508.02       455.10 o                         
  12   0   4     126820.33     131592.02      2485.41 o                         
  14   0   4      44485.81      44156.91      1174.23 o                         
  16   0   4         35.19        218.27       357.66 o                         
  18   0   4         13.53         77.25       386.30 o                         
  20   0   4      20146.19      20988.03       893.99 o                         
  22   0   4       1260.88        399.21       433.31 o                         
  24   0   4         26.91       -430.24       786.13 o                         
  26   0   4       4199.63       3898.65       717.70 o                         
  28   0   4       2998.35       4429.25       632.20 o                         
  30   0   4        354.20        701.29       543.57 o                         
  32   0   4       3475.28       4420.59       792.02 o                         
  34   0   4       6534.11       5506.98       985.39 o                         
  36   0   4        257.90         17.64       950.77 o                         
  38   0   4       4031.44       3918.91      1278.28 o                         
  40   0   4       4105.53       5132.50      1535.22 o                         
 -41   1   4        562.17        745.03      1054.55 o                         
 -39   1   4        270.91       -912.53       912.53 o                         
 -37   1   4        617.48       1078.22       907.46 o                         
 -35   1   4        732.31        561.54       833.25 o                         
 -33   1   4        231.23        -28.68       713.32 o                         
 -31   1   4         43.72       -319.07       477.18 o                         
 -29   1   4       1400.25       1402.63       467.73 o                         
 -27   1   4         74.78        130.73       432.13 o                         
 -25   1   4        837.45        795.07       395.15 o                         
 -23   1   4       3132.72       3180.33       394.24 o                         
 -21   1   4       3586.79       3604.39       428.33 o                         
 -19   1   4         22.61        194.41       237.12 o                         
 -17   1   4        513.47        378.42       214.21 o                         
 -15   1   4      15702.87      13822.00       503.31 o                         
 -13   1   4      26540.39      30342.88       677.17 o                         
 -11   1   4        445.52        145.83       224.14 o                         
  -9   1   4       2270.27       2236.62       265.64 o                         
  -7   1   4       8361.90      10027.46       319.16 o                         
  -5   1   4        326.69        216.17       121.24 o                         
  -3   1   4       1414.72       1188.53       304.53 o                         
  -1   1   4      33229.26      34858.01       565.39 o                         
   1   1   4     149235.75     167803.77      3111.01 o                         
   3   1   4     102582.69     102451.69       811.16 o                         
   5   1   4      82177.20      82107.22      1047.02 o                         
   7   1   4       7411.85       7079.39       311.69 o                         
   9   1   4        753.28        711.41       199.53 o                         
  11   1   4      31407.83      32856.51       686.41 o                         
  13   1   4      27762.19      28679.91       695.71 o                         
  15   1   4         13.48        296.68       293.56 o                         
  17   1   4       1782.02       1354.46       384.63 o                         
  19   1   4        826.30        697.97       362.39 o                         
  21   1   4       1840.91       1304.52       378.43 o                         
  23   1   4        212.35        287.59       397.52 o                         
  25   1   4        193.91        -54.38       344.08 o                         
  27   1   4       1689.73       1170.13       710.43 o                         
  29   1   4        204.35        -81.99       439.64 o                         
  31   1   4        292.19        774.01       484.50 o                         
  33   1   4       1214.77       1268.82       629.16 o                         
  35   1   4         37.08       -199.54       580.76 o                         
  37   1   4        444.10       -583.94       583.94 o                         
  39   1   4        903.13        485.53       815.55 o                         
 -42   2   4        949.83       -141.27      1026.15 o                         
 -40   2   4       2344.51       3363.68      1105.47 o                         
 -38   2   4        868.96        -50.57       908.40 o                         
 -36   2   4        271.33        815.10       883.99 o                         
 -34   2   4       4200.06       5185.35       853.05 o                         
 -32   2   4       3711.32       2843.01       961.00 o                         
 -30   2   4        242.10        294.61       462.84 o                         
 -28   2   4       1672.27       1903.47       538.62 o                         
 -26   2   4       3468.04       3918.70       638.60 o                         
 -24   2   4         12.09       -415.06       415.06 o                         
 -22   2   4       4895.14       4290.84       695.52 o                         
 -20   2   4       5227.60       4910.59       425.99 o                         
 -18   2   4       3019.01       2866.85       340.15 o                         
 -16   2   4      15069.59      14791.88       509.43 o                         
 -14   2   4      26132.09      31239.38       687.15 o                         
 -12   2   4      26853.23      26694.73       614.56 o                         
 -10   2   4      18067.37      20894.53       493.97 o                         
  -8   2   4      17603.57      20380.57       486.68 o                         
  -6   2   4       8794.56       8248.51       437.07 o                         
  -4   2   4      13029.88      13606.30       346.83 o                         
  -2   2   4      23546.41      24554.91       430.49 o                         
   0   2   4       6795.70       6563.69       263.83 o                         
   2   2   4      45518.50      51070.90       837.33 o                         
   4   2   4       7394.20       6118.42       285.64 o                         
   6   2   4      15459.98      14182.37       439.07 o                         
   8   2   4      51499.59      47924.25       763.11 o                         
  10   2   4         85.17        316.09       194.63 o                         
  12   2   4      21409.57      20771.02       603.00 o                         
  14   2   4       7503.82       7967.12       459.05 o                         
  16   2   4        465.48        -25.02       256.31 o                         
  18   2   4        442.45        133.40       314.92 o                         
  20   2   4       4731.95       4765.88       519.47 o                         
  22   2   4        104.95        138.73       355.52 o                         
  24   2   4       3119.17       3066.82       510.91 o                         
  26   2   4       3025.39       3848.94       510.72 o                         
  28   2   4       1388.37        861.33       451.86 o                         
  30   2   4         13.43        110.07       492.32 o                         
  32   2   4       3508.03       4829.10       882.95 o                         
  34   2   4       1923.71       1292.27       769.06 o                         
  36   2   4          5.05       -157.27       730.43 o                         
  38   2   4        495.45       1041.44       783.51 o                         
  40   2   4        844.80       1325.59       698.28 o                         
 -41   3   4       2181.26       4142.29      1394.70 o                         
 -39   3   4       2631.56       2546.29      1092.34 o                         
 -37   3   4         15.07      -1359.47      1359.47 o                         
 -35   3   4       4883.15       4812.94       932.64 o                         
 -33   3   4       6222.98       5354.39       838.57 o                         
 -31   3   4       4455.62       6131.04       791.38 o                         
 -29   3   4       1062.39       1530.43       573.21 o                         
 -27   3   4        870.75        395.87       508.54 o                         
 -25   3   4       3943.85       4133.80       618.34 o                         
 -23   3   4       1763.65       1873.48       507.98 o                         
 -21   3   4       8982.95       8867.93       699.89 o                         
 -19   3   4      11541.09      11802.89       985.44 o                         
 -17   3   4        547.16        861.69       234.56 o                         
 -15   3   4      62798.88      65484.64       936.09 o                         
 -13   3   4      36058.39      42520.86       730.06 o                         
 -11   3   4      41347.12      44424.07       709.33 o                         
  -9   3   4       1823.90       1921.68       234.99 o                         
  -7   3   4       5453.61       5147.81       349.40 o                         
  -5   3   4      11642.68      13129.15       400.94 o                         
  -3   3   4        120.33       -132.89       244.17 o                         
  -1   3   4         44.97        219.15       159.44 o                         
   1   3   4      10646.59      11545.75       827.12 o                         
   3   3   4       1975.71       2197.40       253.89 o                         
   5   3   4       7643.50       7998.06       351.36 o                         
   7   3   4      30051.87      32530.73       666.96 o                         
   9   3   4          0.74        436.91       201.89 o                         
  11   3   4      16880.89      19018.29       602.52 o                         
  13   3   4      74662.42      80651.32      1213.03 o                         
  15   3   4       2668.26       2766.69       568.28 o                         
  17   3   4        939.52       1480.20       542.21 o                         
  19   3   4       3393.49       3443.20       441.30 o                         
  21   3   4       4241.26       4331.08       495.47 o                         
  23   3   4        555.55        583.32       628.45 o                         
  25   3   4       1514.76       1302.87       451.05 o                         
  27   3   4       4921.97       4291.14       670.13 o                         
  29   3   4         99.25        518.74       525.79 o                         
  31   3   4       3203.91       2769.06       938.19 o                         
  33   3   4       7354.73       7239.46       900.94 o                         
  35   3   4       2494.40       2231.26       761.77 o                         
  37   3   4        206.88         98.50       661.25 o                         
  39   3   4        972.70        359.53       791.98 o                         
 -40   4   4          1.58       -756.44       774.23 o                         
 -38   4   4          0.01       -778.54       778.54 o                         
 -36   4   4         52.31        -23.89       745.90 o                         
 -34   4   4        640.19       1311.79       998.40 o                         
 -32   4   4          7.85        500.21       752.96 o                         
 -30   4   4        426.12        302.75       570.54 o                         
 -28   4   4        936.23       1611.29       659.04 o                         
 -26   4   4        932.13        797.16       555.67 o                         
 -24   4   4          2.69         67.19       680.30 o                         
 -22   4   4       2831.36       2142.50       674.30 o                         
 -20   4   4       5004.79       5822.66       787.01 o                         
 -18   4   4        835.13        787.45       499.65 o                         
 -16   4   4          1.75       -198.72       337.51 o                         
 -14   4   4        345.31        342.28       471.46 o                         
 -12   4   4        252.17       -362.82       362.82 o                         
 -10   4   4       2433.70       1840.51       233.84 o                         
  -8   4   4       4593.03       4161.82       390.82 o                         
  -6   4   4        680.16        765.25       197.41 o                         
  -4   4   4       4449.02       3263.70       289.09 o                         
  -2   4   4        103.15        367.06       226.17 o                         
   0   4   4       3983.54       3986.34       381.74 o                         
   2   4   4      12043.74      12374.39       488.99 o                         
   4   4   4         34.12       -199.72       199.72 o                         
   6   4   4        160.61         42.92       223.99 o                         
   8   4   4       1197.12       1025.68       247.42 o                         
  10   4   4        871.52        490.97       272.29 o                         
  12   4   4       1885.83       3608.05       397.87 o                         
  14   4   4        114.82         87.34       288.04 o                         
  16   4   4        290.44         83.54       335.23 o                         
  18   4   4       7048.25       6944.66       650.43 o                         
  20   4   4        165.10         61.85       405.50 o                         
  22   4   4        235.05        108.08       458.88 o                         
  24   4   4       1686.04        669.80       809.34 o                         
  26   4   4         38.29       -320.11       664.20 o                         
  28   4   4          4.65        -76.40       566.45 o                         
  30   4   4        168.14        573.44       656.88 o                         
  32   4   4        992.10       1693.23       900.73 o                         
  34   4   4         54.80        -16.38       737.31 o                         
  36   4   4        554.40       1656.38       881.83 o                         
  38   4   4        474.55       1048.57       884.38 o                         
 -39   5   4        898.55       2297.60      1008.41 o                         
 -37   5   4         51.85        -84.83      1014.16 o                         
 -35   5   4       2382.99       3297.17       933.61 o                         
 -33   5   4       4654.23       4893.07       897.39 o                         
 -31   5   4        472.39       1063.02       796.18 o                         
 -29   5   4        319.86        801.65       617.94 o                         
 -27   5   4       2412.22       2979.07      1180.00 o                         
 -25   5   4        136.70         47.74       502.17 o                         
 -23   5   4       8959.04       8985.91       946.06 o                         
 -21   5   4      18965.98      20116.52       989.61 o                         
 -19   5   4      20383.96      20521.50      1360.73 o                         
 -17   5   4        527.62        260.41       429.63 o                         
 -15   5   4      10905.74      11728.85       758.75 o                         
 -13   5   4      40299.90      38403.11      1080.28 o                         
 -11   5   4         13.34        489.35       338.96 o                         
  -9   5   4      15084.80      13472.75       471.24 o                         
  -7   5   4      11156.55       9931.38       441.91 o                         
  -5   5   4       4646.29       4174.13       336.69 o                         
  -3   5   4      14651.09      13793.45       529.80 o                         
  -1   5   4      49002.41      41458.86       832.39 o                         
   1   5   4       6262.91       7064.50       441.32 o                         
   3   5   4       5332.75       4179.07       391.50 o                         
   5   5   4      12480.93      11457.84       531.62 o                         
   7   5   4      28741.90      25104.77       714.29 o                         
   9   5   4       8621.98       8513.00       484.21 o                         
  11   5   4      22939.96      22561.40       755.94 o                         
  13   5   4      25418.66      25658.96       796.16 o                         
  15   5   4       4411.70       4667.53       490.66 o                         
  17   5   4        846.07        837.61       380.65 o                         
  19   5   4       2828.63       3565.92       875.79 o                         
  21   5   4       3048.13       3263.29       601.90 o                         
  23   5   4        386.19       1136.73       480.07 o                         
  25   5   4       6031.93       7058.72       821.98 o                         
  27   5   4       1210.45       1974.94       713.34 o                         
  29   5   4        569.80        474.26       787.27 o                         
  31   5   4       1980.38       2519.46       791.11 o                         
  33   5   4       5658.76       5976.52      1580.68 o                         
  35   5   4        812.29        -26.78       762.24 o                         
  37   5   4        208.25       1217.52       891.96 o                         
 -38   6   4        128.24       1208.63       927.45 o                         
 -36   6   4        780.65       1261.77       928.97 o                         
 -34   6   4       1481.28       1333.08       870.51 o                         
 -32   6   4        908.41       2050.59       822.84 o                         
 -30   6   4         89.11        735.57       658.59 o                         
 -28   6   4        367.94       -385.67       904.70 o                         
 -26   6   4         75.27        422.91       616.66 o                         
 -24   6   4        694.69        162.88       565.78 o                         
 -22   6   4       4399.92       4019.85       680.39 o                         
 -20   6   4       1623.63        772.48       604.77 o                         
 -18   6   4          4.21        112.31       502.51 o                         
 -16   6   4       9084.59       9215.58       810.14 o                         
 -14   6   4      20370.47      21277.35      1385.61 o                         
 -12   6   4       8970.79       9228.12       706.92 o                         
 -10   6   4          3.37       -362.74       362.74 o                         
  -8   6   4       1775.96       2365.63       471.06 o                         
  -6   6   4       1678.74       1366.53       304.23 o                         
  -4   6   4        802.20        375.00       283.74 o                         
  -2   6   4       2894.54       2485.73       367.31 o                         
   0   6   4       1234.75       1532.04       410.59 o                         
   2   6   4         15.30         41.24       266.60 o                         
   4   6   4      10387.16       9665.25       548.54 o                         
   6   6   4      17613.62      16808.33       700.30 o                         
   8   6   4       3219.33       3033.44       425.15 o                         
  10   6   4       2465.48       2900.43       411.37 o                         
  12   6   4      15095.87      17184.09       725.27 o                         
  14   6   4      13000.99      15438.76       730.36 o                         
  16   6   4       1789.21       2480.49       591.96 o                         
  18   6   4        134.89         49.01       396.65 o                         
  20   6   4       1758.18       1888.73       578.04 o                         
  22   6   4        785.90       1150.78       544.22 o                         
  24   6   4         74.83        -58.74       512.98 o                         
  26   6   4        751.90        740.08       643.92 o                         
  28   6   4        267.85        903.11       696.95 o                         
  30   6   4       1759.54       2099.20       798.21 o                         
  32   6   4       2926.59       3183.85       857.96 o                         
  34   6   4        977.10        498.29       794.14 o                         
  36   6   4        195.09       -187.73       785.76 o                         
 -35   7   4        470.07         42.10       926.71 o                         
 -33   7   4       1321.18       1299.38       907.34 o                         
 -31   7   4         89.08       -456.86       820.58 o                         
 -29   7   4        586.69        336.47       756.83 o                         
 -27   7   4        523.63        371.93       747.14 o                         
 -25   7   4        232.88       -273.13       688.01 o                         
 -23   7   4          9.04        381.09       602.49 o                         
 -21   7   4        384.82        578.59      1135.04 o                         
 -19   7   4       1119.23        527.11       870.82 o                         
 -17   7   4        451.30        196.71       558.02 o                         
 -15   7   4       1352.63       1239.47       553.36 o                         
 -13   7   4       5388.38       5764.98       962.87 o                         
 -11   7   4        753.28        405.66       510.71 o                         
  -9   7   4        523.12        800.38       426.82 o                         
  -7   7   4       2701.26       2162.21       459.08 o                         
  -5   7   4       1020.71        808.93       359.93 o                         
  -3   7   4       5306.56       6790.33       526.71 o                         
  -1   7   4       4525.14       4183.35       451.93 o                         
   1   7   4      15424.47      14443.20       626.96 o                         
   3   7   4          8.69       -318.16       318.16 o                         
   5   7   4       1322.68        647.41       342.57 o                         
   7   7   4       4788.09       5427.18       516.10 o                         
   9   7   4       4728.26       4599.20       842.40 o                         
  11   7   4       3191.29       2883.14       708.48 o                         
  13   7   4        784.90       1482.17       536.22 o                         
  15   7   4         34.29         18.53       455.56 o                         
  17   7   4       1263.48        874.51       549.99 o                         
  19   7   4        228.90        -73.99       628.34 o                         
  21   7   4        112.44       -806.65      1262.12 o                         
  23   7   4        347.83        738.97       622.43 o                         
  25   7   4       1426.32       3456.02       780.49 o                         
  27   7   4        901.02       1587.21       753.88 o                         
  29   7   4        930.56       1552.40       779.34 o                         
  31   7   4        106.32        154.41       786.69 o                         
  33   7   4        476.73        785.92      1241.39 o                         
 -34   8   4       1845.19       1726.38       955.57 o                         
 -32   8   4        540.22        791.35      1348.04 o                         
 -30   8   4        140.91       1963.13       954.08 o                         
 -28   8   4       1390.63       2127.69       888.39 o                         
 -26   8   4       2253.58       4279.75       943.33 o                         
 -24   8   4        374.44        865.72      1008.42 o                         
 -22   8   4        838.44       1020.96      1110.98 o                         
 -20   8   4       4017.31       3786.77       791.40 o                         
 -18   8   4       1781.31       2074.18       734.08 o                         
 -16   8   4        520.79        156.02       542.49 o                         
 -14   8   4      10079.71       9409.17      1297.39 o                         
 -12   8   4       7164.34       8047.71       768.47 o                         
 -10   8   4       2019.93       1267.91       520.76 o                         
  -8   8   4       3610.49       3886.31       895.22 o                         
  -6   8   4      17513.12      16069.72       961.70 o                         
  -4   8   4        132.98       -415.16       576.82 o                         
  -2   8   4       1212.04       1040.42       417.47 o                         
   0   8   4       4038.23       4369.90       532.40 o                         
   2   8   4        783.48       1142.71       403.92 o                         
   4   8   4       6061.54       5511.08       563.69 o                         
   6   8   4       4496.37       4768.43       569.71 o                         
   8   8   4       6117.79       7943.49       771.58 o                         
  10   8   4        385.41        344.14       517.11 o                         
  12   8   4       3369.69       5799.14      1745.91 o                         
  14   8   4        734.18       1502.63       613.80 o                         
  16   8   4         99.13       -542.87       542.87 o                         
  18   8   4       1320.27       2024.03       617.69 o                         
  20   8   4        591.80        228.01       621.82 o                         
  22   8   4        374.54        593.17      1010.06 o                         
  24   8   4       1559.52       1961.18       801.58 o                         
  26   8   4       1920.13       2968.47       951.34 o                         
  28   8   4       1071.80        -48.86       733.41 o                         
  30   8   4         46.31      -1062.39      1382.40 o                         
  32   8   4       1522.98       3546.97       991.28 o                         
 -31   9   4         64.27        760.64       967.22 o                         
 -29   9   4        211.06        954.63       952.69 o                         
 -27   9   4          7.43       -977.15       977.15 o                         
 -25   9   4         96.54       -664.47       771.72 o                         
 -23   9   4         12.68       -676.66       971.90 o                         
 -21   9   4         53.43       -657.58       777.85 o                         
 -19   9   4        367.85        822.70       881.53 o                         
 -17   9   4        363.09        -36.08       964.63 o                         
 -15   9   4        386.00         44.25       577.37 o                         
 -13   9   4       1428.69        633.36       622.29 o                         
 -11   9   4        469.78        459.91       540.85 o                         
  -9   9   4         24.49        162.39       504.72 o                         
  -7   9   4          0.78        -18.52       482.68 o                         
  -5   9   4         10.84       -494.22       494.22 o                         
  -3   9   4       1343.67       1078.68       510.46 o                         
  -1   9   4        105.17       -107.09       413.90 o                         
   1   9   4         62.44       -412.93       412.93 o                         
   3   9   4        422.39        316.81       424.22 o                         
   5   9   4       1089.79       1019.15       642.68 o                         
   7   9   4        311.65       -646.16       646.16 o                         
   9   9   4         69.40         20.39       594.21 o                         
  11   9   4          0.77        -18.00       623.62 o                         
  13   9   4        263.69        691.80       633.78 o                         
  15   9   4        167.86         40.40       920.05 o                         
  17   9   4         97.67        323.98       718.22 o                         
  19   9   4        108.83        191.34       695.67 o                         
  21   9   4         86.48       -434.79      1217.30 o                         
  23   9   4         77.18         85.03       726.31 o                         
  25   9   4         70.74        372.48       817.14 o                         
  27   9   4        106.99       -894.07       906.43 o                         
  29   9   4         46.03       -872.05       872.05 o                         
 -28  10   4       1403.43       1364.60      1025.04 o                         
 -26  10   4       1711.07       2163.10      1026.70 o                         
 -24  10   4        163.57       -411.32      1553.92 o                         
 -22  10   4        951.16        231.07       916.11 o                         
 -20  10   4       1919.92       1371.90      1633.10 o                         
 -18  10   4        324.22       -633.17       796.67 o                         
 -16  10   4       1305.43       2018.10       926.70 o                         
 -14  10   4       3886.11       5087.38       913.89 o                         
 -12  10   4       1136.24       1002.67       756.01 o                         
 -10  10   4         47.64       -449.68       604.13 o                         
  -8  10   4        837.92       1126.40       657.17 o                         
  -6  10   4        203.14        -97.01       558.01 o                         
  -4  10   4        455.57         82.74       548.67 o                         
  -2  10   4       2340.62       1902.23       666.50 o                         
   0  10   4       2300.74       2220.79       659.55 o                         
   2  10   4        195.12       -275.51       665.04 o                         
   4  10   4       2688.28       1980.09      1153.03 o                         
   6  10   4       4235.59       3397.86       718.88 o                         
   8  10   4       4159.18       2469.85      1024.37 o                         
  10  10   4          3.30       -258.14       733.07 o                         
  12  10   4       3005.48       2679.22       845.34 o                         
  14  10   4        445.39        486.71       725.00 o                         
  16  10   4        217.26        380.05       788.34 o                         
  18  10   4       1932.15       2358.02      1109.77 o                         
  20  10   4       1851.89       1830.88       925.52 o                         
  22  10   4         82.14       -787.36       787.36 o                         
  24  10   4        809.33         71.17       954.65 o                         
  26  10   4       1811.68       1193.28       984.32 o                         
 -25  11   4        166.16        117.60      2106.74 o                         
 -23  11   4        273.54        475.97      1078.94 o                         
 -21  11   4       1207.66        886.63      1114.26 o                         
 -19  11   4        817.86        232.43      1564.02 o                         
 -17  11   4         44.10       1412.26      1124.01 o                         
 -15  11   4       1595.40       1938.97       816.89 o                         
 -13  11   4       3090.65       2790.32       872.23 o                         
 -11  11   4         37.93       -349.70       677.29 o                         
  -9  11   4        473.39        298.84       619.68 o                         
  -7  11   4       2201.00       2452.26       855.60 o                         
  -5  11   4        733.23        486.53       645.29 o                         
  -3  11   4        127.03       -579.62       579.62 o                         
  -1  11   4        242.68        359.75       776.23 o                         
   1  11   4        370.44       -710.35      1321.79 o                         
   3  11   4        443.98        149.01       896.09 o                         
   5  11   4       2622.87       2639.14       903.29 o                         
   7  11   4       2395.74       2243.54       936.66 o                         
   9  11   4        495.12         79.29      1232.73 o                         
  11  11   4        357.38       -179.80       815.21 o                         
  13  11   4        534.76        -55.46       643.07 o                         
  15  11   4        381.61        534.00       827.37 o                         
  17  11   4          0.86       -746.89       746.89 o                         
  19  11   4         57.35      -1001.45      1001.45 o                         
  21  11   4        239.95       -912.08       912.08 o                         
  23  11   4          0.02      -1262.11      1262.11 o                         
 -18  12   4        123.76      -1103.94      1103.94 o                         
 -16  12   4         60.49       -464.73      1147.95 o                         
 -14  12   4        142.10        629.18       869.14 o                         
 -12  12   4         57.54       1211.40      1058.99 o                         
 -10  12   4          4.26        970.27       892.35 o                         
  -8  12   4        242.37       -555.16      1016.43 o                         
  -6  12   4         61.77       -504.29       824.27 o                         
  -4  12   4         52.04       -785.67       785.67 o                         
  -2  12   4          2.34       -385.01       802.90 o                         
   0  12   4        175.99      -1045.36      1733.37 o                         
   2  12   4        139.96       -481.18       839.24 o                         
   4  12   4          1.33       -801.64       801.64 o                         
   6  12   4        603.87       1290.21       952.76 o                         
   8  12   4        110.48       -358.51       945.52 o                         
  10  12   4        226.51       -443.97       935.52 o                         
  12  12   4        154.69       -468.31       916.70 o                         
  14  12   4         14.19        623.89      1117.71 o                         
  16  12   4         91.10       -322.14       807.41 o                         
  18  12   4         18.70      -1277.69      2096.16 o                         
 -11  13   4         66.73      -1044.90      1110.79 o                         
  -9  13   4        685.20       1019.81      1016.66 o                         
  -7  13   4        620.17        811.04      1429.68 o                         
  -5  13   4        217.71       -196.75      1492.60 o                         
  -3  13   4        265.32      -1153.66      1489.36 o                         
  -1  13   4       1315.02        910.38      1173.03 o                         
   1  13   4        865.63        333.57       959.96 o                         
   3  13   4          4.66       -355.65       925.30 o                         
   5  13   4        146.90       -350.04       908.41 o                         
   7  13   4        578.06       1468.94      1097.34 o                         
   9  13   4          0.51      -1504.06      1504.06 o                         
 -41   1   5        776.84        794.03      1017.56 o                         
 -39   1   5       3144.58       1984.25       968.11 o                         
 -37   1   5       4352.76       3270.61      1103.06 o                         
 -35   1   5         82.74       -679.73       679.73 o                         
 -33   1   5       7371.39       7512.84      2305.19 o                         
 -31   1   5         26.11        271.36       485.23 o                         
 -29   1   5         28.89        -82.10       547.79 o                         
 -27   1   5      10119.00      10194.73       706.45 o                         
 -25   1   5       7300.04       7373.47       540.80 o                         
 -23   1   5        383.36        135.00       297.37 o                         
 -21   1   5      23300.03      23029.58       706.00 o                         
 -19   1   5      38476.19      38737.12       842.31 o                         
 -17   1   5       3520.06       3292.28       328.34 o                         
 -15   1   5       2194.80       2527.28       296.23 o                         
 -13   1   5      86072.41      93674.12      1126.93 o                         
 -11   1   5      43221.58      43244.44       719.47 o                         
  -9   1   5      12161.88      13263.17       387.49 o                         
  -7   1   5      15890.64      16781.68       410.09 o                         
  -5   1   5       9417.61       8898.36       287.08 o                         
  -3   1   5        134.13        -53.86       114.32 o                         
  -1   1   5      31110.79      26469.25       505.38 o                         
   1   1   5      52185.42      49541.42       727.63 o                         
   3   1   5      16224.58      15982.73       457.23 o                         
   5   1   5      22776.10      23040.07       494.78 o                         
   7   1   5     113838.11     112126.65      1071.33 o                         
   9   1   5     218219.78     206259.08      1567.72 o                         
  11   1   5       6058.72       6943.44       496.39 o                         
  13   1   5      11805.94      11558.44       481.41 o                         
  15   1   5      14778.25      13537.80       541.84 o                         
  17   1   5        731.92        319.19       272.99 o                         
  19   1   5       1663.60       1362.24       310.04 o                         
  21   1   5       5164.56       5170.03       434.51 o                         
  23   1   5       3353.53       3002.93       471.98 o                         
  25   1   5       3649.58       3639.88       778.24 o                         
  27   1   5       7237.77       6234.90       609.12 o                         
  29   1   5      11802.21      10572.37       796.38 o                         
  31   1   5        152.44        210.45       435.55 o                         
  33   1   5       1700.37       1696.45       599.23 o                         
  35   1   5       2783.52       3458.83       753.98 o                         
  37   1   5       1098.30       1302.63       749.82 o                         
  39   1   5        601.63       -578.53       710.01 o                         
 -40   2   5       2347.44       2730.70      2797.92 o                         
 -38   2   5       1645.05       1498.99       901.82 o                         
 -36   2   5        406.32       -284.74       843.00 o                         
 -34   2   5       3392.80       2998.39       762.96 o                         
 -32   2   5       2068.70       1707.94       601.77 o                         
 -30   2   5         14.46       -170.16       554.58 o                         
 -28   2   5       1477.15       1515.97       511.49 o                         
 -26   2   5      13038.89      12189.76       792.79 o                         
 -24   2   5        255.19        189.47       420.88 o                         
 -22   2   5         97.35       -164.35       381.47 o                         
 -20   2   5      32431.16      32555.29       791.35 o                         
 -18   2   5       8546.96       7822.70       736.62 o                         
 -16   2   5        944.72        692.70       250.91 o                         
 -14   2   5       2824.75       2721.86       302.48 o                         
 -12   2   5      35918.90      34765.05       680.68 o                         
 -10   2   5       4859.00       5169.67       314.53 o                         
  -8   2   5         90.17        -98.99       195.26 o                         
  -6   2   5       4954.35       5979.71       343.28 o                         
  -4   2   5       3559.63       4308.74       244.66 o                         
  -2   2   5         23.22        155.26       143.41 o                         
   0   2   5       5588.45       5091.23       368.24 o                         
   2   2   5       7873.32       6889.70       267.07 o                         
   4   2   5       7731.29       7533.43       331.41 o                         
   6   2   5      21608.87      22889.35       532.26 o                         
   8   2   5      63088.96      59643.32       873.29 o                         
  10   2   5       6764.72       6673.83       386.69 o                         
  12   2   5      10705.11      12513.42       518.49 o                         
  14   2   5      15782.72      16564.14       610.80 o                         
  16   2   5      11190.28      11024.29       570.65 o                         
  18   2   5       2630.00       3535.51       421.52 o                         
  20   2   5        155.87        116.68       317.59 o                         
  22   2   5       2772.85       2800.59       450.93 o                         
  24   2   5       2342.91       2012.76       424.06 o                         
  26   2   5       8099.50       8883.17      1001.02 o                         
  28   2   5       5370.26       5559.63       638.99 o                         
  30   2   5        994.91       1367.84       583.81 o                         
  32   2   5       2320.16       2151.48       646.72 o                         
  34   2   5       2535.28       2517.54       694.10 o                         
  36   2   5       2334.55       1947.40       729.52 o                         
  38   2   5         52.04       -453.82       775.57 o                         
 -41   3   5        433.72        494.02      1111.74 o                         
 -39   3   5       1485.33       1166.35      1095.59 o                         
 -37   3   5        129.97       -106.50       694.79 o                         
 -35   3   5        560.03       -174.28       589.74 o                         
 -33   3   5       2199.76       2345.47      1205.45 o                         
 -31   3   5        790.81        452.53       747.91 o                         
 -29   3   5        729.40       1333.41       589.22 o                         
 -27   3   5         28.48       -196.98       466.51 o                         
 -25   3   5       3357.27       2814.86       575.46 o                         
 -23   3   5       1490.06        902.35       592.24 o                         
 -21   3   5       3478.83       2544.58       491.52 o                         
 -19   3   5         48.42          9.93       373.37 o                         
 -17   3   5      11430.67      11330.60       510.24 o                         
 -15   3   5       1613.14       1413.30       281.83 o                         
 -13   3   5       6529.46       7527.81       427.99 o                         
 -11   3   5       1623.72       1804.97       269.16 o                         
  -9   3   5       5524.87       5513.41       330.35 o                         
  -7   3   5      26499.98      27936.01       590.47 o                         
  -5   3   5      11399.82      11239.89       423.48 o                         
  -3   3   5       1765.52       1688.32       226.66 o                         
  -1   3   5        541.68        442.94       166.31 o                         
   1   3   5       5601.93       5980.57       334.07 o                         
   3   3   5       9324.59       8800.60       388.14 o                         
   5   3   5      12788.16      11859.04       416.23 o                         
   7   3   5       1769.62       1937.27       311.26 o                         
   9   3   5       2029.31       2286.45       385.56 o                         
  11   3   5       3505.49       3586.15       372.43 o                         
  13   3   5      27959.44      29022.18       771.37 o                         
  15   3   5         86.84        532.92       339.74 o                         
  17   3   5        187.76       -245.47       306.86 o                         
  19   3   5        311.30        -66.50       340.73 o                         
  21   3   5       4631.72       4864.53       524.47 o                         
  23   3   5         66.31        -89.52       425.95 o                         
  25   3   5        574.28        626.15       403.23 o                         
  27   3   5       1569.99       1842.35       565.54 o                         
  29   3   5        587.74        335.56       665.96 o                         
  31   3   5        174.21       -440.44      1058.83 o                         
  33   3   5       1001.34        882.80       655.11 o                         
  35   3   5       1880.34       2629.01       878.90 o                         
  37   3   5        222.69       -210.36      1053.17 o                         
 -40   4   5       1859.94       1874.24       931.50 o                         
 -38   4   5       3710.14       3396.92       936.80 o                         
 -36   4   5        381.25        660.88       744.21 o                         
 -34   4   5       3678.75       3985.98       837.49 o                         
 -32   4   5       4678.77       6394.30       937.10 o                         
 -30   4   5        280.92        556.63       585.13 o                         
 -28   4   5         79.54        -48.66       568.77 o                         
 -26   4   5       4159.10       4741.76       727.81 o                         
 -24   4   5        203.03        -23.75       447.25 o                         
 -22   4   5       6794.42       6168.45       702.61 o                         
 -20   4   5      27935.89      26772.63      1041.14 o                         
 -18   4   5      13371.62      14084.47       795.51 o                         
 -16   4   5      14322.85      14259.05       759.85 o                         
 -14   4   5      19812.66      19589.66       817.55 o                         
 -12   4   5      30299.34      30623.50       679.54 o                         
 -10   4   5      24602.53      25197.16       607.46 o                         
  -8   4   5        574.52        402.59       205.91 o                         
  -6   4   5      15515.13      13195.51       466.39 o                         
  -4   4   5        636.08        402.45       186.94 o                         
  -2   4   5       8577.62       7873.12       388.80 o                         
   0   4   5      42316.37      37775.69       705.84 o                         
   2   4   5      39691.59      39132.76       704.71 o                         
   4   4   5        979.31       1824.46       321.64 o                         
   6   4   5      28721.61      27409.12       650.01 o                         
   8   4   5      56454.95      57170.17       964.39 o                         
  10   4   5      46390.22      48836.73       957.42 o                         
  12   4   5      15634.41      14792.01       603.93 o                         
  14   4   5      14066.94      16305.46       668.20 o                         
  16   4   5       9217.33      10143.02       646.10 o                         
  18   4   5        480.04       1089.91       397.64 o                         
  20   4   5       1057.88        716.86       409.23 o                         
  22   4   5       4719.10       4319.53       554.67 o                         
  24   4   5        139.76        135.43       484.89 o                         
  26   4   5       2628.31       3411.99       654.47 o                         
  28   4   5       9454.21      10716.39       978.62 o                         
  30   4   5       3202.38       2394.35       727.38 o                         
  32   4   5        165.67       -443.10       615.03 o                         
  34   4   5       4158.35       4552.78      1951.88 o                         
  36   4   5       3883.25       3917.55       970.50 o                         
  38   4   5        273.93       -493.71       782.39 o                         
 -39   5   5        155.55       -729.08       857.77 o                         
 -37   5   5         24.62        303.15       832.78 o                         
 -35   5   5         36.77       -577.29      1329.87 o                         
 -33   5   5        113.47        483.72       707.66 o                         
 -31   5   5         65.39       -301.49       660.79 o                         
 -29   5   5        556.14        467.18       743.57 o                         
 -27   5   5        550.88       -245.31       527.00 o                         
 -25   5   5         28.12        148.16       510.81 o                         
 -23   5   5        561.49        853.67       478.96 o                         
 -21   5   5       2720.37       4394.71       677.73 o                         
 -19   5   5       8863.33       8046.53       791.88 o                         
 -17   5   5         49.02       -240.75       427.84 o                         
 -15   5   5       2914.61       3008.95       521.06 o                         
 -13   5   5       7698.16       8246.41      1810.12 o                         
 -11   5   5       1364.36       1613.49       435.23 o                         
  -9   5   5       3090.25       2940.59       321.61 o                         
  -7   5   5       1027.21        851.59       239.73 o                         
  -5   5   5       1847.08       1767.23       338.20 o                         
  -3   5   5         25.13        -36.13       204.79 o                         
  -1   5   5        412.21        267.39       223.69 o                         
   1   5   5       9138.28       9404.39       562.42 o                         
   3   5   5       2044.57       1864.16       507.58 o                         
   5   5   5      10259.15       9229.57       505.07 o                         
   7   5   5       1316.76       1395.28       286.82 o                         
   9   5   5       6371.79       5160.09       445.33 o                         
  11   5   5         36.99       -213.95       264.09 o                         
  13   5   5        367.97         38.24       293.06 o                         
  15   5   5       2157.63       1691.29       571.93 o                         
  17   5   5         34.01        217.23       380.54 o                         
  19   5   5         58.96       -361.33       402.39 o                         
  21   5   5        138.81       -181.48       421.64 o                         
  23   5   5         58.65        419.72       463.60 o                         
  25   5   5       1174.29        685.85       513.98 o                         
  27   5   5          4.07       -349.35       607.51 o                         
  29   5   5        154.16         72.98       620.75 o                         
  31   5   5        100.37        437.73       684.88 o                         
  33   5   5        248.82       -192.26       652.58 o                         
  35   5   5        244.41        152.49       941.80 o                         
 -36   6   5        135.78        735.47       815.80 o                         
 -34   6   5       3297.23       5304.97       967.69 o                         
 -32   6   5       2746.37       2880.73      1372.40 o                         
 -30   6   5         81.61         38.64       747.34 o                         
 -28   6   5       1052.42        685.71       776.90 o                         
 -26   6   5       1367.76        997.84       693.58 o                         
 -24   6   5       1803.69        540.53       612.24 o                         
 -22   6   5       4175.99       4385.53       976.69 o                         
 -20   6   5       8252.33       6598.56       724.07 o                         
 -18   6   5      10251.51       9590.42       950.48 o                         
 -16   6   5         80.55       -392.70       452.84 o                         
 -14   6   5      14661.48      14701.33      2162.90 o                         
 -12   6   5       6692.88       6991.01       664.70 o                         
 -10   6   5       8503.95       9045.92       827.19 o                         
  -8   6   5      15323.30      16723.13       806.91 o                         
  -6   6   5      10741.04       8762.72       490.51 o                         
  -4   6   5       6582.82       6553.48       659.93 o                         
  -2   6   5        920.42       1110.94       353.12 o                         
   0   6   5      20434.76      20930.07       904.86 o                         
   2   6   5      18283.95      17305.53       981.75 o                         
   4   6   5       4363.75       4498.60       690.15 o                         
   6   6   5      11429.07      10707.83       581.94 o                         
   8   6   5      14809.50      15744.34       811.43 o                         
  10   6   5       5552.42       6032.82       558.94 o                         
  12   6   5       5716.26       7252.83       564.61 o                         
  14   6   5      13571.22      15031.62       720.41 o                         
  16   6   5        617.75       1027.08       497.76 o                         
  18   6   5        175.54        232.94       413.50 o                         
  20   6   5       6552.58       5397.88       677.28 o                         
  22   6   5       1939.48       1943.14       549.53 o                         
  24   6   5         45.89       -430.37       513.88 o                         
  26   6   5       2189.84       2168.86       988.09 o                         
  28   6   5       3628.32       4958.79      1171.85 o                         
  30   6   5        752.63        749.12       689.77 o                         
  32   6   5        333.69        600.65       727.01 o                         
  34   6   5        767.33        942.87       882.31 o                         
 -35   7   5        348.68       1246.85       974.55 o                         
 -33   7   5       1434.54       1226.65       876.95 o                         
 -31   7   5       1486.01       1202.03       992.94 o                         
 -29   7   5         23.00         -1.40       776.26 o                         
 -27   7   5       1377.82       2315.78       811.21 o                         
 -25   7   5       3222.37       3631.67      1595.92 o                         
 -23   7   5         84.62        118.60       620.47 o                         
 -21   7   5       3680.33       4377.52       749.49 o                         
 -19   7   5       4871.83       5792.80       765.19 o                         
 -17   7   5       2031.44       2712.53       656.58 o                         
 -15   7   5       2014.76       1426.07       586.46 o                         
 -13   7   5       7951.63       7306.10       750.35 o                         
 -11   7   5       9823.53       9363.90       762.45 o                         
  -9   7   5        112.86       -216.63       550.28 o                         
  -7   7   5       6344.38       5715.41       610.53 o                         
  -5   7   5       1333.10       1176.32       429.21 o                         
  -3   7   5       2383.90       2513.57       430.09 o                         
  -1   7   5       8869.15       9557.10       578.76 o                         
   1   7   5       5842.59       5011.04       492.20 o                         
   3   7   5       2569.18       3052.15       451.47 o                         
   5   7   5       1016.03       1006.45       406.43 o                         
   7   7   5      15415.42      16344.32       806.69 o                         
   9   7   5      11899.28      12226.90       691.16 o                         
  11   7   5        944.14        658.69       379.04 o                         
  13   7   5       8495.52      10786.21       798.70 o                         
  15   7   5       6031.98       5862.04       658.04 o                         
  17   7   5       1032.98        927.34       517.19 o                         
  19   7   5        605.90        382.55       499.51 o                         
  21   7   5       2300.19       2931.96       660.58 o                         
  23   7   5        479.33       -251.69       621.88 o                         
  25   7   5        287.98        -37.88       567.69 o                         
  27   7   5       3899.39       3364.54       767.35 o                         
  29   7   5       1293.14       1429.56       892.00 o                         
  31   7   5          2.68        213.74       823.85 o                         
  33   7   5       1210.68       1510.29      1259.97 o                         
 -32   8   5         88.96       -815.14       815.14 o                         
 -30   8   5          0.11       1012.22       894.98 o                         
 -28   8   5          9.58          7.73       847.25 o                         
 -26   8   5        222.89        185.08       820.76 o                         
 -24   8   5        246.20        449.31       716.42 o                         
 -22   8   5        160.52       -734.15       734.15 o                         
 -20   8   5         21.16       -225.53       789.20 o                         
 -18   8   5          0.52         80.85       626.78 o                         
 -16   8   5         25.60       -413.86       657.17 o                         
 -14   8   5        324.67       -105.46       542.39 o                         
 -12   8   5         78.07       -478.76       478.76 o                         
 -10   8   5        131.89        422.81       513.60 o                         
  -8   8   5       1753.13       1558.54       550.38 o                         
  -6   8   5       3133.07       2553.33       555.70 o                         
  -4   8   5       1087.84       1302.89       478.32 o                         
  -2   8   5        129.61        -72.83       619.47 o                         
   0   8   5         16.85       -343.91       404.19 o                         
   2   8   5         82.19        429.14       385.53 o                         
   4   8   5       1340.53        814.45       430.51 o                         
   6   8   5        107.95        218.57       390.17 o                         
   8   8   5         63.30        -55.12       419.97 o                         
  10   8   5         18.64        180.16       557.26 o                         
  12   8   5       1192.79       1807.21       552.98 o                         
  14   8   5        855.49        484.08       491.90 o                         
  16   8   5        238.56        238.76       573.75 o                         
  18   8   5        636.50       -450.86       557.85 o                         
  20   8   5         16.81       -453.59       575.51 o                         
  22   8   5        192.01          9.66       623.28 o                         
  24   8   5        479.72        130.37       672.40 o                         
  26   8   5        290.70       -656.22       679.59 o                         
  28   8   5        165.19        681.12       807.55 o                         
  30   8   5         85.97       -760.77       760.77 o                         
 -31   9   5        512.64       -209.07      1166.16 o                         
 -29   9   5         83.17       -851.22       851.22 o                         
 -27   9   5        802.19       1115.88       907.19 o                         
 -25   9   5       1918.22       1802.70       878.33 o                         
 -23   9   5        249.26        723.64       795.63 o                         
 -21   9   5       1059.23        791.36       785.55 o                         
 -19   9   5       2828.64       4925.64      1016.01 o                         
 -17   9   5       1370.07        700.50       793.08 o                         
 -15   9   5        621.93       2040.81       648.02 o                         
 -13   9   5       4875.11       3608.65       703.36 o                         
 -11   9   5       6207.15       5932.32       754.95 o                         
  -9   9   5        247.69       -363.36       515.74 o                         
  -7   9   5       1872.43       1277.76       556.56 o                         
  -5   9   5       1906.78       1513.50       550.00 o                         
  -3   9   5       1823.99       1845.64       943.52 o                         
  -1   9   5       2248.14       1809.28       543.99 o                         
   1   9   5       2709.90       3086.90       623.91 o                         
   3   9   5       1029.41       1076.56       505.07 o                         
   5   9   5       2072.30       1764.55       497.93 o                         
   7   9   5      11673.42      11533.68       891.92 o                         
   9   9   5       8541.79       6715.27       764.60 o                         
  11   9   5        950.93        723.91       528.66 o                         
  13   9   5       3766.94       4838.99       753.51 o                         
  15   9   5       1608.98       2536.18       809.45 o                         
  17   9   5        182.11        718.80       716.34 o                         
  19   9   5        869.12        742.46       712.36 o                         
  21   9   5       2681.29       4404.80       905.06 o                         
  23   9   5        717.30         86.57       709.24 o                         
  25   9   5        190.04        993.30       903.23 o                         
  27   9   5       1683.66       2850.57       961.88 o                         
 -28  10   5        273.01        263.47      1234.32 o                         
 -26  10   5        605.77        930.59      1044.59 o                         
 -24  10   5         51.84        -75.10       930.39 o                         
 -22  10   5        326.34       -213.02       828.53 o                         
 -20  10   5       1330.27       1589.94      1146.54 o                         
 -18  10   5        591.22       1854.04      1009.93 o                         
 -16  10   5         59.82         59.90       805.44 o                         
 -14  10   5        764.18       -563.45       563.45 o                         
 -12  10   5       1384.47       1102.84       698.74 o                         
 -10  10   5        761.57        143.27       631.17 o                         
  -8  10   5         42.42        443.46       625.56 o                         
  -6  10   5          3.43       -336.32       544.07 o                         
  -4  10   5        572.11        666.65       567.10 o                         
  -2  10   5         25.96       -141.12       781.09 o                         
   0  10   5       1297.48       1280.18       593.68 o                         
   2  10   5        250.50        529.50       677.08 o                         
   4  10   5        160.85       1172.56       740.48 o                         
   6  10   5       1455.54       2590.98       723.47 o                         
   8  10   5       1559.75       1743.98       711.31 o                         
  10  10   5       1201.81        -53.45       656.77 o                         
  12  10   5        158.04        360.24       656.54 o                         
  14  10   5        787.05       1060.39      1003.88 o                         
  16  10   5        464.37       1289.25       752.66 o                         
  18  10   5         61.45        241.03       777.20 o                         
  20  10   5        108.04        435.63       780.62 o                         
  22  10   5        116.13        -46.77       881.79 o                         
  24  10   5         27.04        991.84       894.34 o                         
 -23  11   5        173.47       -273.11      1125.93 o                         
 -21  11   5        235.61        -20.57      1961.86 o                         
 -19  11   5        362.75       1431.20      1024.03 o                         
 -17  11   5        366.82        632.73       996.78 o                         
 -15  11   5        143.98       -441.53       708.87 o                         
 -13  11   5       1857.73        864.53      1769.73 o                         
 -11  11   5        367.69       -441.50       667.88 o                         
  -9  11   5        182.55        -91.28       674.96 o                         
  -7  11   5       1885.44       2430.79       785.81 o                         
  -5  11   5       1628.63       2095.99       729.94 o                         
  -3  11   5         51.22       -743.44       874.41 o                         
  -1  11   5        657.58        359.25       730.41 o                         
   1  11   5       2341.18       2038.74       826.63 o                         
   3  11   5        324.34        -53.03       701.71 o                         
   5  11   5         45.89       -301.80       789.77 o                         
   7  11   5        843.35        165.24       702.33 o                         
   9  11   5        914.59       1208.40       742.90 o                         
  11  11   5        133.72        155.74       769.53 o                         
  13  11   5        537.67       1148.80       678.14 o                         
  15  11   5        180.40       1118.80       833.74 o                         
  17  11   5         50.57       -447.46       805.25 o                         
  19  11   5        110.74        -42.59       813.46 o                         
  21  11   5        581.59        714.49       903.11 o                         
 -18  12   5        249.11      -1511.44      2287.55 o                         
 -16  12   5         30.18        189.95      1151.23 o                         
 -14  12   5        725.12       1353.79       851.84 o                         
 -12  12   5       1285.16       1447.44       831.78 o                         
 -10  12   5        378.27       1599.92       849.13 o                         
  -8  12   5        854.66       1515.59       837.58 o                         
  -6  12   5       1670.50       1418.10       812.30 o                         
  -4  12   5        900.28         97.73       893.09 o                         
  -2  12   5        115.85       -838.68       916.67 o                         
   0  12   5       1563.16        823.03      1112.17 o                         
   2  12   5       1561.83       1555.98      1054.84 o                         
   4  12   5          7.80       -282.28      1747.78 o                         
   6  12   5       1937.38       1016.20      1257.11 o                         
   8  12   5       2382.19       2151.15      1091.44 o                         
  10  12   5        727.48        252.88       997.61 o                         
  12  12   5         51.71       -132.19       504.68 o                         
  14  12   5       1102.63        889.16       660.07 o                         
  16  12   5        733.68       1317.98       988.60 o                         
  -7  13   5        101.32       -394.88       948.95 o                         
  -5  13   5         63.34         25.43       949.44 o                         
  -3  13   5          4.14       -850.01       850.01 o                         
  -1  13   5        204.79        -19.93      1237.12 o                         
   1  13   5         78.01       -473.60       876.73 o                         
   3  13   5         11.37        -31.31      1098.35 o                         
   5  13   5         44.14       -764.97      1505.24 o                         
 -40   0   6         66.01        154.05      1271.22 o                         
 -38   0   6       4824.79       2992.83      1086.00 o                         
 -36   0   6       1684.56       2234.92      1313.55 o                         
 -34   0   6         42.42       1227.71      1062.49 o                         
 -32   0   6       2391.52       1940.34      1051.90 o                         
 -30   0   6       1071.09       1178.91      1062.49 o                         
 -28   0   6       2291.92       2319.57      1248.29 o                         
 -26   0   6        414.82        387.92       518.02 o                         
 -24   0   6      31959.62      28071.12      1118.73 o                         
 -22   0   6       2622.14       1571.39       496.08 o                         
 -20   0   6       1362.85       1451.08       488.52 o                         
 -18   0   6      31420.37      34693.52      1147.34 o                         
 -16   0   6      40295.26      39894.87      1111.40 o                         
 -14   0   6         82.20       -129.98       275.62 o                         
 -12   0   6      31448.05      31657.67       905.55 o                         
 -10   0   6      71418.80      75774.94      1256.49 o                         
  -8   0   6       2111.52       2273.94       325.24 o                         
  -6   0   6      41346.28      42500.73       773.23 o                         
  -4   0   6      33186.28      36604.88      1559.92 o                         
  -2   0   6       3156.54       2802.92       610.33 o                         
   0   0   6       3280.54       3077.50       673.24 o                         
   2   0   6      92697.32      84023.96      2373.10 o                         
   4   0   6      46286.12      41521.40       801.30 o                         
   6   0   6       5737.02       5223.57       408.65 o                         
   8   0   6      15431.79      16293.85       644.84 o                         
  10   0   6      20469.94      16873.63       699.36 o                         
  12   0   6      12439.76      10722.11       625.50 o                         
  14   0   6       1230.83       1082.82       318.68 o                         
  16   0   6        300.42         79.09       294.31 o                         
  18   0   6       4747.54       5502.06       590.69 o                         
  20   0   6       4343.51       3781.86       826.12 o                         
  22   0   6       4876.80       4439.29       575.33 o                         
  24   0   6       4944.66       3501.50       671.48 o                         
  26   0   6        108.34       -441.07       441.07 o                         
  28   0   6      13416.96      15841.85      1169.10 o                         
  30   0   6       7446.43       6446.00      1626.36 o                         
  32   0   6       3857.96       3507.21       880.40 o                         
  34   0   6        130.69       -843.76       843.76 o                         
  36   0   6       1365.27       1760.42      1098.35 o                         
  38   0   6        181.85       1698.68      1131.28 o                         
 -41   1   6         12.98       -797.30       981.05 o                         
 -39   1   6        287.77       -806.00       806.00 o                         
 -37   1   6        990.43        294.98       939.34 o                         
 -35   1   6        130.61       -558.01       886.97 o                         
 -33   1   6         84.28       -121.06       744.95 o                         
 -31   1   6        669.45        384.48       512.91 o                         
 -29   1   6        712.32        615.77       474.55 o                         
 -27   1   6        115.19        706.27       425.19 o                         
 -25   1   6       2762.04       2285.42       753.39 o                         
 -23   1   6       1220.91       1337.25       365.46 o                         
 -21   1   6       1155.63        529.80       376.21 o                         
 -19   1   6        383.54        223.29       253.48 o                         
 -17   1   6       7466.87       7956.04       453.92 o                         
 -15   1   6        166.66        131.78       215.16 o                         
 -13   1   6       8921.87       8709.27       518.14 o                         
 -11   1   6       3909.56       3729.28       308.56 o                         
  -9   1   6       9612.88       8101.13       343.98 o                         
  -7   1   6      17191.20      15386.77       398.38 o                         
  -5   1   6      11898.07      11018.13       430.02 o                         
  -3   1   6        285.66        248.96       277.84 o                         
  -1   1   6        559.91        977.41       391.89 o                         
   1   1   6       5972.22       5422.73       440.49 o                         
   3   1   6       9517.68       8532.14       367.76 o                         
   5   1   6         50.79        -44.00       131.59 o                         
   7   1   6      12079.99      10422.96       384.57 o                         
   9   1   6       9098.94       8467.18       385.63 o                         
  11   1   6      12064.36      12513.39       482.87 o                         
  13   1   6       3189.97       2981.37       331.44 o                         
  15   1   6        122.09        272.80       257.73 o                         
  17   1   6        428.08        104.69       262.02 o                         
  19   1   6        365.67        696.53       308.41 o                         
  21   1   6       4730.96       5090.39       466.12 o                         
  23   1   6       1267.94       1485.77       372.73 o                         
  25   1   6        923.98        327.72       361.44 o                         
  27   1   6       1444.92       1073.91       390.56 o                         
  29   1   6       2619.52       2385.45       535.99 o                         
  31   1   6       1036.05        373.76       554.16 o                         
  33   1   6        119.35        -13.85       515.25 o                         
  35   1   6        774.99       1259.76       576.03 o                         
  37   1   6        236.90        923.19      1061.99 o                         
 -40   2   6         89.20        922.22       925.74 o                         
 -38   2   6       2147.29       1826.88      1010.74 o                         
 -36   2   6       4557.75       4374.23      1001.09 o                         
 -34   2   6         57.19        497.28       569.68 o                         
 -32   2   6       2335.59       1893.21       718.08 o                         
 -30   2   6       2289.41       2739.69       646.00 o                         
 -28   2   6         63.28       -227.08       419.07 o                         
 -26   2   6       2922.70       2681.72       558.91 o                         
 -24   2   6      11752.47      12986.69       844.95 o                         
 -22   2   6       2963.53       4341.35       943.45 o                         
 -20   2   6          1.90        -45.29       268.67 o                         
 -18   2   6      26540.11      25736.00       723.96 o                         
 -16   2   6       4200.65       3474.02       354.04 o                         
 -14   2   6       3016.32       2998.33       327.35 o                         
 -12   2   6      16443.63      16462.50       524.23 o                         
 -10   2   6      34588.07      36125.80       695.21 o                         
  -8   2   6       3401.47       3390.56       285.56 o                         
  -6   2   6      13627.72      13114.21       411.95 o                         
  -4   2   6       2454.64       2129.17       188.80 o                         
  -2   2   6       5250.02       5369.11       366.05 o                         
   0   2   6        172.65        -80.21       116.57 o                         
   2   2   6      24915.48      22496.56       505.73 o                         
   4   2   6      23011.42      22478.28       479.74 o                         
   6   2   6      15386.59      13688.65       496.65 o                         
   8   2   6      53183.52      49708.36       815.03 o                         
  10   2   6      15716.15      16988.57       542.27 o                         
  12   2   6      24489.81      24613.87       678.60 o                         
  14   2   6        105.63        756.16       310.53 o                         
  16   2   6       1048.19        997.02       298.40 o                         
  18   2   6        805.41        693.63       345.75 o                         
  20   2   6       1722.28       2142.28       393.23 o                         
  22   2   6       3652.01       2878.31       662.64 o                         
  24   2   6       4877.43       4964.67       488.54 o                         
  26   2   6        310.02        202.64       348.13 o                         
  28   2   6       3818.00       4584.83       554.31 o                         
  30   2   6       2436.06       2402.03       678.80 o                         
  32   2   6        242.26        296.66       559.82 o                         
  34   2   6        731.43        498.35       611.72 o                         
  36   2   6       2078.87       2153.65       709.81 o                         
  38   2   6        252.26        818.29       731.84 o                         
 -39   3   6        697.77       1884.96      1066.45 o                         
 -37   3   6       4012.02       4853.75       915.34 o                         
 -35   3   6        512.49        350.33       656.41 o                         
 -33   3   6        612.38        324.72       666.45 o                         
 -31   3   6       6555.16       7525.25      1544.22 o                         
 -29   3   6       4298.08       4730.08       742.90 o                         
 -27   3   6        250.61        243.42       479.43 o                         
 -25   3   6       3769.37       4693.76       623.53 o                         
 -23   3   6      17257.15      18307.27       915.93 o                         
 -21   3   6        256.71        333.32       598.69 o                         
 -19   3   6       2020.04       2753.77       475.05 o                         
 -17   3   6      44637.67      45944.91       934.58 o                         
 -15   3   6       3090.63       3777.69       374.35 o                         
 -13   3   6       5174.57       3938.30       342.46 o                         
 -11   3   6      34883.21      36000.45      1198.42 o                         
  -9   3   6       3480.17       3734.12       468.86 o                         
  -7   3   6       1134.23       1378.22       225.64 o                         
  -5   3   6      10513.35       9054.17       377.75 o                         
  -3   3   6       3354.60       3417.45       253.89 o                         
  -1   3   6          0.46       -157.13       157.13 o                         
   1   3   6      33787.88      30150.42       593.50 o                         
   3   3   6      35556.03      34837.61       612.79 o                         
   5   3   6      28469.74      31297.92       657.05 o                         
   7   3   6       3101.68       2894.33       438.42 o                         
   9   3   6        874.18        815.16       238.46 o                         
  11   3   6       8644.99       9772.04       458.33 o                         
  13   3   6        628.67        272.85       312.65 o                         
  15   3   6       2804.19       2114.88       369.03 o                         
  17   3   6       1337.47       1490.68       375.11 o                         
  19   3   6        607.50       1003.31       446.07 o                         
  21   3   6       4186.08       5243.59       555.44 o                         
  23   3   6       1126.79       1130.82       435.38 o                         
  25   3   6        770.50        493.72       528.93 o                         
  27   3   6       5311.73       4889.16       713.93 o                         
  29   3   6       8355.13       7399.84      1347.07 o                         
  31   3   6       3424.61       3022.27      1129.65 o                         
  33   3   6         76.01       -114.44       605.15 o                         
  35   3   6       1527.14       1521.12       786.10 o                         
  37   3   6       1931.03       2454.93       718.32 o                         
 -38   4   6         28.23       -397.27       769.75 o                         
 -36   4   6          0.48       -442.99       696.12 o                         
 -34   4   6        258.04       -510.83       682.54 o                         
 -32   4   6        267.32        645.65       698.85 o                         
 -30   4   6        413.94        740.42       685.13 o                         
 -28   4   6        560.66        666.44       584.92 o                         
 -26   4   6        427.39        724.51       581.62 o                         
 -24   4   6        163.91        534.08       510.58 o                         
 -22   4   6        651.95        857.80       497.62 o                         
 -20   4   6        604.97       1220.24       485.34 o                         
 -18   4   6         50.75       -148.95       407.60 o                         
 -16   4   6         39.75        -58.91       357.46 o                         
 -14   4   6       3554.99       3946.90       500.94 o                         
 -12   4   6       5776.34       6950.49       499.94 o                         
 -10   4   6         34.17        -19.30       201.24 o                         
  -8   4   6       7184.03       6440.23       386.53 o                         
  -6   4   6        166.59        452.77       251.12 o                         
  -4   4   6        507.16        373.99       181.63 o                         
  -2   4   6       1752.57       1732.24       245.39 o                         
   0   4   6        373.12        278.00       190.89 o                         
   2   4   6         83.06        216.84       204.75 o                         
   4   4   6       4230.79       3896.35       754.84 o                         
   6   4   6       3553.58       4159.70       423.07 o                         
   8   4   6       3971.71       4738.80       441.99 o                         
  10   4   6        346.74        131.09       249.10 o                         
  12   4   6       7971.95       7956.03       678.60 o                         
  14   4   6       1523.38       1321.35       327.20 o                         
  16   4   6      10903.67      11949.43       857.80 o                         
  18   4   6         33.93        204.60       377.05 o                         
  20   4   6       1227.07       1111.41       439.23 o                         
  22   4   6        217.77        160.03       400.01 o                         
  24   4   6         31.79       -459.50       459.50 o                         
  26   4   6          0.74       -479.57       479.57 o                         
  28   4   6        142.19       -766.32       898.71 o                         
  30   4   6         15.79       -546.28       585.39 o                         
  32   4   6        332.36        273.62       674.65 o                         
  34   4   6        164.64       -862.25       905.33 o                         
  36   4   6        481.04        228.69       722.71 o                         
 -37   5   6       2523.86       2908.61       969.18 o                         
 -35   5   6        549.68        116.52      1580.08 o                         
 -33   5   6       2351.41        622.42      1029.24 o                         
 -31   5   6       2501.52       2157.57       779.30 o                         
 -29   5   6        129.31          8.73       656.67 o                         
 -27   5   6       1176.53        423.18       607.85 o                         
 -25   5   6       6723.56       7583.06       833.78 o                         
 -23   5   6       3732.81       4320.96       669.80 o                         
 -21   5   6          1.49        -36.32       475.13 o                         
 -19   5   6      25384.84      26081.67      1145.46 o                         
 -17   5   6      22501.04      25243.40      1105.47 o                         
 -15   5   6      10856.88      10437.57      1041.98 o                         
 -13   5   6        714.47        620.29       503.36 o                         
 -11   5   6      27092.72      27135.70       932.91 o                         
  -9   5   6       2836.18       3106.83       348.74 o                         
  -7   5   6       1890.70       1417.63       325.38 o                         
  -5   5   6       9773.37       9020.10       554.19 o                         
  -3   5   6         22.56        156.90       219.86 o                         
  -1   5   6        900.96        711.24       303.08 o                         
   1   5   6      18315.01      17572.47       586.09 o                         
   3   5   6      18042.61      16575.43       590.52 o                         
   5   5   6       7948.86       8158.68       582.35 o                         
   7   5   6       6269.45       6237.93       434.63 o                         
   9   5   6      32650.85      36766.56      1424.51 o                         
  11   5   6       4770.74       5772.67       478.45 o                         
  13   5   6         93.93         53.14       442.08 o                         
  15   5   6       9183.19       9529.16       621.45 o                         
  17   5   6       7519.20      10046.49       676.46 o                         
  19   5   6        584.55        649.27       475.94 o                         
  21   5   6       1275.12       1666.91       509.89 o                         
  23   5   6       5077.24       7764.32       905.82 o                         
  25   5   6       1297.48       1442.48       583.37 o                         
  27   5   6        699.90       1290.78       733.73 o                         
  29   5   6       4938.13       5049.42       846.04 o                         
  31   5   6        718.87        604.48       712.05 o                         
  33   5   6        241.65       1622.03       895.41 o                         
  35   5   6       1548.51       1423.32       809.35 o                         
 -36   6   6        141.05       -416.81       759.99 o                         
 -34   6   6        163.48        315.47       778.09 o                         
 -32   6   6        295.58        296.57       839.37 o                         
 -30   6   6        807.36        590.58       725.72 o                         
 -28   6   6         86.34       -662.88       662.88 o                         
 -26   6   6       1135.65         99.43       778.29 o                         
 -24   6   6       2797.75       3405.40       732.42 o                         
 -22   6   6        222.53       -501.04       530.18 o                         
 -20   6   6       3912.44       3717.35       686.09 o                         
 -18   6   6      10309.00      12000.15       850.19 o                         
 -16   6   6       5946.95       6454.06       717.02 o                         
 -14   6   6        216.22       -142.57       496.21 o                         
 -12   6   6       2828.46       2037.86       556.28 o                         
 -10   6   6       5048.19       3955.52       575.74 o                         
  -8   6   6        139.27       -383.98       531.08 o                         
  -6   6   6        440.55        -18.19       276.47 o                         
  -4   6   6       1423.66       1144.10       297.73 o                         
  -2   6   6        159.21        304.50       270.94 o                         
   0   6   6      12120.28      12843.70       574.62 o                         
   2   6   6      16246.97      13593.91       600.28 o                         
   4   6   6       8118.53       7443.42       518.27 o                         
   6   6   6          0.88       -307.92       307.92 o                         
   8   6   6       4128.47       3446.19       403.59 o                         
  10   6   6       3174.05       3042.47       879.39 o                         
  12   6   6       2049.71       1232.85       357.04 o                         
  14   6   6        942.30        344.24       347.74 o                         
  16   6   6       3156.15       3057.35       971.40 o                         
  18   6   6        851.55        717.76       454.97 o                         
  20   6   6        290.97        840.49       493.15 o                         
  22   6   6        928.81       1026.81       731.43 o                         
  24   6   6       1328.72        324.07       857.98 o                         
  26   6   6        565.51        926.87       622.86 o                         
  28   6   6        967.85       1341.17       711.90 o                         
  30   6   6        618.27       1121.74       967.66 o                         
  32   6   6         86.02        303.21       731.99 o                         
  34   6   6        450.87        -53.20       724.83 o                         
 -35   7   6          4.70       -831.06       831.06 o                         
 -33   7   6        635.28        392.76       860.74 o                         
 -31   7   6        828.07        -56.81       814.97 o                         
 -29   7   6        572.89        695.87       817.77 o                         
 -27   7   6        352.03       -656.16       656.16 o                         
 -25   7   6        224.24        818.18       718.57 o                         
 -23   7   6        209.65        164.15       754.69 o                         
 -21   7   6          5.44       -585.21       585.21 o                         
 -19   7   6       1319.71       1374.66       645.00 o                         
 -17   7   6       1764.90       2595.01       698.68 o                         
 -15   7   6       2125.07       2193.48       609.63 o                         
 -13   7   6       2415.56       1584.79       534.50 o                         
 -11   7   6       8521.44       8773.26       735.42 o                         
  -9   7   6       3469.95       3470.49       657.24 o                         
  -7   7   6          1.24       -451.92       506.60 o                         
  -5   7   6       8767.91      10569.80       788.90 o                         
  -3   7   6        280.00       -149.22       521.17 o                         
  -1   7   6       1402.82       2534.21       612.66 o                         
   1   7   6       2620.49       2915.38       740.30 o                         
   3   7   6      10828.10       9580.69       629.16 o                         
   5   7   6        469.76        223.52       372.97 o                         
   7   7   6        105.44        -15.79       408.03 o                         
   9   7   6       5992.31       6069.72       577.78 o                         
  11   7   6         47.43       -174.90       342.01 o                         
  13   7   6         12.87        -30.31       693.30 o                         
  15   7   6        962.44       1560.56       573.77 o                         
  17   7   6       1372.26       1613.14       506.40 o                         
  19   7   6        396.62        805.11       534.33 o                         
  21   7   6        110.08       -193.54       559.33 o                         
  23   7   6        348.42        297.20       574.57 o                         
  25   7   6         10.25        217.37       763.58 o                         
  27   7   6        325.55        447.90       975.15 o                         
  29   7   6        211.62        232.98       687.69 o                         
  31   7   6        356.68        896.60       787.52 o                         
 -32   8   6       1454.40       1983.05       962.90 o                         
 -30   8   6       1226.77       1594.34       931.35 o                         
 -28   8   6        212.07        776.49       833.32 o                         
 -26   8   6       1541.73       1545.75       868.41 o                         
 -24   8   6       4656.82       3668.42       861.59 o                         
 -22   8   6       4091.23       3041.65       875.73 o                         
 -20   8   6          5.72       -749.26       749.26 o                         
 -18   8   6       3456.36       3266.05       830.38 o                         
 -16   8   6       4453.46       3972.39       776.69 o                         
 -14   8   6        823.89        200.51       552.55 o                         
 -12   8   6       4412.32       4272.31       687.33 o                         
 -10   8   6       4800.16       3612.43       640.60 o                         
  -8   8   6       1762.26       2624.56       559.36 o                         
  -6   8   6       3976.49       3330.07       660.16 o                         
  -4   8   6       2970.04       2708.65       550.35 o                         
  -2   8   6       1273.35       1040.04       460.45 o                         
   0   8   6        526.51        227.86       403.42 o                         
   2   8   6       7691.37       8291.32       656.39 o                         
   4   8   6        165.43       -159.79       388.49 o                         
   6   8   6          1.71       -349.94       392.11 o                         
   8   8   6       7697.68       7329.74       859.20 o                         
  10   8   6       5586.65       6987.30       703.72 o                         
  12   8   6       1649.90       1245.39       538.23 o                         
  14   8   6         96.15       1325.86      1023.07 o                         
  16   8   6       1438.18       1788.62       625.02 o                         
  18   8   6        419.66        691.13       587.85 o                         
  20   8   6          9.42         33.82       549.69 o                         
  22   8   6       1254.54       1716.59      1635.83 o                         
  24   8   6        522.83        390.21       711.52 o                         
  26   8   6         98.08        164.86       730.82 o                         
  28   8   6       1397.20       1791.05       829.63 o                         
  30   8   6       2230.87       3432.91      1393.52 o                         
 -29   9   6        181.00       1080.41       959.32 o                         
 -27   9   6         87.83        737.12       846.87 o                         
 -25   9   6         58.98        621.01       906.98 o                         
 -23   9   6        100.82        269.53       872.75 o                         
 -21   9   6          1.89       -780.21       780.21 o                         
 -19   9   6        570.34        106.30       740.78 o                         
 -17   9   6        600.71       -147.30       831.05 o                         
 -15   9   6        463.17       1146.11       827.92 o                         
 -13   9   6          1.31        123.16       593.59 o                         
 -11   9   6         28.31        742.48       570.26 o                         
  -9   9   6        141.83       1196.58       548.86 o                         
  -7   9   6         70.41         26.32       571.79 o                         
  -5   9   6        259.69        541.46       535.02 o                         
  -3   9   6          3.69       -164.62       854.95 o                         
  -1   9   6       2283.68       1735.30       539.19 o                         
   1   9   6       4035.42       4291.96       712.13 o                         
   3   9   6       3704.23       3166.54       582.37 o                         
   5   9   6         40.60       -120.16       445.66 o                         
   7   9   6        117.56        484.98       582.90 o                         
   9   9   6        207.54       -252.77       586.38 o                         
  11   9   6        770.81       1705.27       570.43 o                         
  13   9   6        960.33         67.87       626.76 o                         
  15   9   6        221.86        449.52       558.28 o                         
  17   9   6         31.24        306.23       568.75 o                         
  19   9   6         82.04       1219.35       651.68 o                         
  21   9   6         26.20       -600.30       600.30 o                         
  23   9   6         62.68        283.94       670.85 o                         
  25   9   6         25.24       1172.62       731.38 o                         
  27   9   6        248.91        866.76      1330.61 o                         
 -26  10   6        121.94        305.35      1020.36 o                         
 -24  10   6        671.54       1094.02      1019.10 o                         
 -22  10   6        170.95       -458.91      1229.77 o                         
 -20  10   6        248.92        452.52      1038.25 o                         
 -18  10   6       2371.76       2377.62       950.36 o                         
 -16  10   6        669.54        361.37       912.86 o                         
 -14  10   6        147.59        468.60       659.15 o                         
 -12  10   6       3644.29       4091.95      1171.17 o                         
 -10  10   6       4413.69       4517.02       834.73 o                         
  -8  10   6        378.47        879.74       675.04 o                         
  -6  10   6        582.18        174.92       657.27 o                         
  -4  10   6       1264.61       1455.58       661.33 o                         
  -2  10   6        292.06        554.30       610.15 o                         
   0  10   6         49.29       -149.57       634.94 o                         
   2  10   6       1814.60       3127.76       695.55 o                         
   4  10   6       1011.20       2085.01       773.58 o                         
   6  10   6        421.19       1011.75       738.78 o                         
   8  10   6       2117.18       2923.93       817.28 o                         
  10  10   6       2759.66       2093.96      1931.82 o                         
  12  10   6         10.11       -567.39       709.02 o                         
  14  10   6        624.55        907.51       600.32 o                         
  16  10   6       1930.54       1233.77       975.02 o                         
  18  10   6        328.47        629.87       788.61 o                         
  20  10   6        179.74        229.86       711.28 o                         
  22  10   6       1011.27       2296.29       819.39 o                         
  24  10   6       1037.05        818.29      1121.01 o                         
 -21  11   6          6.36       -634.79      1038.23 o                         
 -19  11   6        796.99        913.35      1425.30 o                         
 -17  11   6       1023.74       1042.82      1105.71 o                         
 -15  11   6        321.27       1285.37       821.73 o                         
 -13  11   6        526.44        462.92       760.87 o                         
 -11  11   6       1876.87       2430.43       857.10 o                         
  -9  11   6        492.60       1423.53       769.26 o                         
  -7  11   6          8.19       -153.40       724.25 o                         
  -5  11   6        760.95        343.49       683.27 o                         
  -3  11   6        326.45         93.58       662.29 o                         
  -1  11   6        401.27       -456.70       637.08 o                         
   1  11   6        552.57       2038.81       791.82 o                         
   3  11   6        219.28       1174.46      1872.73 o                         
   5  11   6         93.77       1013.58       811.85 o                         
   7  11   6        867.70       1862.42       845.84 o                         
   9  11   6       2103.67       2171.03       860.81 o                         
  11  11   6       1166.95        843.68       743.55 o                         
  13  11   6         42.09       -410.67       410.67 o                         
  15  11   6        513.54         59.05      1066.92 o                         
  17  11   6        350.87        377.09       701.52 o                         
  19  11   6         16.17        -44.27      1407.13 o                         
 -16  12   6         92.16        574.02      2832.02 o                         
 -14  12   6          1.01       -705.80       801.49 o                         
 -12  12   6        247.07       -314.31       787.35 o                         
 -10  12   6        563.94        197.00       780.71 o                         
  -8  12   6         46.98        345.11       800.35 o                         
  -6  12   6         42.14       -732.70       732.70 o                         
  -4  12   6         64.95      -1076.60      1076.60 o                         
  -2  12   6        358.33        560.69       908.73 o                         
   0  12   6         87.80       -208.93      1598.73 o                         
   2  12   6          0.85       -420.74      1453.79 o                         
   4  12   6        663.60       1932.65      1185.96 o                         
   6  12   6         38.48        492.73       969.50 o                         
   8  12   6        380.21        923.14       991.79 o                         
  10  12   6        253.54       2538.91      1389.40 o                         
  12  12   6         37.71       1391.17      1305.32 o                         
 -39   1   7        258.49         20.44       934.19 o                         
 -37   1   7       1438.97       1957.05       918.24 o                         
 -35   1   7       2977.03       2563.28      1040.73 o                         
 -33   1   7        166.93         11.75       707.96 o                         
 -31   1   7       3751.30       3673.91      1302.68 o                         
 -29   1   7       3881.42       4407.98       680.64 o                         
 -27   1   7         92.89        280.75       435.07 o                         
 -25   1   7       5046.80       4954.62      1027.16 o                         
 -23   1   7       8886.47       8446.77       565.77 o                         
 -21   1   7      24554.36      24871.82       791.76 o                         
 -19   1   7        759.80        828.24       297.94 o                         
 -17   1   7       7358.98       7499.98       733.68 o                         
 -15   1   7      21195.65      20231.53       637.73 o                         
 -13   1   7        251.42        160.80       264.02 o                         
 -11   1   7       8413.32       8234.16       378.22 o                         
  -9   1   7      31874.59      30912.51       568.12 o                         
  -7   1   7       1469.33       1855.83       218.58 o                         
  -5   1   7      12811.37      12034.62       432.84 o                         
  -3   1   7       8050.57       7382.93       641.44 o                         
  -1   1   7      26050.63      22437.47       473.94 o                         
   1   1   7        776.07        802.58       260.82 o                         
   3   1   7      64679.02      59719.36      1059.85 o                         
   5   1   7      34772.37      30316.17       522.69 o                         
   7   1   7       5588.27       5314.45       312.13 o                         
   9   1   7      22101.60      20670.47       563.31 o                         
  11   1   7      20810.43      18225.84       567.52 o                         
  13   1   7      10185.84      10510.88       509.60 o                         
  15   1   7         11.16       -220.87       220.87 o                         
  17   1   7      13651.18      12785.42       603.99 o                         
  19   1   7        163.61       -303.22       303.22 o                         
  21   1   7        235.43       -283.37       283.37 o                         
  23   1   7      10009.91       8709.85       565.53 o                         
  25   1   7       4756.04       4355.05       525.98 o                         
  27   1   7       1077.07        905.88       412.28 o                         
  29   1   7       1833.63       1435.45       535.17 o                         
  31   1   7       2969.13       2529.04       542.85 o                         
  33   1   7        578.68         74.52       526.04 o                         
  35   1   7          6.20       -655.86       655.86 o                         
  37   1   7        648.59       1770.80       711.08 o                         
 -40   2   7         85.08        374.39      1007.90 o                         
 -38   2   7        265.89        963.87      1213.30 o                         
 -36   2   7       1936.14       1327.39      1088.36 o                         
 -34   2   7        449.58        935.69       914.31 o                         
 -32   2   7       2413.21       3011.09       738.12 o                         
 -30   2   7       4813.76       4896.35       702.81 o                         
 -28   2   7       6538.66       7005.79       762.51 o                         
 -26   2   7        830.32        929.53       455.63 o                         
 -24   2   7       2165.23       1541.26       489.68 o                         
 -22   2   7      18775.54      19253.44      1561.05 o                         
 -20   2   7       7764.64       7303.60       537.21 o                         
 -18   2   7        353.80        416.76       297.51 o                         
 -16   2   7        585.92        174.32       277.16 o                         
 -14   2   7       5589.36       5248.86       402.16 o                         
 -12   2   7       2711.15       3071.02       326.55 o                         
 -10   2   7       4141.04       4034.85       415.43 o                         
  -8   2   7        516.14        535.29       206.42 o                         
  -6   2   7       5257.49       4593.96       326.57 o                         
  -4   2   7       5517.45       4351.98       867.78 o                         
  -2   2   7       8943.54       8546.39       432.55 o                         
   0   2   7       4019.14       4087.25       677.19 o                         
   2   2   7       5164.61       4584.07       305.06 o                         
   4   2   7      10544.50      10165.41       376.63 o                         
   6   2   7       2731.28       2982.64       411.36 o                         
   8   2   7       7287.98       7225.21       692.52 o                         
  10   2   7      25647.62      26190.75       655.73 o                         
  12   2   7       2155.39       2075.71       325.32 o                         
  14   2   7       1298.60       1560.10       323.89 o                         
  16   2   7      23458.99      23225.58       975.05 o                         
  18   2   7       3841.14       3622.85       427.95 o                         
  20   2   7        637.29        -90.24       411.10 o                         
  22   2   7       2042.76       1986.32       429.62 o                         
  24   2   7       4685.91       4344.77       525.20 o                         
  26   2   7        389.90        -44.19       390.57 o                         
  28   2   7        206.51       -419.84       419.84 o                         
  30   2   7       3708.84       3721.11       708.65 o                         
  32   2   7       1452.80        947.82       585.39 o                         
  34   2   7        129.24         89.86       788.73 o                         
  36   2   7        191.70        324.71       638.68 o                         
 -39   3   7         66.65        -15.11       986.88 o                         
 -37   3   7       1376.18       3096.44      1120.48 o                         
 -35   3   7        660.70        645.21      1413.42 o                         
 -33   3   7        194.40        527.06       640.94 o                         
 -31   3   7       1123.24       1467.25       699.57 o                         
 -29   3   7        771.93       1394.41       644.16 o                         
 -27   3   7       1613.57       1347.27       559.75 o                         
 -25   3   7        463.50        750.61       549.84 o                         
 -23   3   7       2674.59       2660.96       537.09 o                         
 -21   3   7        264.99       -444.83       448.54 o                         
 -19   3   7       1696.61       1843.12       576.46 o                         
 -17   3   7       2875.26       2712.39       486.99 o                         
 -15   3   7       6362.86       6094.03       432.15 o                         
 -13   3   7       2394.83       3250.58       371.30 o                         
 -11   3   7       1354.22       1573.79       284.63 o                         
  -9   3   7      28102.56      31090.51       679.13 o                         
  -7   3   7        233.57        461.26       207.00 o                         
  -5   3   7        475.71        542.39       177.62 o                         
  -3   3   7       2494.71       2496.74       256.16 o                         
  -1   3   7       3820.03       3227.30       367.31 o                         
   1   3   7       3711.01       3107.65       384.88 o                         
   3   3   7       7881.16       7448.87       374.27 o                         
   5   3   7         24.86        -20.81       239.60 o                         
   7   3   7       3089.23       3365.11       415.68 o                         
   9   3   7        360.93         79.92       321.42 o                         
  11   3   7       8385.50      10270.17       609.91 o                         
  13   3   7       1288.32       1745.22       322.01 o                         
  15   3   7       1524.87       1971.82       417.90 o                         
  17   3   7       4105.03       4219.55       466.39 o                         
  19   3   7       2658.33       2133.43       558.20 o                         
  21   3   7        673.81        154.48       404.86 o                         
  23   3   7        613.89        404.29       437.82 o                         
  25   3   7       1572.60        931.76       599.25 o                         
  27   3   7        429.33         53.81       456.55 o                         
  29   3   7        812.67        -35.94       536.39 o                         
  31   3   7        934.62       1212.78       577.61 o                         
  33   3   7        120.44         23.95      1023.93 o                         
  35   3   7        417.22       -348.55       629.82 o                         
 -38   4   7        964.86       1481.33       815.39 o                         
 -36   4   7       1935.73       2695.77       865.11 o                         
 -34   4   7       1353.21       1480.13      1212.56 o                         
 -32   4   7       1767.35       1466.64       757.02 o                         
 -30   4   7       2920.85       3958.70       824.35 o                         
 -28   4   7       2000.16       1711.72       653.88 o                         
 -26   4   7        335.33       1347.37       626.95 o                         
 -24   4   7        896.95       1397.48       545.10 o                         
 -22   4   7       4280.27       5808.24       638.93 o                         
 -20   4   7       1136.07       1741.09       522.78 o                         
 -18   4   7       3496.11       3064.73       553.77 o                         
 -16   4   7      26976.89      26977.48      1021.75 o                         
 -14   4   7       8800.79       9230.25       959.06 o                         
 -12   4   7        610.42       1220.73       297.30 o                         
 -10   4   7       8666.41       8292.39       793.37 o                         
  -8   4   7      19922.82      17592.62       576.15 o                         
  -6   4   7      10650.39       8804.35       419.85 o                         
  -4   4   7       4699.57       4494.99       526.86 o                         
  -2   4   7      12414.54      10980.89       443.83 o                         
   0   4   7      15195.34      15530.83       555.77 o                         
   2   4   7      12752.58      11337.13      1351.88 o                         
   4   4   7      70330.89      71354.30      1222.84 o                         
   6   4   7       8957.03       9586.29       482.16 o                         
   8   4   7       1916.80       1812.96       306.62 o                         
  10   4   7      11696.51      12410.33       750.89 o                         
  12   4   7       1056.87       1308.85       334.15 o                         
  14   4   7        108.01        266.49       387.67 o                         
  16   4   7       6586.47       7781.59       828.55 o                         
  18   4   7       5956.52       5985.44       802.43 o                         
  20   4   7        224.28       -142.87       377.41 o                         
  22   4   7       2071.58       2648.36       521.88 o                         
  24   4   7       4975.16       6272.68       746.65 o                         
  26   4   7       2998.12       3554.53       681.96 o                         
  28   4   7          5.41        -45.28       574.73 o                         
  30   4   7       1489.58       1944.31       625.57 o                         
  32   4   7       1739.54       2393.61       932.45 o                         
  34   4   7         72.91       -300.51       781.79 o                         
 -37   5   7        288.30       -246.28      1486.11 o                         
 -35   5   7        103.54        139.85       811.81 o                         
 -33   5   7        185.63       -582.96       680.85 o                         
 -31   5   7        780.29        749.59      1020.96 o                         
 -29   5   7        647.37        -81.90       661.99 o                         
 -27   5   7         31.11         44.71       673.95 o                         
 -25   5   7       1009.33        630.53       567.57 o                         
 -23   5   7        706.80       1193.42       610.36 o                         
 -21   5   7       2196.09       2164.01       611.46 o                         
 -19   5   7         20.41        305.26       452.58 o                         
 -17   5   7        180.45       -261.22       471.48 o                         
 -15   5   7       2991.37       3003.16       689.96 o                         
 -13   5   7         97.97       -364.75       438.80 o                         
 -11   5   7         63.72         98.14       334.82 o                         
  -9   5   7         94.99       -128.40       232.34 o                         
  -7   5   7       2638.63       2348.56       388.19 o                         
  -5   5   7       3914.12       3716.59       356.92 o                         
  -3   5   7       5792.87       5460.79       452.69 o                         
  -1   5   7       1058.71        801.42       262.60 o                         
   1   5   7         12.98         85.27       232.85 o                         
   3   5   7       5876.77       5809.43       441.67 o                         
   5   5   7        519.15        905.42       259.50 o                         
   7   5   7       3373.74       3281.48       379.17 o                         
   9   5   7        908.75        474.97       288.60 o                         
  11   5   7          0.87        485.93       479.17 o                         
  13   5   7         88.51       -194.16       349.01 o                         
  15   5   7        248.76        204.93       330.07 o                         
  17   5   7        700.96        747.81       423.41 o                         
  19   5   7          3.94       -387.68       487.23 o                         
  21   5   7         34.65        -83.64       483.99 o                         
  23   5   7        532.07        331.23       720.62 o                         
  25   5   7        451.33        832.60       625.56 o                         
  27   5   7        734.84       1119.87       666.64 o                         
  29   5   7         37.83        754.98       661.00 o                         
  31   5   7        227.48        304.25       603.55 o                         
  33   5   7         27.86        -68.11       640.32 o                         
 -36   6   7       1636.31       2441.98      1975.92 o                         
 -34   6   7        511.59         47.80      1230.08 o                         
 -32   6   7        393.35        307.41       804.03 o                         
 -30   6   7       2020.71       3174.19       836.76 o                         
 -28   6   7       1439.93       1312.39       744.78 o                         
 -26   6   7         81.53        137.86       700.68 o                         
 -24   6   7       1655.74       1493.70       864.88 o                         
 -22   6   7       2151.50       2160.91       662.50 o                         
 -20   6   7         46.18        749.86       541.89 o                         
 -18   6   7       4065.48       3419.77       667.94 o                         
 -16   6   7      15749.69      15232.06       932.64 o                         
 -14   6   7        511.10        877.95       490.04 o                         
 -12   6   7        450.33        -54.15       424.92 o                         
 -10   6   7      21481.22      24023.02       982.87 o                         
  -8   6   7       2494.23       2164.98       554.80 o                         
  -6   6   7       1485.22       1724.10       662.94 o                         
  -4   6   7       2506.10       2101.27       354.55 o                         
  -2   6   7       9553.84       9126.81      1167.78 o                         
   0   6   7         46.19        140.27       252.69 o                         
   2   6   7       1319.32        951.65       324.08 o                         
   4   6   7      19693.44      20036.71       739.64 o                         
   6   6   7       3051.86       3092.56       374.15 o                         
   8   6   7        339.47        122.80       447.99 o                         
  10   6   7       3870.30       4681.33       477.69 o                         
  12   6   7       6390.85       7035.14       551.11 o                         
  14   6   7        259.82         24.85       390.14 o                         
  16   6   7       3914.91       3533.71       528.70 o                         
  18   6   7       5920.69       7448.20      1069.13 o                         
  20   6   7         10.88        116.31       490.91 o                         
  22   6   7        945.14       1573.19       578.69 o                         
  24   6   7       2189.35       2817.67       662.70 o                         
  26   6   7       1085.90       1908.11       678.52 o                         
  28   6   7        493.39       1084.93       669.00 o                         
  30   6   7       2244.61       2781.29       852.91 o                         
  32   6   7       1168.68        940.12       859.79 o                         
 -33   7   7         81.62       -856.04       856.04 o                         
 -31   7   7       2177.27       2699.60       969.93 o                         
 -29   7   7       1303.42        946.76       790.13 o                         
 -27   7   7        282.03        665.22       773.71 o                         
 -25   7   7         59.11        -95.25       693.86 o                         
 -23   7   7       1210.57       2461.15       990.74 o                         
 -21   7   7       1892.36       2314.75       696.98 o                         
 -19   7   7         26.10        795.27       587.70 o                         
 -17   7   7       2855.77       2500.20       661.92 o                         
 -15   7   7       1332.87       1205.79       593.17 o                         
 -13   7   7         65.77       -425.50       425.50 o                         
 -11   7   7       3748.24       2564.11       570.33 o                         
  -9   7   7       8168.17       8191.14       698.03 o                         
  -7   7   7        105.57        560.83       807.58 o                         
  -5   7   7       1960.00       1331.00       454.26 o                         
  -3   7   7       8403.50       8337.65       643.72 o                         
  -1   7   7       7017.00       6083.09       505.98 o                         
   1   7   7        192.52         46.21       325.55 o                         
   3   7   7       5206.56       4894.39       722.31 o                         
   5   7   7      11606.99      11071.04       940.70 o                         
   7   7   7        235.06        509.17       304.51 o                         
   9   7   7        939.60       1146.22       347.12 o                         
  11   7   7       3551.58       4107.19       563.95 o                         
  13   7   7         58.43        -35.24       331.28 o                         
  15   7   7       1099.52       3053.22       592.70 o                         
  17   7   7       3171.59       3533.17       774.44 o                         
  19   7   7       1002.72       1352.14       595.74 o                         
  21   7   7        337.21       1905.21       709.26 o                         
  23   7   7       2414.47       3269.13       951.68 o                         
  25   7   7       1326.57       4023.50       928.81 o                         
  27   7   7         32.95        705.02      1094.17 o                         
  29   7   7       1031.01       1292.32      1031.64 o                         
  31   7   7        173.53       -562.70      1048.37 o                         
 -32   8   7          0.30      -1123.78      1123.78 o                         
 -30   8   7         62.27        277.01       919.14 o                         
 -28   8   7         32.53        328.76       888.88 o                         
 -26   8   7        319.13       -688.88       755.31 o                         
 -24   8   7        140.17        470.01       835.23 o                         
 -22   8   7        496.71        500.20       794.00 o                         
 -20   8   7         25.14       -346.30       733.50 o                         
 -18   8   7        147.89       -674.90       736.35 o                         
 -16   8   7        990.33       1294.43       692.45 o                         
 -14   8   7        233.61        482.92       979.78 o                         
 -12   8   7        310.61        588.93       527.92 o                         
 -10   8   7       1708.58       1571.08       814.49 o                         
  -8   8   7       1266.83       1319.91       561.26 o                         
  -6   8   7         52.43       -191.28       507.42 o                         
  -4   8   7        904.76        773.35       467.78 o                         
  -2   8   7        251.96         53.73       407.40 o                         
   0   8   7       1166.49       1742.10       405.08 o                         
   2   8   7        445.47       -153.15       343.98 o                         
   4   8   7          0.62        442.28       420.34 o                         
   6   8   7        357.13        472.40       448.62 o                         
   8   8   7        455.42        401.10       377.58 o                         
  10   8   7       1093.11        826.25       630.91 o                         
  12   8   7        645.12        660.45       714.05 o                         
  14   8   7        263.34         49.14       443.40 o                         
  16   8   7        137.15       -183.46       517.26 o                         
  18   8   7       1050.57       1105.70       538.40 o                         
  20   8   7       1298.28        837.14       555.00 o                         
  22   8   7        187.75        194.66      1017.25 o                         
  24   8   7        218.83       1241.76      1345.99 o                         
  26   8   7         21.07        735.81      2678.85 o                         
  28   8   7        268.02       1660.23       782.34 o                         
 -29   9   7        908.26        973.56      1208.13 o                         
 -27   9   7        415.88        210.35      1539.63 o                         
 -25   9   7        334.95       -347.21      3169.23 o                         
 -23   9   7       1922.14       2227.44       982.99 o                         
 -21   9   7        766.89        599.05       839.95 o                         
 -19   9   7         56.01         96.41       763.70 o                         
 -17   9   7       2365.55       2648.26       851.20 o                         
 -15   9   7       2109.84       3504.50       899.63 o                         
 -13   9   7        133.12       -391.66       659.04 o                         
 -11   9   7       2298.81       1835.58       764.87 o                         
  -9   9   7       7605.66       4895.07       850.55 o                         
  -7   9   7        503.56        466.86      1292.76 o                         
  -5   9   7         11.31       -112.95       514.73 o                         
  -3   9   7       2121.69       1800.41       700.70 o                         
  -1   9   7        886.98        489.22      1088.75 o                         
   1   9   7         84.09        189.83       503.61 o                         
   3   9   7       2079.21       2042.31       559.79 o                         
   5   9   7       2830.00       2675.99       600.07 o                         
   7   9   7        331.91        662.40       725.87 o                         
   9   9   7       2682.28       1435.62       914.88 o                         
  11   9   7       5660.52       4318.21      1252.00 o                         
  13   9   7        685.14        657.99       538.17 o                         
  15   9   7        342.26       -205.85       427.38 o                         
  17   9   7       1904.36       1609.89       562.42 o                         
  19   9   7        375.42       -120.89       510.48 o                         
  21   9   7        409.22       1308.19       629.60 o                         
  23   9   7       1065.65       3020.29       789.88 o                         
  25   9   7       1681.69       2108.38       917.49 o                         
 -24  10   7        153.79         84.65      1335.76 o                         
 -22  10   7        502.22      -1189.86      1261.95 o                         
 -20  10   7         31.21      -1056.35      1215.34 o                         
 -18  10   7         25.07      -1227.68      1700.15 o                         
 -16  10   7        460.32       1275.72      1282.53 o                         
 -14  10   7         36.65         24.99       683.37 o                         
 -12  10   7         44.35       -647.49       647.49 o                         
 -10  10   7        638.79        771.29       716.21 o                         
  -8  10   7        710.09        603.78       692.68 o                         
  -6  10   7        139.32        -46.60       778.21 o                         
  -4  10   7        347.81       -590.94       590.94 o                         
  -2  10   7       3249.07       2288.05       688.03 o                         
   0  10   7        427.56        301.78       585.29 o                         
   2  10   7        218.20        487.62       633.03 o                         
   4  10   7       1046.74        324.20       674.42 o                         
   6  10   7        580.98       1080.04       642.70 o                         
   8  10   7         47.67        -72.05       648.54 o                         
  10  10   7        236.38        386.39       973.29 o                         
  12  10   7        614.59        233.19      1292.01 o                         
  14  10   7         18.09         78.04       535.98 o                         
  16  10   7        228.25       -195.25       475.37 o                         
  18  10   7        154.40        251.94       567.08 o                         
  20  10   7         67.70       -750.45      1049.08 o                         
  22  10   7        179.72        401.00      2097.92 o                         
 -19  11   7         79.62        689.59      1588.39 o                         
 -17  11   7        560.69       -443.66      1474.05 o                         
 -15  11   7       1446.62       3202.37      2064.41 o                         
 -13  11   7         13.40        695.78       967.87 o                         
 -11  11   7        759.05       1322.52       973.97 o                         
  -9  11   7        889.23       1803.25      1017.59 o                         
  -7  11   7        355.43        859.17       812.26 o                         
  -5  11   7        205.18       -658.39       780.84 o                         
  -3  11   7         89.29        228.89       834.99 o                         
  -1  11   7        143.26       -617.45       744.90 o                         
   1  11   7         82.41       -205.79       843.76 o                         
   3  11   7       1245.28       1216.54       939.01 o                         
   5  11   7        262.02         21.76      1084.83 o                         
   7  11   7        193.47        322.21      1195.96 o                         
   9  11   7        926.30        625.03      1164.79 o                         
  11  11   7       1719.13       2771.81      1908.30 o                         
  13  11   7        698.23       1017.77      1638.41 o                         
  15  11   7         60.79        257.22      2079.99 o                         
  17  11   7        287.48        244.75      1223.62 o                         
 -12  12   7        155.67        206.02      1022.56 o                         
 -10  12   7       2255.03       2857.29      1060.20 o                         
  -8  12   7        883.85       -219.33       913.47 o                         
  -6  12   7        119.43       -593.66      2038.54 o                         
  -4  12   7        609.36       1905.07      1257.11 o                         
  -2  12   7        990.98        981.93      1268.28 o                         
   0  12   7         96.87       -864.34      1028.38 o                         
   2  12   7        526.44       1455.26      1172.44 o                         
   4  12   7        592.93       -274.59      1006.04 o                         
   6  12   7        533.06       2146.73      1365.30 o                         
   8  12   7        445.66        398.06      1199.49 o                         
 -40   0   8        282.88       -172.28      1242.41 o                         
 -38   0   8        306.27        109.95      1217.13 o                         
 -36   0   8       1365.87        394.54      1201.84 o                         
 -34   0   8       2553.69       2615.94      1141.28 o                         
 -32   0   8        716.13       -135.82      1058.96 o                         
 -30   0   8       3830.65       4573.33      1218.30 o                         
 -28   0   8       3743.27       6049.76      1165.97 o                         
 -26   0   8       7824.97       8604.01      1139.22 o                         
 -24   0   8        385.13        521.49       498.32 o                         
 -22   0   8      13148.62      12447.71       928.75 o                         
 -20   0   8       4085.53       5821.24       842.29 o                         
 -18   0   8       1320.43       1158.46       486.53 o                         
 -16   0   8      18418.45      17109.15       998.10 o                         
 -14   0   8      13407.43      12831.42       749.28 o                         
 -12   0   8          2.76        136.14       381.17 o                         
 -10   0   8      44844.00      42663.22       960.59 o                         
  -8   0   8      50982.27      47580.27       852.22 o                         
  -6   0   8      12088.88      10654.84      1100.70 o                         
  -4   0   8        915.58        736.74       566.23 o                         
  -2   0   8      29920.29      25504.94      1572.85 o                         
   0   0   8      23207.97      19791.51      1529.34 o                         
   2   0   8      12114.75      11653.24      1222.42 o                         
   4   0   8        964.70        826.12       528.01 o                         
   6   0   8       6759.40       6836.03       450.98 o                         
   8   0   8        444.76        419.45       290.92 o                         
  10   0   8       5256.07       3053.55      1464.08 o                         
  12   0   8      34748.39      31839.13      1088.06 o                         
  14   0   8       1544.98       1221.11       417.40 o                         
  16   0   8         11.54       -143.33       517.72 o                         
  18   0   8      11881.87      11731.48       839.46 o                         
  20   0   8       8975.61       8702.43      1713.68 o                         
  22   0   8         19.51       -476.49       476.49 o                         
  24   0   8        451.03        731.36       715.58 o                         
  26   0   8      12192.76      10359.86      1554.04 o                         
  28   0   8       3056.22       3409.70       750.14 o                         
  30   0   8        661.68        147.79       864.34 o                         
  32   0   8       3954.62       2552.11       837.26 o                         
  34   0   8        961.34        -99.88      1544.34 o                         
  36   0   8         72.18       -823.64      1716.62 o                         
 -39   1   8         18.64        105.84      1289.45 o                         
 -37   1   8        621.35         90.63       840.04 o                         
 -35   1   8        239.30       -420.16       887.72 o                         
 -33   1   8       1262.37        731.40       821.12 o                         
 -31   1   8        263.85       -576.29       680.42 o                         
 -29   1   8        317.18       -303.66       544.30 o                         
 -27   1   8        335.99       -115.80       483.43 o                         
 -25   1   8        917.21       1272.39       506.17 o                         
 -23   1   8       2353.31       2216.86       448.18 o                         
 -21   1   8       1293.39       1641.90       397.48 o                         
 -19   1   8       2454.85       2926.51       516.42 o                         
 -17   1   8        270.73        325.89       294.42 o                         
 -15   1   8       3301.43       3830.85       374.51 o                         
 -13   1   8          8.63        -14.28       246.46 o                         
 -11   1   8        305.26        190.79       229.86 o                         
  -9   1   8      15154.49      16392.81       583.90 o                         
  -7   1   8      13878.01      14052.46       517.57 o                         
  -5   1   8          6.27        188.85       310.39 o                         
  -3   1   8        805.75        732.72       542.41 o                         
  -1   1   8       9344.88       9396.75       783.73 o                         
   1   1   8      13456.35      13386.20      1004.67 o                         
   3   1   8         77.95        219.88       217.93 o                         
   5   1   8       3818.56       3275.79       354.25 o                         
   7   1   8       2601.38       2108.24       246.21 o                         
   9   1   8          3.59        248.46       186.96 o                         
  11   1   8       6993.47       7344.31       427.71 o                         
  13   1   8        293.58        115.92       365.27 o                         
  15   1   8       1382.14       1207.88       508.44 o                         
  17   1   8       1088.42       1186.25       357.33 o                         
  19   1   8       4794.40       4409.70       647.07 o                         
  21   1   8         35.01       -157.04       330.39 o                         
  23   1   8         73.29        561.29       346.24 o                         
  25   1   8       1937.16        882.19       390.53 o                         
  27   1   8       1547.76       1443.86       515.66 o                         
  29   1   8         52.27       -219.62       444.96 o                         
  31   1   8        141.98        184.63       483.83 o                         
  33   1   8        609.38        513.64       535.01 o                         
  35   1   8         47.62       -551.37       551.37 o                         
 -38   2   8        183.85        795.54      1181.85 o                         
 -36   2   8       1178.35       2258.33      1167.73 o                         
 -34   2   8       2951.69       5410.06      1077.72 o                         
 -32   2   8       1852.62       1498.51       647.45 o                         
 -30   2   8       2958.91       2566.65       710.32 o                         
 -28   2   8       4277.46       3823.90       717.97 o                         
 -26   2   8       6733.73       6519.55       859.80 o                         
 -24   2   8        110.35       -403.53       439.56 o                         
 -22   2   8      14726.18      14624.04       798.98 o                         
 -20   2   8      13373.49      13575.00       728.69 o                         
 -18   2   8         39.52       -197.76       332.07 o                         
 -16   2   8       3347.03       4233.65       549.35 o                         
 -14   2   8       8156.10       9323.02       533.55 o                         
 -12   2   8       2266.88       2432.99       453.03 o                         
 -10   2   8      18620.72      18872.44       711.40 o                         
  -8   2   8      16062.01      16228.24       613.82 o                         
  -6   2   8      15823.14      14921.26       591.35 o                         
  -4   2   8         14.11        -41.58       174.03 o                         
  -2   2   8       4349.79       2787.38       374.55 o                         
   0   2   8      43276.12      40819.34       841.57 o                         
   2   2   8       2679.69       2162.73       406.17 o                         
   4   2   8       2118.29       2594.84       336.34 o                         
   6   2   8      30746.85      28417.87       815.37 o                         
   8   2   8       3107.89       2966.41       397.95 o                         
  10   2   8         17.66        129.02       334.96 o                         
  12   2   8      15152.77      12679.84       531.88 o                         
  14   2   8       7682.25       8325.78       512.29 o                         
  16   2   8         12.26       -158.99       297.55 o                         
  18   2   8       3878.84       4209.26       456.41 o                         
  20   2   8       2244.16       2550.51       459.56 o                         
  22   2   8        429.55       -151.74       515.49 o                         
  24   2   8        320.84        897.96       403.98 o                         
  26   2   8       5072.72       4202.16       613.32 o                         
  28   2   8       1510.28        426.92       524.82 o                         
  30   2   8         35.28       -152.75       468.37 o                         
  32   2   8        520.17        754.52       605.83 o                         
  34   2   8        144.09       -119.99       583.57 o                         
 -37   3   8        779.92        880.80      1500.53 o                         
 -35   3   8       2365.67       3067.49      1047.10 o                         
 -33   3   8       2816.54       1620.90       846.70 o                         
 -31   3   8         95.87       -579.29       579.29 o                         
 -29   3   8       9162.24       9277.63       868.78 o                         
 -27   3   8      11591.13      11535.77       890.41 o                         
 -25   3   8       9023.80       9879.79       787.41 o                         
 -23   3   8       1496.88       1854.53       521.28 o                         
 -21   3   8       3355.72       2478.58       577.59 o                         
 -19   3   8       5932.59       6076.61       603.82 o                         
 -17   3   8        878.88        769.24       410.02 o                         
 -15   3   8       5597.07       6190.08       632.05 o                         
 -13   3   8       8998.29       8323.21       848.79 o                         
 -11   3   8       2068.14       1579.62       452.15 o                         
  -9   3   8      17198.58      17486.67       701.39 o                         
  -7   3   8       4585.67       4275.99       428.89 o                         
  -5   3   8        940.60        966.49       471.79 o                         
  -3   3   8       6968.77       6429.26       473.15 o                         
  -1   3   8      15800.65      13037.11       586.31 o                         
   1   3   8       7748.44       7779.77       526.68 o                         
   3   3   8       5906.05       5668.83       491.18 o                         
   5   3   8       6892.35       8736.34       553.12 o                         
   7   3   8       7675.20       7590.35       549.51 o                         
   9   3   8        730.46       1043.91       333.36 o                         
  11   3   8       5523.58       5129.88       418.62 o                         
  13   3   8       9657.71      10078.15       627.82 o                         
  15   3   8         43.18        199.99       325.77 o                         
  17   3   8       3938.39       4175.68       470.36 o                         
  19   3   8      15668.80      16003.29       790.72 o                         
  21   3   8       4017.99       3472.56       725.71 o                         
  23   3   8        179.40        551.81       389.04 o                         
  25   3   8       2797.99       3231.88       578.29 o                         
  27   3   8       2744.39       2856.14       575.98 o                         
  29   3   8         42.51         22.42       546.23 o                         
  31   3   8       2497.60       1769.66       957.55 o                         
  33   3   8       1576.76       3437.57      1596.37 o                         
  35   3   8          4.06       -295.54       953.24 o                         
 -36   4   8          8.82        194.33       893.56 o                         
 -34   4   8         49.17       1303.91      1086.59 o                         
 -32   4   8          2.98        241.55       810.84 o                         
 -30   4   8        226.95        -83.05       791.50 o                         
 -28   4   8         58.02       -320.09      1058.37 o                         
 -26   4   8         21.11         50.76       706.77 o                         
 -24   4   8        259.57       -591.96       591.96 o                         
 -22   4   8          7.51        352.29       629.53 o                         
 -20   4   8        105.69       -287.85       564.97 o                         
 -18   4   8       3183.83       2346.69      1121.87 o                         
 -16   4   8        250.96        300.76       815.53 o                         
 -14   4   8       3384.38       3629.34       725.28 o                         
 -12   4   8        284.81         -2.83       313.78 o                         
 -10   4   8        105.84        414.27       291.92 o                         
  -8   4   8        615.12         46.39       636.94 o                         
  -6   4   8         45.90        216.78       252.69 o                         
  -4   4   8          2.29         20.88       262.12 o                         
  -2   4   8       1718.12       1557.47       335.50 o                         
   0   4   8         14.47        159.95       298.38 o                         
   2   4   8       2807.87       2908.18       416.52 o                         
   4   4   8         74.41       -283.57       283.57 o                         
   6   4   8          2.40         68.69       310.50 o                         
   8   4   8         49.99       -297.80       297.80 o                         
  10   4   8       3627.76       3800.09       606.46 o                         
  12   4   8        128.62       -266.34       462.28 o                         
  14   4   8        934.81        538.52       522.70 o                         
  16   4   8       1770.40       1516.20       393.42 o                         
  18   4   8        272.51        326.02       384.59 o                         
  20   4   8        277.71        125.97       399.79 o                         
  22   4   8        129.97       -341.74       499.02 o                         
  24   4   8         97.34         18.76       445.17 o                         
  26   4   8         64.72        243.01      1002.87 o                         
  28   4   8        275.59        478.50       811.50 o                         
  30   4   8        129.30       1316.79      1107.47 o                         
  32   4   8        199.04        212.55       772.41 o                         
  34   4   8         53.05       1002.27      1463.78 o                         
 -35   5   8       2161.42       1539.51      1079.70 o                         
 -33   5   8       2537.91       3082.44      1102.24 o                         
 -31   5   8        187.05        399.65       943.29 o                         
 -29   5   8       3714.97       3705.94      1085.15 o                         
 -27   5   8       3261.95       4038.93      1138.63 o                         
 -25   5   8       2483.71       2244.94       891.26 o                         
 -23   5   8       2099.62       2100.85      1036.03 o                         
 -21   5   8       8633.77       8591.59      1092.51 o                         
 -19   5   8          2.87       -396.32       587.22 o                         
 -17   5   8       5313.11       6059.21      1423.21 o                         
 -15   5   8      13901.59      15815.10      1493.18 o                         
 -13   5   8      10886.70       9043.28       834.69 o                         
 -11   5   8       3185.46       3689.29       668.52 o                         
  -9   5   8      14149.41      13183.29       741.48 o                         
  -7   5   8      22119.84      20093.42       809.52 o                         
  -5   5   8       1001.95        500.03       579.80 o                         
  -3   5   8        491.41        391.04       287.71 o                         
  -1   5   8      11966.65      12912.69       930.90 o                         
   1   5   8       7844.54       8350.79       617.22 o                         
   3   5   8       2007.68       3223.93       683.10 o                         
   5   5   8      10406.21       9121.32       768.21 o                         
   7   5   8      14252.47      13913.86       785.97 o                         
   9   5   8        291.57        627.11       449.58 o                         
  11   5   8       5410.94       6685.11       866.81 o                         
  13   5   8       8356.14       7808.15       762.53 o                         
  15   5   8        268.67        195.90       541.28 o                         
  17   5   8       6553.32       9586.56       918.82 o                         
  19   5   8       6808.77       8719.09      1904.05 o                         
  21   5   8       2509.42       3370.17      1557.64 o                         
  23   5   8          2.42       -399.20       702.15 o                         
  25   5   8       2370.58       4731.69      1988.10 o                         
  27   5   8       5125.59      16528.79      6957.60 o                         
  29   5   8         90.33       -612.80      3723.11 o                         
  31   5   8        520.61       1044.15      1205.07 o                         
 -34   6   8        709.60        -45.54      1014.13 o                         
 -32   6   8         58.37         -7.39      1033.43 o                         
 -30   6   8        547.74        486.97       923.44 o                         
 -28   6   8       4126.36       3829.25      1111.16 o                         
 -26   6   8       1154.63       1700.27       940.44 o                         
 -24   6   8          3.05        459.75       839.94 o                         
 -22   6   8        434.46        452.57       712.57 o                         
 -20   6   8          3.91        -51.89       754.87 o                         
 -18   6   8         36.16         56.00       722.75 o                         
 -16   6   8       4102.82       3410.09       846.96 o                         
 -14   6   8       3113.38       3850.66       868.74 o                         
 -12   6   8          0.84       -515.24       515.24 o                         
 -10   6   8       5178.71       6247.18       799.90 o                         
  -8   6   8       6082.04       7536.33       895.13 o                         
  -6   6   8       1506.24        512.18       358.26 o                         
  -4   6   8        277.35       -247.95       309.01 o                         
  -2   6   8       4788.14       6886.47       635.43 o                         
   0   6   8       3548.19       4043.67       506.75 o                         
   2   6   8       2257.35       2237.22       419.28 o                         
   4   6   8          1.09       -107.46       371.11 o                         
   6   6   8       2861.93       2405.98       574.32 o                         
   8   6   8        601.54        376.22       424.09 o                         
  10   6   8         21.55        -59.96       408.31 o                         
  12   6   8       1470.89       1355.13       574.27 o                         
  14   6   8          1.92         50.38       479.41 o                         
  16   6   8       1133.31       2377.49       631.23 o                         
  18   6   8       4514.14       5291.40       958.40 o                         
  20   6   8       3298.16       4893.64      1035.24 o                         
  22   6   8        518.96        157.64       830.59 o                         
  24   6   8        746.86       1172.61      1190.96 o                         
  26   6   8       1573.74       1633.91       876.33 o                         
  28   6   8        432.29        705.05      1019.97 o                         
  30   6   8         31.68        -89.46       901.34 o                         
 -33   7   8        124.53       -460.78      1295.33 o                         
 -31   7   8         48.97         32.47      1056.54 o                         
 -29   7   8        332.19        355.03      1013.50 o                         
 -27   7   8        745.30        617.08      1057.89 o                         
 -25   7   8        564.94        982.29       994.83 o                         
 -23   7   8        777.16       1353.33       911.93 o                         
 -21   7   8       2884.31       3655.86      1010.60 o                         
 -19   7   8         71.84       -256.58       782.93 o                         
 -17   7   8        660.77       1190.71       841.88 o                         
 -15   7   8       4737.37       6507.07       892.35 o                         
 -13   7   8       6245.94       6834.98      1972.39 o                         
 -11   7   8          6.58        -94.86       695.29 o                         
  -9   7   8        141.42       -460.86       485.77 o                         
  -7   7   8       3384.65       3990.81       764.55 o                         
  -5   7   8         38.73       -147.66       910.49 o                         
  -3   7   8        385.29        -84.50       359.67 o                         
  -1   7   8       4211.27       3522.96       535.39 o                         
   1   7   8       3155.20       3870.32       716.42 o                         
   3   7   8       1548.72       1857.88       441.25 o                         
   5   7   8       2309.23       1889.85       668.85 o                         
   7   7   8       5761.11       7781.99       733.19 o                         
   9   7   8        250.95        301.75       471.32 o                         
  11   7   8        974.52       1727.26       560.41 o                         
  13   7   8       3077.04       3481.63      1012.21 o                         
  15   7   8        709.75       1207.73       911.67 o                         
  17   7   8          6.21        121.96       934.60 o                         
  19   7   8        422.53        570.58       799.89 o                         
  21   7   8        214.36        467.98       774.65 o                         
  23   7   8        595.35       1337.32       930.51 o                         
  25   7   8         19.34         -0.47      1017.91 o                         
  27   7   8          1.36         45.86       956.14 o                         
  29   7   8          0.01      -1226.94      1354.42 o                         
 -30   8   8        509.42        949.25      1129.88 o                         
 -28   8   8       3020.66       3099.91      1534.05 o                         
 -26   8   8       1705.04       2182.47      1173.96 o                         
 -24   8   8          5.43       -814.61       962.38 o                         
 -22   8   8       1571.64       2033.61      1059.90 o                         
 -20   8   8       3662.93       3856.71      1142.75 o                         
 -18   8   8        665.14        833.40      1199.19 o                         
 -16   8   8        169.62       1747.76       839.47 o                         
 -14   8   8       2769.53       5000.61      1542.57 o                         
 -12   8   8         56.43        983.29      1170.67 o                         
 -10   8   8       2869.57       3374.23       917.64 o                         
  -8   8   8       9141.08       8679.05      1027.77 o                         
  -6   8   8       4084.60       4467.15      1138.04 o                         
  -4   8   8        295.22         59.91       654.61 o                         
  -2   8   8        339.84        125.16       600.02 o                         
   0   8   8       6257.15       6081.15      1384.70 o                         
   2   8   8        115.85       -110.50       437.67 o                         
   4   8   8       1198.60       1411.43       446.61 o                         
   6   8   8       2497.50       2203.18       771.39 o                         
   8   8   8         52.82        208.28       475.47 o                         
  10   8   8       3275.79       3590.72       768.95 o                         
  12   8   8       4819.71       4997.75       970.54 o                         
  14   8   8       3823.57       3679.79       909.83 o                         
  16   8   8         41.17       1876.25      1087.18 o                         
  18   8   8        580.81       1247.08       930.58 o                         
  20   8   8       1646.66       3051.17      1130.97 o                         
  22   8   8        740.14       1257.56      1029.93 o                         
  24   8   8        361.89        459.45      1025.91 o                         
  26   8   8       1443.89       1736.96      1786.88 o                         
 -27   9   8        369.20       1832.91      1243.78 o                         
 -25   9   8         74.27        107.84      1185.84 o                         
 -23   9   8          0.38        -13.80      1327.08 o                         
 -21   9   8          0.56        319.42      1464.37 o                         
 -19   9   8        234.85        625.31      1116.41 o                         
 -17   9   8        162.42       -918.77       918.77 o                         
 -15   9   8        530.96        601.26      1057.07 o                         
 -13   9   8        187.20       -555.41       765.34 o                         
 -11   9   8          3.94        359.45      1234.76 o                         
  -9   9   8         76.43       -329.78       713.01 o                         
  -7   9   8        937.27       3039.58       931.02 o                         
  -5   9   8        158.87       -664.84       664.84 o                         
  -3   9   8        354.28        338.04       679.59 o                         
  -1   9   8        717.53        394.61       696.14 o                         
   1   9   8        107.45         95.82       620.44 o                         
   3   9   8         59.97        -66.99       899.32 o                         
   5   9   8          0.01       -279.53       483.28 o                         
   7   9   8        654.62        236.30      1133.81 o                         
   9   9   8        316.83        793.77       768.47 o                         
  11   9   8          0.22       -223.84       741.55 o                         
  13   9   8         20.32       -506.32       780.34 o                         
  15   9   8         50.86       -474.27       793.69 o                         
  17   9   8          2.16         44.33       902.57 o                         
  19   9   8        135.25        280.45       878.57 o                         
  21   9   8          1.96       -336.19      1567.27 o                         
  23   9   8         32.98       1286.35      1194.43 o                         
 -22  10   8       2196.59       2860.16      1921.23 o                         
 -20  10   8        455.28         53.69      1392.77 o                         
 -18  10   8         18.64      -1214.32      1214.32 o                         
 -16  10   8       1560.30       3207.55      1376.90 o                         
 -14  10   8       3547.53       3384.19      1556.10 o                         
 -12  10   8        348.95        701.91       834.86 o                         
 -10  10   8        589.64       1353.38       889.14 o                         
  -8  10   8       2094.62       2518.74      1357.95 o                         
  -6  10   8        853.33       1843.47       908.57 o                         
  -4  10   8          1.43       -557.64       777.15 o                         
  -2  10   8        781.47        -29.56      1968.57 o                         
   0  10   8       1744.42       1924.71       798.09 o                         
   2  10   8         68.49      -1313.86      1326.78 o                         
   4  10   8        826.55       1732.79      1058.37 o                         
   6  10   8       2175.67       2568.90      1181.26 o                         
   8  10   8        923.72        611.96       863.56 o                         
  10  10   8        740.81       1273.93       993.10 o                         
  12  10   8       3984.69       4316.94      1075.76 o                         
  14  10   8       1722.42       2294.83      1961.51 o                         
  16  10   8          0.15       -592.43       946.49 o                         
  18  10   8        776.61       1274.35      1037.06 o                         
  20  10   8        113.00        520.95      2300.19 o                         
 -17  11   8        196.06       2110.04      1667.29 o                         
 -15  11   8        358.03       -231.41      1399.25 o                         
 -13  11   8        157.19        542.32      1262.99 o                         
 -11  11   8        327.84       -348.13       823.22 o                         
  -9  11   8       1750.18       1306.96       905.52 o                         
  -7  11   8       1351.88       1863.50      1018.78 o                         
  -5  11   8         76.60       -710.11       846.91 o                         
  -3  11   8        734.78       2226.88       984.66 o                         
  -1  11   8        505.75        397.91       981.05 o                         
   1  11   8        449.41        136.41       963.70 o                         
   3  11   8        112.76       1489.95      1027.79 o                         
   5  11   8        416.16       2219.64      1116.58 o                         
   7  11   8        280.00        121.71       984.28 o                         
   9  11   8        328.03        466.27       961.94 o                         
  11  11   8        377.37         29.40      1004.86 o                         
  13  11   8        566.83       -311.31      1028.26 o                         
  -8  12   8          2.32       -720.35       949.43 o                         
  -6  12   8        105.45        967.46       957.20 o                         
  -4  12   8         60.27        352.79      1133.04 o                         
  -2  12   8         77.06        303.99      1125.99 o                         
   0  12   8         19.22        109.36       961.35 o                         
   2  12   8         31.38         75.26      1046.61 o                         
   4  12   8        363.14        -64.09       997.22 o                         
 -29   1   9         18.29        623.85       897.85 o                         
 -27   1   9       3841.77       2365.46      1033.09 o                         
 -25   1   9       6648.60       6454.88      1465.25 o                         
 -23   1   9        143.35        315.16       726.16 o                         
 -21   1   9      12839.99      12816.28      1191.25 o                         
 -19   1   9         32.30        436.67       574.06 o                         
 -17   1   9        116.98        115.37       511.57 o                         
 -15   1   9       1834.24       2315.59       922.25 o                         
 -13   1   9      25795.36      26572.33      1199.68 o                         
 -11   1   9       2161.69       1696.36       534.50 o                         
  -9   1   9       1684.53       1583.67       512.01 o                         
  -7   1   9      38642.16      35720.98      1911.53 o                         
  -5   1   9      37717.64      32715.40      1541.69 o                         
  -3   1   9       3988.68       3859.27       863.75 o                         
  -1   1   9       2108.89       2172.60       600.66 o                         
   1   1   9      22952.82      17646.16      1019.62 o                         
   3   1   9       6060.68       5676.06       748.94 o                         
   5   1   9         43.64        -88.74       409.00 o                         
   7   1   9       7911.91       8888.88       906.99 o                         
   9   1   9        593.60        595.57       518.13 o                         
  11   1   9       6219.43       7029.92       870.93 o                         
  13   1   9      13696.07      13670.08      1781.88 o                         
  15   1   9       9184.70      10929.08      1086.70 o                         
  17   1   9        675.01        340.59       758.50 o                         
  19   1   9        620.61        259.29       807.59 o                         
  21   1   9       3083.46       3343.94      2153.49 o                         
  23   1   9       1870.02       1087.33       797.94 o                         
  25   1   9        105.90        621.61       875.29 o                         
  27   1   9       1799.41        671.39      1014.86 o                         
  29   1   9       1070.94       -138.62       908.88 o                         
  31   1   9        550.86        441.80       945.54 o                         
  33   1   9        297.21        837.73      1040.08 o                         
 -32   2   9       2709.96       3075.74      1386.46 o                         
 -30   2   9       2365.70       1732.79      1087.18 o                         
 -28   2   9       1453.44       2034.42      1107.17 o                         
 -26   2   9       5206.21       3180.40      1138.34 o                         
 -24   2   9       4189.19       4743.26      1250.05 o                         
 -22   2   9        445.04        840.23       826.12 o                         
 -20   2   9        706.29        981.34       897.85 o                         
 -18   2   9       1774.34       1591.86       602.82 o                         
 -16   2   9        419.33        -43.19       468.46 o                         
 -14   2   9       8484.56       9675.75      2230.81 o                         
 -12   2   9       3050.15       3179.57       888.15 o                         
 -10   2   9        527.88        365.30       431.19 o                         
  -8   2   9       8111.39       6959.42      2230.22 o                         
  -6   2   9      29745.04      24317.25      1145.42 o                         
  -4   2   9       9485.09       9838.31       887.39 o                         
  -2   2   9       1891.32       1785.38      1231.53 o                         
   0   2   9       4442.00       3641.54       635.65 o                         
   2   2   9       3094.20       2514.09       585.85 o                         
   4   2   9       1425.29       1417.88       548.39 o                         
   6   2   9        424.22        545.12       492.16 o                         
   8   2   9       1415.66        962.16       565.07 o                         
  10   2   9       8128.28      10318.10      1512.59 o                         
  12   2   9       9421.64       7717.18      1141.28 o                         
  14   2   9      16280.73      14031.92      1152.16 o                         
  16   2   9        201.58        -48.82       587.95 o                         
  18   2   9       2079.52       1611.14      1654.88 o                         
  20   2   9       4784.43       5557.95      1011.32 o                         
  22   2   9       4430.25       5800.21      1044.22 o                         
  24   2   9        514.71        177.57      2034.42 o                         
  26   2   9         77.77        571.95       866.10 o                         
  28   2   9       1398.05       1483.64       940.76 o                         
  30   2   9        141.72       1184.45       986.69 o                         
  32   2   9        833.00        672.06      1497.59 o                         
  34   2   9        793.43        878.45      1615.19 o                         
 -35   3   9        159.43        858.46      1155.97 o                         
 -33   3   9        748.20        255.77      1220.65 o                         
 -31   3   9        533.17        398.65      1037.20 o                         
 -29   3   9         65.40        -35.28      1107.17 o                         
 -27   3   9       1904.15        789.66      1067.78 o                         
 -25   3   9       7750.68       8504.59      1721.03 o                         
 -23   3   9        281.15         -8.23       844.34 o                         
 -21   3   9       1377.70       1890.95      1003.69 o                         
 -19   3   9        128.23        889.03       978.99 o                         
 -17   3   9       1015.00       1320.02       971.35 o                         
 -15   3   9          2.47       -365.65       717.93 o                         
 -13   3   9        659.38        819.40       507.83 o                         
 -11   3   9       2744.15       2173.20       763.20 o                         
  -9   3   9        948.10        613.29       435.17 o                         
  -7   3   9       1888.36       1217.22       500.86 o                         
  -5   3   9       6570.01       6443.66       757.87 o                         
  -3   3   9        628.85        545.04       425.60 o                         
  -1   3   9        716.33        265.41       910.79 o                         
   1   3   9        387.24         48.41       560.35 o                         
   3   3   9       1149.67        933.90       528.68 o                         
   5   3   9       8744.81       9646.51       963.93 o                         
   7   3   9       2191.29       1904.28      1584.61 o                         
   9   3   9       1790.07       2075.28      1468.19 o                         
  11   3   9       2631.87       3230.92       806.12 o                         
  13   3   9       4669.75       5090.67       915.02 o                         
  15   3   9       1444.39       1846.22       688.10 o                         
  17   3   9        300.20       -408.27       408.27 o                         
  19   3   9        537.55        549.08       552.95 o                         
  21   3   9        343.56       -380.07      1200.68 o                         
  23   3   9        377.15        173.11       560.97 o                         
  25   3   9          1.00       -231.57       887.28 o                         
  27   3   9       1991.76       1433.77      1043.28 o                         
  29   3   9        133.82       -550.35      1628.13 o                         
  31   3   9         44.25       -978.99      1786.29 o                         
  33   3   9       1057.58       4817.93      2215.52 o                         
 -36   4   9         89.35      -1417.63      1446.44 o                         
 -34   4   9       2226.97       1172.44      1266.52 o                         
 -32   4   9       4100.44       5156.02      1633.42 o                         
 -30   4   9        181.61        385.13      1196.55 o                         
 -28   4   9        756.78        190.56       795.55 o                         
 -26   4   9       8351.84       7981.73      1088.77 o                         
 -24   4   9       3869.74       5239.93      1079.24 o                         
 -22   4   9        814.31        561.38      1077.77 o                         
 -20   4   9        951.74        851.05       624.30 o                         
 -18   4   9         45.99        460.73       573.93 o                         
 -16   4   9         13.72       -276.59       476.86 o                         
 -14   4   9      14441.43      15686.80      1018.06 o                         
 -12   4   9      14948.42      16432.51       773.73 o                         
 -10   4   9       2723.23       2280.00       572.42 o                         
  -8   4   9       5948.84       5739.38       516.25 o                         
  -6   4   9      25113.75      22384.35      1741.90 o                         
  -4   4   9       7627.83       8541.65      1108.05 o                         
  -2   4   9        341.91        445.75       748.80 o                         
   0   4   9       7652.99       6854.69       819.31 o                         
   2   4   9       9509.17       8339.43       884.55 o                         
   4   4   9       1252.80        867.31       461.92 o                         
   6   4   9       3882.93       4913.13       669.67 o                         
   8   4   9       5245.38       6300.32       801.20 o                         
  10   4   9          0.19       -168.70       463.87 o                         
  12   4   9       4054.36       6870.49       944.23 o                         
  14   4   9       4646.12       5407.17       728.17 o                         
  16   4   9         19.11        -60.74       463.22 o                         
  18   4   9       1306.39       1927.25       602.41 o                         
  20   4   9       2933.01       3798.72       838.68 o                         
  22   4   9       3243.32       4632.45       811.13 o                         
  24   4   9       1507.71       1872.09       691.99 o                         
  26   4   9        367.02        906.02       813.54 o                         
  28   4   9       2329.42       5186.60      2895.82 o                         
  30   4   9          3.34      -1722.20      2613.00 o                         
  32   4   9        609.17       1778.65      2811.15 o                         
 -35   5   9        676.94        481.56      1288.86 o                         
 -33   5   9        185.29        193.45      1446.44 o                         
 -31   5   9         86.20       -255.70       808.49 o                         
 -29   5   9        162.33         72.17       878.89 o                         
 -27   5   9        799.77       -976.42      1820.40 o                         
 -25   5   9         40.01       -236.57       802.98 o                         
 -23   5   9        383.79        524.74       816.51 o                         
 -21   5   9        481.85        692.15       734.42 o                         
 -19   5   9         66.60       -351.72       587.10 o                         
 -17   5   9         82.04       -730.86       730.86 o                         
 -15   5   9        485.84        709.28       646.37 o                         
 -13   5   9       3398.08       4540.20      1374.41 o                         
 -11   5   9        427.42        395.48       513.10 o                         
  -9   5   9        444.31        994.33       608.00 o                         
  -7   5   9       9481.45      10269.51       664.10 o                         
  -5   5   9       4298.85       5004.44       551.20 o                         
  -3   5   9       1682.96       1380.70       403.03 o                         
  -1   5   9         23.95        491.81       334.22 o                         
   1   5   9       1562.73       1693.17       449.86 o                         
   3   5   9         35.25        -90.27       345.83 o                         
   5   5   9        598.14        406.59       376.35 o                         
   7   5   9        936.50        870.50       909.63 o                         
   9   5   9         62.70       -212.88       403.67 o                         
  11   5   9        757.04        871.73       499.19 o                         
  13   5   9       1296.75       1510.52       536.76 o                         
  15   5   9        635.53       -220.35       818.89 o                         
  17   5   9          6.42       -421.70       548.11 o                         
  19   5   9         15.59        208.56      1351.06 o                         
  21   5   9       1580.15       2241.65      1780.37 o                         
  23   5   9        398.05       -113.22      1086.59 o                         
  25   5   9         78.96        -25.83      1692.80 o                         
  27   5   9         29.54       -161.19       815.45 o                         
  29   5   9        197.45       1825.10      5249.51 o                         
  31   5   9        144.64        273.41      6067.99 o                         
 -32   6   9       1226.06       1385.90      1159.21 o                         
 -30   6   9         13.42       1211.68      1080.44 o                         
 -28   6   9        364.84       -152.48       888.36 o                         
 -26   6   9       6532.46       6932.00      1205.25 o                         
 -24   6   9       1063.42       1711.70       981.41 o                         
 -22   6   9       3045.19       5401.74      3703.12 o                         
 -20   6   9       2883.72       3292.65       840.45 o                         
 -18   6   9        128.85       -674.28       674.28 o                         
 -16   6   9         99.07        643.02       661.43 o                         
 -14   6   9       2444.08       3187.59       741.07 o                         
 -12   6   9       7850.84      11639.74      1055.66 o                         
 -10   6   9        278.80         83.01       586.22 o                         
  -8   6   9       1889.12       2614.34       767.02 o                         
  -6   6   9       1927.14       3010.26       743.89 o                         
  -4   6   9       2780.49       3401.75       529.89 o                         
  -2   6   9       2773.84       3193.36       782.05 o                         
   0   6   9       1604.16       1484.28       544.47 o                         
   2   6   9       5334.96       5437.89       587.72 o                         
   4   6   9        446.88        812.01       407.34 o                         
   6   6   9      10595.60      12930.57      1044.77 o                         
   8   6   9       7247.34       6561.43       699.58 o                         
  10   6   9       1544.29       2304.33       593.76 o                         
  12   6   9       3543.80       3561.43       668.66 o                         
  14   6   9       4314.10       3950.49      1242.83 o                         
  16   6   9        313.68        732.47       710.76 o                         
  18   6   9         15.37       -591.06       907.65 o                         
  20   6   9       1268.69       2255.43      1608.13 o                         
  22   6   9        677.43        184.95      2756.17 o                         
  24   6   9        106.90       1161.21       959.85 o                         
  26   6   9       1034.05       3864.81      1281.22 o                         
  28   6   9        427.37       1128.34      1013.09 o                         
 -31   7   9        851.51       1815.66      1165.81 o                         
 -29   7   9        809.10       2076.13      1193.15 o                         
 -27   7   9       2010.51       3245.59      1526.70 o                         
 -25   7   9       3412.30       6434.65      1329.37 o                         
 -23   7   9          2.82      -1182.94      1264.46 o                         
 -21   7   9        585.55       2518.81       989.92 o                         
 -19   7   9        372.25        854.90       987.06 o                         
 -17   7   9        256.02        -17.16       828.23 o                         
 -15   7   9        450.58        992.87       816.68 o                         
 -13   7   9       4110.93       3536.52      1943.87 o                         
 -11   7   9        986.93       1610.24       859.04 o                         
  -9   7   9       1195.50       1139.22       731.28 o                         
  -7   7   9       5904.72       5655.56       880.48 o                         
  -5   7   9       6828.32       7969.43       968.43 o                         
  -3   7   9        162.04        310.43       613.15 o                         
  -1   7   9       1353.00       1453.19       738.47 o                         
   1   7   9       1107.37       1623.92       462.86 o                         
   3   7   9        277.97        450.66       496.92 o                         
   5   7   9       1206.05       1054.70      1067.86 o                         
   7   7   9        720.74        865.29       647.43 o                         
   9   7   9        238.55       -478.56       478.56 o                         
  11   7   9       1746.56       1686.58      1016.61 o                         
  13   7   9       5487.95       7797.75       939.36 o                         
  15   7   9       2745.29       2466.69       979.37 o                         
  17   7   9          7.16        -36.55       842.37 o                         
  19   7   9       1303.77      15907.30      8154.15 o                         
  21   7   9        195.87       1633.42      1100.70 o                         
  23   7   9        500.63       -707.34       929.60 o                         
  25   7   9          1.84       -205.79      1038.97 o                         
  27   7   9        107.67       -218.73      1191.25 o                         
 -28   8   9          0.24        104.58      1210.64 o                         
 -26   8   9        231.91       -144.45      1435.27 o                         
 -24   8   9        292.72      -1009.53      1009.53 o                         
 -22   8   9        955.99       2762.02      1160.70 o                         
 -20   8   9        233.06      -1699.86      1699.86 o                         
 -18   8   9         28.61       -109.40      1062.37 o                         
 -16   8   9        129.41       1363.51      1006.03 o                         
 -14   8   9        101.78          1.66      1094.24 o                         
 -12   8   9        238.22       -451.11       816.12 o                         
 -10   8   9        220.28       -336.49       721.52 o                         
  -8   8   9        124.26       -196.71       711.37 o                         
  -6   8   9        103.17        430.92       760.02 o                         
  -4   8   9        261.69        283.07       687.19 o                         
  -2   8   9         35.39       -606.79       616.79 o                         
   0   8   9        270.23        761.92       559.03 o                         
   2   8   9        380.96        580.75       558.75 o                         
   4   8   9         25.62        115.32       660.22 o                         
   6   8   9         22.41        -55.94       472.31 o                         
   8   8   9          7.91       -795.71       795.71 o                         
  10   8   9         25.87       1047.84       617.45 o                         
  12   8   9         32.17       -427.44       696.37 o                         
  14   8   9         45.98       -732.17       773.39 o                         
  16   8   9         35.08        286.98       963.67 o                         
  18   8   9       1074.60       8903.24      7470.33 o                         
  20   8   9        412.87        365.73      1091.88 o                         
  22   8   9         24.70        175.01      1006.50 o                         
  24   8   9          0.12        885.79      1040.26 o                         
 -25   9   9       1523.41       2490.23      1289.19 o                         
 -23   9   9         42.71       -939.99      1122.46 o                         
 -21   9   9       1386.95       2124.19      2735.00 o                         
 -19   9   9       1429.89       2973.51      1521.11 o                         
 -17   9   9        696.70        359.67      2050.00 o                         
 -15   9   9        302.79       -282.33      1041.64 o                         
 -13   9   9       1261.59       1914.68      2137.91 o                         
 -11   9   9       1596.57       1199.88       857.26 o                         
  -9   9   9        189.70        317.23       746.97 o                         
  -7   9   9       2018.72       2475.57      1083.06 o                         
  -5   9   9       2132.60       1196.35       819.41 o                         
  -3   9   9        461.29         90.44       709.18 o                         
  -1   9   9        671.53       1087.03       743.15 o                         
   1   9   9       2151.79       2793.70      2074.70 o                         
   3   9   9       1178.85       1407.57       709.67 o                         
   5   9   9        995.85        781.18       544.58 o                         
   7   9   9       1771.62       1366.21       641.04 o                         
   9   9   9        550.78       -543.70       952.53 o                         
  11   9   9        361.20       -459.68      2543.91 o                         
  13   9   9       2902.34       4946.80      1191.40 o                         
  15   9   9        680.50       3485.07      2752.05 o                         
  17   9   9        814.33      11228.71      5958.62 o                         
  19   9   9        593.43        709.20      1005.72 o                         
  21   9   9       1268.34       -674.10      2891.31 o                         
 -20  10   9         50.13        645.30      1382.92 o                         
 -18  10   9        132.61      -1335.76      1335.76 o                         
 -16  10   9         14.00        298.40      1388.27 o                         
 -14  10   9        169.32       -152.15      1211.93 o                         
 -12  10   9       1402.22       2506.59      1039.91 o                         
 -10  10   9          4.36       -730.56       903.56 o                         
  -8  10   9        675.72        959.18       966.47 o                         
  -6  10   9       1589.55       2506.93       998.18 o                         
  -4  10   9        489.66       -615.44       790.36 o                         
  -2  10   9        108.59        198.57      1445.26 o                         
   0  10   9         28.38       -392.19       684.74 o                         
   2  10   9         78.70      -1000.07      1044.85 o                         
   4  10   9        140.87       -773.05       865.81 o                         
   6  10   9         32.29         65.27       888.44 o                         
   8  10   9        156.52         -9.41       758.50 o                         
  10  10   9         21.92       -952.92      1228.88 o                         
  12  10   9        856.34         74.24       800.06 o                         
  14  10   9       1400.14        635.49      1537.87 o                         
  16  10   9        148.59       -858.86       858.86 o                         
 -15  11   9         12.97      -1071.04      1479.77 o                         
 -13  11   9        666.43       1381.65      1037.76 o                         
 -11  11   9        602.27       1831.48      1499.65 o                         
  -9  11   9         14.40        165.12       937.08 o                         
  -7  11   9        376.96        338.47       882.89 o                         
  -5  11   9        180.90        657.02      2134.67 o                         
  -3  11   9        156.73       -838.74      1489.95 o                         
  -1  11   9        132.47       -251.45       880.53 o                         
   1  11   9         20.32       -729.10       802.01 o                         
   3  11   9          2.64       -685.59       802.01 o                         
   5  11   9        370.16       -652.07       941.95 o                         
   7  11   9        684.71       1446.44      1111.29 o                         
   9  11   9         99.97        342.79      1275.92 o                         
 -24   0  10       3937.04       6302.00      1365.30 o                         
 -22   0  10       3747.90       2198.47      1051.90 o                         
 -20   0  10       5405.96       4619.20      1133.04 o                         
 -18   0  10       1394.71       3253.31      1027.79 o                         
 -16   0  10        281.42        145.82       754.38 o                         
 -14   0  10       1833.76       1601.08       859.63 o                         
 -12   0  10      24049.72      21693.64      1696.33 o                         
 -10   0  10      16690.05      15683.27      1481.72 o                         
  -8   0  10       2076.68       2384.86       842.58 o                         
  -6   0  10       7941.02       6739.46      1068.95 o                         
  -4   0  10      34761.75      32674.81      1987.97 o                         
  -2   0  10        158.88       -156.40       587.40 o                         
   0   0  10       2977.85       4633.31       994.28 o                         
   2   0  10      17789.80      14881.26      1606.37 o                         
   4   0  10       1484.91        815.53       757.91 o                         
   6   0  10      18003.24      18051.67      1655.76 o                         
   8   0  10       4089.44       5294.79      1204.19 o                         
  10   0  10       8162.82       9804.62      1485.25 o                         
  12   0  10        700.78        752.62       919.61 o                         
  14   0  10      18552.05      20049.63      2007.37 o                         
  16   0  10      16834.33      15621.54      1893.31 o                         
  18   0  10       5566.03       5512.93      1404.69 o                         
  20   0  10        160.69       -892.56       892.56 o                         
  22   0  10        440.73        546.24      1245.94 o                         
  24   0  10       1737.94        274.59      1021.91 o                         
  26   0  10        327.26       -979.58      1056.61 o                         
  28   0  10       2364.40       3256.25      1468.78 o                         
  30   0  10        252.35        720.87      1381.76 o                         
  32   0  10         50.59      -1284.74      1284.74 o                         
 -27   1  10        296.97       1238.29      1100.12 o                         
 -25   1  10       2300.37       2427.78      1011.33 o                         
 -23   1  10        143.93        -61.74       877.27 o                         
 -21   1  10        203.55        204.16       562.68 o                         
 -19   1  10        287.32        978.17       594.68 o                         
 -17   1  10        356.92        560.16       568.52 o                         
 -15   1  10        112.60        348.31       533.89 o                         
 -13   1  10         61.21       -430.48       430.48 o                         
 -11   1  10       3886.98       3433.74       715.02 o                         
  -9   1  10          8.14        525.33       472.39 o                         
  -7   1  10       1203.51        730.96       461.60 o                         
  -5   1  10       8666.99       7925.90       833.29 o                         
  -3   1  10       1481.43       2124.32       631.14 o                         
  -1   1  10        616.97        759.67       504.11 o                         
   1   1  10          0.49         92.89       437.39 o                         
   3   1  10       1289.90       1599.15       561.57 o                         
   5   1  10       2042.32       1759.26       980.17 o                         
   7   1  10         27.70       -460.55       496.83 o                         
   9   1  10        111.58        240.20       569.39 o                         
  11   1  10        141.58       -530.89       829.94 o                         
  13   1  10       1890.69        813.88       622.80 o                         
  15   1  10       2491.47       1994.71      1202.13 o                         
  17   1  10       1620.26       -131.36       979.58 o                         
  19   1  10         33.71        -12.85      1190.96 o                         
  21   1  10        522.71       1372.13       868.20 o                         
  23   1  10       1222.22       2272.71       984.51 o                         
  25   1  10        370.80         48.48       874.59 o                         
  27   1  10        185.58        639.99      1248.88 o                         
  29   1  10        262.81       1487.63      1830.69 o                         
  31   1  10         20.11        410.28       970.58 o                         
 -30   2  10       3333.77       3624.92      1378.82 o                         
 -28   2  10         27.48       1346.48      1127.16 o                         
 -26   2  10       3723.85       1819.81      1286.51 o                         
 -24   2  10      10678.18      10920.02      1675.16 o                         
 -22   2  10        691.76        299.28       853.75 o                         
 -20   2  10       5150.76       3698.41      1232.41 o                         
 -18   2  10       1236.87        641.40       631.24 o                         
 -16   2  10       3612.80       5173.35       778.75 o                         
 -14   2  10         33.45        116.80       511.60 o                         
 -12   2  10      13327.28      13780.30      1024.00 o                         
 -10   2  10       7482.80       8046.37       855.41 o                         
  -8   2  10       1741.70       1755.47       592.23 o                         
  -6   2  10      10915.18      11234.63       918.17 o                         
  -4   2  10      18178.41      15530.37      1931.82 o                         
  -2   2  10       3189.76       3133.03       638.84 o                         
   0   2  10          4.08         72.11       444.39 o                         
   2   2  10       4783.80       5109.67       771.66 o                         
   4   2  10        750.68        -51.25       550.42 o                         
   6   2  10       4535.05       4382.02       819.10 o                         
   8   2  10       2777.28       3229.92       775.70 o                         
  10   2  10       6629.30       6529.28       919.90 o                         
  12   2  10       1611.37       1393.80       676.85 o                         
  14   2  10       7441.77       7565.28      1042.59 o                         
  16   2  10       9880.17       8501.88      1082.29 o                         
  18   2  10       1853.73       2880.75      1380.58 o                         
  20   2  10         89.43        334.49       849.98 o                         
  22   2  10       2134.89       1038.53      1576.09 o                         
  24   2  10       2144.90       1237.58       893.27 o                         
  26   2  10          1.48       -864.34       864.34 o                         
  28   2  10       1670.04       1247.29      1072.50 o                         
  30   2  10        378.57         98.97      1960.34 o                         
  32   2  10        103.43      -1504.65      1504.65 o                         
 -33   3  10       1435.89        131.71      1305.32 o                         
 -31   3  10       5406.54       3291.53      1472.31 o                         
 -29   3  10       2237.97       1089.53      1370.59 o                         
 -27   3  10        109.34         98.78      1037.20 o                         
 -25   3  10       9519.52      18282.16      2586.54 o                         
 -23   3  10       1953.06       2259.03      1250.64 o                         
 -21   3  10       1495.87       1282.39      1127.75 o                         
 -19   3  10        920.61        147.58      1011.33 o                         
 -17   3  10       1031.71       1272.40      1033.09 o                         
 -15   3  10         55.83       -519.78       519.78 o                         
 -13   3  10       4947.27       4200.34       750.27 o                         
 -11   3  10      24248.81      23286.04      1243.80 o                         
  -9   3  10       2954.94       4199.08       706.25 o                         
  -7   3  10          7.18         93.53       487.33 o                         
  -5   3  10       8895.95       7730.61       936.92 o                         
  -3   3  10       5755.62       5248.84       819.68 o                         
  -1   3  10        132.57       -355.41       494.08 o                         
   1   3  10       2011.13       2099.24       676.74 o                         
   3   3  10       7264.76       7410.42       895.47 o                         
   5   3  10       2448.25       2216.64       921.96 o                         
   7   3  10       7355.14       9033.39       982.83 o                         
   9   3  10       7059.31       7572.45      1021.33 o                         
  11   3  10       2712.87       2952.96       828.66 o                         
  13   3  10       6339.85       8771.40      2852.31 o                         
  15   3  10      16460.45      16777.86      1426.47 o                         
  17   3  10       9581.18       9636.85      1198.54 o                         
  19   3  10        403.15       1048.89       816.21 o                         
  21   3  10        313.28       -175.91       839.72 o                         
  23   3  10       3861.98       4415.26      1101.08 o                         
  25   3  10        700.51       -397.25      1007.80 o                         
  27   3  10        187.33       -172.80      1360.01 o                         
  29   3  10         61.72       -587.98      1726.32 o                         
  31   3  10         15.06         44.69      1715.73 o                         
 -34   4  10         62.30      -1191.84      1235.35 o                         
 -32   4  10         53.80      -1188.90      1188.90 o                         
 -30   4  10         67.71          5.29      1292.39 o                         
 -28   4  10         37.28         75.85      1190.67 o                         
 -26   4  10          5.10        360.43      1195.37 o                         
 -24   4  10          2.00       -667.36      1144.80 o                         
 -22   4  10         11.40       -606.21       986.64 o                         
 -20   4  10         12.35        749.68      1210.66 o                         
 -18   4  10       1739.84       2202.58      1154.80 o                         
 -16   4  10         26.06        706.76      1145.39 o                         
 -14   4  10          7.89        598.57       946.06 o                         
 -12   4  10          3.05       -395.71       910.20 o                         
 -10   4  10        361.65        184.34       450.73 o                         
  -8   4  10          5.80        -99.08       468.70 o                         
  -6   4  10       1714.14       1031.48      1315.91 o                         
  -4   4  10         74.53        280.95       496.66 o                         
  -2   4  10        838.62        346.91       549.64 o                         
   0   4  10        811.24        810.87       558.44 o                         
   2   4  10       1548.00       1210.02       577.16 o                         
   4   4  10        452.49         38.84       772.90 o                         
   6   4  10         71.67       -340.38      1437.91 o                         
   8   4  10         45.57       -301.45       542.98 o                         
  10   4  10       3705.31       3976.95      1148.92 o                         
  12   4  10        109.27         12.40       771.73 o                         
  14   4  10        206.79        -80.25      1336.49 o                         
  16   4  10        131.24       -648.87       648.87 o                         
  18   4  10       1140.07        483.50       850.86 o                         
  20   4  10        285.20       -179.99       872.10 o                         
  22   4  10        495.26       1264.81      1017.54 o                         
  24   4  10         57.08        146.52      1152.45 o                         
  26   4  10        104.63        319.86      2124.38 o                         
  28   4  10        108.79      -1589.91      2270.20 o                         
  30   4  10        188.14      -1168.32      2423.08 o                         
 -33   5  10        903.34        884.33      1383.52 o                         
 -31   5  10       3861.72       3632.56      1975.62 o                         
 -29   5  10       1179.94         85.85      1430.56 o                         
 -27   5  10        993.95       2043.83      1610.49 o                         
 -25   5  10       4509.32       3794.84      1782.18 o                         
 -23   5  10        834.90         61.15      1301.79 o                         
 -21   5  10       4358.33       7533.24      1882.72 o                         
 -19   5  10        425.19        460.39      1177.73 o                         
 -17   5  10          5.94       -577.40      1045.43 o                         
 -15   5  10        358.43       1001.34      1059.55 o                         
 -13   5  10      12216.50      10192.10      1870.37 o                         
 -11   5  10      13421.44      11942.53      1887.43 o                         
  -9   5  10       4556.07       5481.77      1571.09 o                         
  -7   5  10       2512.34       3058.21       670.07 o                         
  -5   5  10      15244.41      15122.17      1090.67 o                         
  -3   5  10       6950.62       8767.91       973.19 o                         
  -1   5  10        158.01         97.45       534.89 o                         
   1   5  10       3996.59       3688.55       903.14 o                         
   3   5  10       2369.20       1970.71       691.08 o                         
   5   5  10        980.35        575.21       612.28 o                         
   7   5  10       5631.65       6107.73      1257.40 o                         
   9   5  10       3765.45       5271.54       966.78 o                         
  11   5  10       3696.88       5244.12       985.10 o                         
  13   5  10        454.29       -187.60      1214.77 o                         
  15   5  10       5751.45       6863.78      1228.58 o                         
  17   5  10        376.58        949.41      1077.21 o                         
  19   5  10        381.29        152.00      1058.24 o                         
  21   5  10       2263.35       4487.67      2472.17 o                         
  23   5  10       5004.30       9113.74      3369.14 o                         
  25   5  10         53.91      -1803.93      3166.88 o                         
  27   5  10        851.65       1677.52      4031.80 o                         
  29   5  10       1753.05        575.05      4705.63 o                         
 -30   6  10        484.31        148.17      1560.51 o                         
 -28   6  10        178.94       -718.52      1385.29 o                         
 -26   6  10        329.15      -1437.62      1437.62 o                         
 -24   6  10        721.70        854.93      1569.91 o                         
 -22   6  10         44.80        433.93      1373.53 o                         
 -20   6  10        948.73       1653.41      1609.31 o                         
 -18   6  10        104.42        976.05      1350.01 o                         
 -16   6  10         26.51       2396.62      1506.41 o                         
 -14   6  10       3005.26       3991.23      1408.22 o                         
 -12   6  10       4348.22       2575.37      1492.89 o                         
 -10   6  10       5080.34       5075.47      1494.07 o                         
  -8   6  10         45.53        121.71      1075.42 o                         
  -6   6  10       2040.45       1069.54      1272.40 o                         
  -4   6  10       3755.22       3961.63       973.99 o                         
  -2   6  10       1898.84       2540.78       643.00 o                         
   0   6  10         13.48       -320.23       456.95 o                         
   2   6  10        688.63       1571.50       751.44 o                         
   4   6  10        606.54       1698.97      1218.01 o                         
   6   6  10         43.97       1251.50       739.79 o                         
   8   6  10        577.27        135.38       732.33 o                         
  10   6  10       1085.53        691.45       934.60 o                         
  12   6  10        231.28        283.61       882.87 o                         
  14   6  10       2726.43       4444.83      1183.83 o                         
  16   6  10       2495.93       3434.47      1895.07 o                         
  18   6  10        288.25       1099.11      1965.04 o                         
  20   6  10       1077.71       3424.41      3347.39 o                         
  22   6  10        394.43       -432.76      4336.38 o                         
  24   6  10        335.45      -5487.06      6464.29 o                         
  26   6  10         61.09      -6102.68     10474.92 o                         
 -29   7  10        348.05       1464.08      1812.75 o                         
 -27   7  10        448.84       -385.72      1698.68 o                         
 -25   7  10       1382.87       -121.71      1544.63 o                         
 -23   7  10        793.50        402.77      1481.13 o                         
 -21   7  10        707.64        393.36      1621.07 o                         
 -19   7  10        713.42       3022.82      1836.27 o                         
 -17   7  10        944.92       1197.13      1459.96 o                         
 -15   7  10        942.63       -441.58      1492.30 o                         
 -13   7  10        579.55        344.56      1365.30 o                         
 -11   7  10       2780.17       3780.14      1578.15 o                         
  -9   7  10       2192.30       3475.57      1701.62 o                         
  -7   7  10         96.37        448.04      1161.85 o                         
  -5   7  10       2092.87       4269.35      1555.80 o                         
  -3   7  10       1052.85       1155.39      1301.21 o                         
  -1   7  10          0.19        131.66       461.97 o                         
   1   7  10       6391.67       7529.65      1004.44 o                         
   3   7  10       5012.61       5985.44       953.64 o                         
   5   7  10        501.37       1100.91      1668.99 o                         
   7   7  10        486.53        168.17       775.28 o                         
   9   7  10         50.89        752.41       982.81 o                         
  11   7  10        648.06       3030.04      1114.94 o                         
  13   7  10          8.84       1001.67      1099.87 o                         
  15   7  10        722.82       1697.45      1157.02 o                         
  17   7  10        307.55       1978.56      3090.44 o                         
  19   7  10        143.57      -4240.53      4240.53 o                         
  21   7  10        456.75       2382.51      8853.26 o                         
 -26   8  10        653.21      -1438.21      1669.28 o                         
 -24   8  10       1757.80        479.21      1726.32 o                         
 -22   8  10          2.74        734.39      1820.40 o                         
 -20   8  10       1342.43        306.93      1733.96 o                         
 -18   8  10         67.17       2254.33      1839.21 o                         
 -16   8  10        949.78        254.60      1549.92 o                         
 -14   8  10        101.96      -1204.19      1361.77 o                         
 -12   8  10       4153.95       3529.66      1793.94 o                         
 -10   8  10       2178.53       2661.80      1681.04 o                         
  -8   8  10          0.12       1941.52      1636.94 o                         
  -6   8  10       5800.67       6267.31      2114.39 o                         
  -4   8  10       4327.82       3351.50      1763.95 o                         
  -2   8  10        715.82       -276.35      1425.86 o                         
   0   8  10        364.05       1111.88      1588.14 o                         
   2   8  10        936.22       1444.26       652.85 o                         
   4   8  10         31.58       -519.73       983.70 o                         
   6   8  10        743.85       -309.04       568.54 o                         
   8   8  10       2257.13       3997.21       994.83 o                         
  10   8  10        929.02       1397.17      1563.45 o                         
  12   8  10          0.07       -435.70      1546.40 o                         
  14   8  10       4411.04      10038.05      3172.76 o                         
  16   8  10       4461.64       7219.84      3911.85 o                         
  18   8  10        108.46      -4054.73      4420.46 o                         
  20   8  10          0.68       2050.30     10125.07 o                         
 -23   9  10         19.05       -253.42      1923.88 o                         
 -21   9  10          9.48        -59.39      1927.41 o                         
 -19   9  10        529.64       3813.66      2119.68 o                         
 -17   9  10        490.23       3264.48      1988.56 o                         
 -15   9  10        253.89       3154.53      1991.50 o                         
 -13   9  10        313.62        892.56      1745.72 o                         
 -11   9  10        954.80        614.44      1721.61 o                         
  -9   9  10        338.85        732.04      1648.70 o                         
  -7   9  10         93.75        749.68      1654.58 o                         
  -5   9  10          1.26      -1083.65      1449.97 o                         
  -3   9  10        137.54       -955.47      1350.60 o                         
  -1   9  10         29.34      -1244.76      1522.29 o                         
   1   9  10         12.64       -566.82      1344.13 o                         
   3   9  10        175.86        765.55      1557.57 o                         
   5   9  10        137.17      -1415.28      1415.28 o                         
   7   9  10          4.42       -541.85       541.85 o                         
   9   9  10        295.99        861.40       900.79 o                         
  11   9  10          1.54       -883.74      1114.23 o                         
  13   9  10        117.77      -1051.31      1660.46 o                         
  15   9  10         59.51      -2370.16      2370.16 o                         
  17   9  10        252.37       -109.36      3141.59 o                         
 -18  10  10        780.48       2896.99      2266.09 o                         
 -16  10  10        197.66        365.14      1973.86 o                         
 -14  10  10         14.62       2857.60      2122.62 o                         
 -12  10  10       1791.22       5193.07      2332.53 o                         
 -10  10  10        227.63       -278.70      1678.69 o                         
  -8  10  10         29.02       -433.93      1847.44 o                         
  -6  10  10        871.30       2039.13      1872.14 o                         
  -4  10  10       2054.55       4035.92      2150.25 o                         
  -2  10  10        317.51        508.61      1693.39 o                         
   0  10  10        964.81       2053.24      1806.87 o                         
   2  10  10       2656.74       3176.28      1771.01 o                         
   4  10  10        312.49       -736.74      1879.78 o                         
  10  10  10        272.57        456.27       966.06 o                         
  12  10  10          8.98       -935.48       935.48 o                         
  -9  11  10        368.23       1464.08      2124.97 o                         
  -7  11  10       1618.76       2936.39      2214.93 o                         
  -5  11  10       1285.69       2876.41      2267.85 o                         
  -3  11  10        564.96       1337.07      1815.69 o                         
  -1  11  10         11.35       -920.78      1785.12 o                         
 -27   1  11         48.68      -1001.34      1001.34 o                         
 -25   1  11       1916.35       1144.80      1185.37 o                         
 -23   1  11       3694.12       5194.83      1375.88 o                         
 -21   1  11         31.09       -556.42       556.42 o                         
 -19   1  11       6144.93       8644.33      1170.97 o                         
 -17   1  11       6128.88       6480.71      1101.88 o                         
 -15   1  11      11131.53      16445.86      1212.08 o                         
 -13   1  11        255.67       -404.07       472.50 o                         
 -11   1  11       4801.32       4768.32      1173.03 o                         
  -9   1  11      19662.65      20029.76      1194.69 o                         
  -7   1  11       4185.75       3354.97       698.07 o                         
  -5   1  11       5988.22       5049.03       806.46 o                         
  -3   1  11       9098.71       6918.46       883.96 o                         
  -1   1  11       7917.88       8146.58      1130.40 o                         
   1   1  11       6017.82       3733.06       918.14 o                         
   3   1  11       7514.94       7691.88       923.88 o                         
   5   1  11        361.85        237.90       547.67 o                         
   7   1  11        477.81        673.21       878.45 o                         
   9   1  11        207.58       1020.92       598.70 o                         
  11   1  11       8544.77       8625.21      1106.13 o                         
  13   1  11       4264.61       4476.78       938.66 o                         
  15   1  11       5079.78       5118.48       976.42 o                         
  17   1  11       4994.83       5391.31      1074.83 o                         
  19   1  11       2191.84       1907.05      1145.39 o                         
  21   1  11         65.82       -658.75       731.29 o                         
  23   1  11        921.26       1077.19       883.74 o                         
  25   1  11        233.02        326.26      1159.50 o                         
  27   1  11        214.31        794.99      1826.57 o                         
  29   1  11       1300.58       2261.35      1131.71 o                         
 -30   2  11       1621.27       2060.88      1238.29 o                         
 -28   2  11       1807.94        477.44      1109.52 o                         
 -26   2  11         44.00        562.70      1117.17 o                         
 -24   2  11        836.02        733.21      1249.46 o                         
 -22   2  11       1462.89        215.79      1088.36 o                         
 -20   2  11        627.57       2133.20      1180.08 o                         
 -18   2  11        333.74       -186.39       887.85 o                         
 -16   2  11       2380.94       2404.04       712.22 o                         
 -14   2  11       1728.04       1551.55      1018.68 o                         
 -12   2  11        617.47        540.98       527.83 o                         
 -10   2  11       4729.57       4246.24       726.73 o                         
  -8   2  11      11153.64      10639.98       949.04 o                         
  -6   2  11        478.52        594.07       495.77 o                         
  -4   2  11        143.76       -391.45       391.45 o                         
  -2   2  11       6574.83       5139.89       840.38 o                         
   0   2  11         24.58       -397.45       463.38 o                         
   2   2  11       4820.05       5120.35      1487.89 o                         
   4   2  11        220.03        377.44       546.04 o                         
   6   2  11         64.12       -567.16       699.11 o                         
   8   2  11       1646.37       1862.92       773.49 o                         
  10   2  11       1405.76       1582.73       744.97 o                         
  12   2  11       4532.78       3896.97       903.81 o                         
  14   2  11        307.33        419.14       641.00 o                         
  16   2  11       5801.67       4561.22       968.61 o                         
  18   2  11       2000.31       1847.52      1076.30 o                         
  20   2  11        610.77        365.75       828.97 o                         
  22   2  11        458.93       -301.52      1177.44 o                         
  24   2  11        240.86        535.29       971.36 o                         
  26   2  11         94.70        257.87       979.08 o                         
  28   2  11         41.87        310.19       937.23 o                         
 -33   3  11         46.03        101.13      1180.67 o                         
 -31   3  11        570.89      -1016.03      1134.81 o                         
 -29   3  11        820.30        -57.03      1225.36 o                         
 -27   3  11        379.89       -851.40      1157.74 o                         
 -25   3  11        752.03       1213.01      1235.94 o                         
 -23   3  11        558.79       1732.20      1343.54 o                         
 -21   3  11       1424.64       1963.86      1251.23 o                         
 -19   3  11        274.43        555.64      1120.70 o                         
 -17   3  11         12.53       -274.00       887.85 o                         
 -15   3  11        516.31       1085.42      1135.40 o                         
 -13   3  11        520.39       -109.23       554.15 o                         
 -11   3  11       2650.30       3510.77      1377.35 o                         
  -9   3  11       3348.21       3196.54       701.14 o                         
  -7   3  11        119.54       -390.39       452.29 o                         
  -5   3  11        850.84        276.81       515.74 o                         
  -3   3  11       7500.99       6429.04       838.89 o                         
  -1   3  11       1212.69       1030.27      1219.48 o                         
   1   3  11        105.14       -143.69       579.46 o                         
   3   3  11       3772.22       4592.07       841.50 o                         
   5   3  11        504.68       -324.77       911.37 o                         
   7   3  11        893.65        769.03       643.14 o                         
   9   3  11          2.33        450.05       632.45 o                         
  11   3  11       2664.35       3795.75       835.77 o                         
  13   3  11       1224.29       1894.04       813.10 o                         
  15   3  11        217.56        717.30       761.67 o                         
  17   3  11       1412.07        724.77       957.92 o                         
  19   3  11        772.70       1322.87       883.25 o                         
  21   3  11         81.06       -579.31       822.12 o                         
  23   3  11        487.98        818.29      1019.24 o                         
  25   3  11        363.85       -198.83       964.30 o                         
  27   3  11         79.02       -102.76      1024.58 o                         
  29   3  11         26.51       -966.64      1743.96 o                         
 -32   4  11        184.74      -1211.25      1211.25 o                         
 -30   4  11       3470.51       4836.16      1763.36 o                         
 -28   4  11       1815.79       2060.29      1487.01 o                         
 -26   4  11        611.99       -318.69      1335.90 o                         
 -24   4  11       3236.19       2793.51      1535.81 o                         
 -22   4  11       5029.24       2732.36      1411.16 o                         
 -20   4  11        211.17        725.57      1227.71 o                         
 -18   4  11       2367.43       1133.04      1078.36 o                         
 -16   4  11       2734.29       2832.90      1338.25 o                         
 -14   4  11       3850.67       2768.22      1298.85 o                         
 -12   4  11       2358.75       3643.73      1408.22 o                         
 -10   4  11      13740.83      13011.54      1405.57 o                         
  -8   4  11      11381.33      12052.19      1047.65 o                         
  -6   4  11         88.06        585.46       741.74 o                         
  -4   4  11       7785.29       8640.91       975.83 o                         
  -2   4  11       5085.96       4644.85       811.60 o                         
   0   4  11        250.66        350.45       577.50 o                         
   2   4  11       6789.80       6825.49       976.06 o                         
   4   4  11       2350.32       1950.09       714.19 o                         
   6   4  11        405.22        550.47       614.20 o                         
   8   4  11        420.86       -219.00       606.88 o                         
  10   4  11       3600.68       3594.32       909.24 o                         
  12   4  11      11052.88      13265.65      1354.28 o                         
  14   4  11         82.76        229.71      1334.43 o                         
  16   4  11       3200.97       4610.06      1110.02 o                         
  18   4  11       1312.08       1153.57       947.58 o                         
  20   4  11         34.11       -137.26      1193.90 o                         
  22   4  11        851.04       2334.26      1219.48 o                         
  24   4  11       1610.83        461.27      1096.91 o                         
  26   4  11        369.53       -134.06      2067.35 o                         
  28   4  11        428.84       3011.65      2503.63 o                         
 -31   5  11        137.40       1743.96      1581.09 o                         
 -29   5  11         28.06        473.33      1663.40 o                         
 -27   5  11        172.91        960.18      1441.15 o                         
 -25   5  11         28.56      -1122.46      1122.46 o                         
 -23   5  11        130.16      -1274.75      1274.75 o                         
 -21   5  11        154.81        761.44      1319.43 o                         
 -19   5  11        416.30       1252.99      1405.28 o                         
 -17   5  11        306.95       -523.89      1213.01 o                         
 -15   5  11       1033.72       1753.37      1380.00 o                         
 -13   5  11         12.18       -910.79       910.79 o                         
 -11   5  11       1036.36        208.73      1150.68 o                         
  -9   5  11       3769.39       3995.34      1402.93 o                         
  -7   5  11       1042.06       2955.85       815.87 o                         
  -5   5  11         37.35       -323.88       521.84 o                         
  -3   5  11        106.48       -505.75       805.54 o                         
  -1   5  11        690.45       1026.18       676.20 o                         
   1   5  11        403.72        745.12       910.20 o                         
   3   5  11         44.40        867.66       652.80 o                         
   5   5  11        469.70         96.97       650.64 o                         
   7   5  11        295.64       1471.33       790.98 o                         
   9   5  11       1614.07       1740.49       769.91 o                         
  11   5  11        702.28        769.76       951.37 o                         
  13   5  11       1205.94       1403.75       955.47 o                         
  15   5  11        147.02       1294.73      1096.59 o                         
  17   5  11         12.21        -34.82       966.75 o                         
  19   5  11        155.19        396.22      1062.78 o                         
  21   5  11        344.39       1638.92      1234.33 o                         
  23   5  11         24.42      -1933.88      1933.88 o                         
  25   5  11          0.93      -1492.89      2460.71 o                         
 -28   6  11        387.56       -994.87      1511.70 o                         
 -26   6  11          2.45       -201.09      1490.54 o                         
 -24   6  11       3256.78       5125.45      2027.37 o                         
 -22   6  11        927.83        398.65      1518.17 o                         
 -20   6  11         48.76        381.01      1318.85 o                         
 -18   6  11        717.66       -111.72      1374.70 o                         
 -16   6  11        720.50       1272.98      1384.11 o                         
 -14   6  11       1047.17       -833.17      1115.99 o                         
 -12   6  11        810.03       1228.30      1397.64 o                         
 -10   6  11       7012.16       7473.85      1693.98 o                         
  -8   6  11       3417.71       2313.13      1484.07 o                         
  -6   6  11         24.32        583.87      1155.39 o                         
  -4   6  11       3850.06       6773.08      1429.97 o                         
  -2   6  11       2968.67       4098.61       860.88 o                         
   0   6  11         13.97        -91.00       624.11 o                         
   2   6  11       4399.73       4012.37      1255.05 o                         
   4   6  11       2845.32       4289.85      1373.53 o                         
   6   6  11        293.74        139.41       778.15 o                         
   8   6  11         21.99       -996.64      1295.03 o                         
  10   6  11       2576.79       2908.04      1107.76 o                         
  12   6  11       4606.11       6053.39      1223.94 o                         
  14   6  11        358.18       1239.90      1014.71 o                         
  16   6  11       1552.58       2239.95      1191.74 o                         
  18   6  11        611.65       -155.84      1089.70 o                         
  20   6  11         75.51       -911.37      2592.42 o                         
  22   6  11        243.25      -1377.64      3713.70 o                         
  24   6  11        803.25      -4336.96      4336.96 o                         
 -27   7  11         15.83       -406.88      1621.07 o                         
 -25   7  11        792.12       1045.43      1834.51 o                         
 -23   7  11       1537.15       2416.61      1766.89 o                         
 -21   7  11        209.29        173.46      1495.24 o                         
 -19   7  11        426.06         85.26      1650.47 o                         
 -17   7  11       1395.04       2619.46      1691.04 o                         
 -15   7  11        517.35        507.43      1551.69 o                         
 -13   7  11         73.19      -1156.56      1304.73 o                         
 -11   7  11       2592.79       2503.04      1563.45 o                         
  -9   7  11       1770.30        -84.67      1429.97 o                         
  -7   7  11        985.78        791.43      1464.67 o                         
  -5   7  11        730.51       -413.35      1408.22 o                         
  -3   7  11       1925.08       2186.12      1789.23 o                         
  -1   7  11        150.17       -684.41      1249.46 o                         
   1   7  11        186.33        785.61      1060.43 o                         
   3   7  11        753.48       2074.86       882.64 o                         
   5   7  11         13.61       1333.22       734.28 o                         
   7   7  11        584.64       1043.88      1425.27 o                         
   9   7  11        786.16       2073.58       991.49 o                         
  11   7  11       3446.30       4018.78      1178.76 o                         
  13   7  11        137.25        599.50      1097.30 o                         
  15   7  11        359.16       1579.55      1703.09 o                         
  17   7  11       3164.03       3051.04      2896.99 o                         
  19   7  11        321.92      -1799.23      3646.67 o                         
  21   7  11          2.63      -1685.16      5321.84 o                         
 -24   8  11         39.80        495.67      2009.14 o                         
 -22   8  11         33.02       -844.93      1840.97 o                         
 -20   8  11         90.52      -1543.46      1543.46 o                         
 -18   8  11         63.76        113.48      1767.48 o                         
 -16   8  11          4.17      -1392.34      1392.34 o                         
 -14   8  11          4.18       -145.23      1651.06 o                         
 -12   8  11        108.87        -79.38      1489.36 o                         
 -10   8  11         97.18       -402.77      1414.69 o                         
  -8   8  11         43.55       -191.09      1417.04 o                         
  -6   8  11         53.52      -1389.99      1389.99 o                         
  -4   8  11       1057.44       3838.94      1784.53 o                         
  -2   8  11       1077.44       1905.07      1551.69 o                         
   0   8  11        259.62      -1385.29      1385.29 o                         
   2   8  11        391.75        392.77      1533.46 o                         
   4   8  11        174.17        254.44       647.90 o                         
   6   8  11         42.92        253.87       617.60 o                         
   8   8  11        923.82       3096.27      1049.66 o                         
  10   8  11        481.94       -740.40      1832.16 o                         
  12   8  11          0.59       -886.25      1047.35 o                         
  14   8  11          0.03       -345.73      2099.69 o                         
  16   8  11         72.91       1802.17      2733.53 o                         
  18   8  11        610.47       9843.43      4713.27 o                         
 -19   9  11        110.08       -622.09      2057.94 o                         
 -17   9  11        876.10       3432.65      2140.26 o                         
 -15   9  11        736.50       1094.24      1976.80 o                         
 -13   9  11        286.07        953.71      1861.55 o                         
 -11   9  11        392.31       1265.34      1835.10 o                         
  -9   9  11       2701.41        667.95      1830.39 o                         
  -7   9  11         12.31      -1437.62      1437.62 o                         
  -5   9  11       2067.78       2251.98      1796.88 o                         
  -3   9  11       4773.11       8734.49      2403.68 o                         
  -1   9  11        493.30      -1007.80      1543.46 o                         
   1   9  11        213.08        723.22      1557.57 o                         
   3   9  11       2123.06       3847.17      1855.67 o                         
   5   9  11        802.04        533.30      1763.36 o                         
   7   9  11         63.34        277.23      1297.38 o                         
   9   9  11         55.80       -735.57       855.52 o                         
  11   9  11       1337.43        245.19      1114.82 o                         
  13   9  11        188.48       -231.08      1641.65 o                         
  15   9  11       2482.09       8545.75      3076.33 o                         
 -12  10  11        170.94        453.33      2056.18 o                         
 -10  10  11        534.76        841.40      1996.20 o                         
  -8  10  11         15.30      -1563.45      1563.45 o                         
  -6  10  11         97.17       1370.00      2107.33 o                         
  -4  10  11         70.31       -756.15      1842.15 o                         
  -2  10  11        358.60       2156.13      1997.38 o                         
   0  10  11        140.25       1396.46      1844.50 o                         
   2  10  11        316.79       2589.48      2099.69 o                         
   4  10  11        481.35        906.08      1953.87 o                         
 -22   0  12       2471.21       3672.54      1321.20 o                         
 -20   0  12       1576.69       2163.78      1210.07 o                         
 -18   0  12       5223.25       6639.51      1452.32 o                         
 -16   0  12       8476.25       8802.11      1437.03 o                         
 -14   0  12       8431.68       8015.97      1411.75 o                         
 -12   0  12       4676.10       4184.09      1167.15 o                         
 -10   0  12       6766.94       6082.69      1205.37 o                         
  -8   0  12       4037.48       4865.56      1256.52 o                         
  -6   0  12       2406.18       1471.72       823.76 o                         
  -4   0  12       5294.85       9150.78      1330.02 o                         
  -2   0  12      12364.39      12886.83      1581.09 o                         
   0   0  12        576.24        507.43       779.08 o                         
   2   0  12       3827.58       4097.07      1117.17 o                         
   4   0  12      13043.58      11360.42      1536.99 o                         
   6   0  12       1191.15        231.08       911.37 o                         
   8   0  12       4527.12       4759.72      1330.61 o                         
  10   0  12         13.30       -628.55       754.97 o                         
  12   0  12       7664.40       8345.24      1541.10 o                         
  14   0  12       2872.72       3999.46      1387.05 o                         
  16   0  12        335.48       1534.05      1388.82 o                         
  18   0  12       3708.18       2093.22      1368.82 o                         
  20   0  12       1073.71       1381.76      1334.13 o                         
  22   0  12        131.87       3441.47      1588.14 o                         
  24   0  12        893.25       3253.90      1644.00 o                         
  26   0  12        217.49        214.61      1520.52 o                         
  28   0  12         57.33       -459.21      1507.00 o                         
 -25   1  12         76.85         66.44      1117.76 o                         
 -23   1  12        284.53        556.23      1109.52 o                         
 -21   1  12       1450.96        856.10      1087.18 o                         
 -19   1  12        236.13       -195.29       656.81 o                         
 -17   1  12        107.31        233.84       575.40 o                         
 -15   1  12          2.11         13.45       555.46 o                         
 -13   1  12       1644.89       1955.05       672.19 o                         
 -11   1  12         46.10       -482.63       482.63 o                         
  -9   1  12        133.44        288.00       482.08 o                         
  -7   1  12          1.60       -282.93       469.84 o                         
  -5   1  12        242.93       -123.62       559.47 o                         
  -3   1  12       3745.95       4113.07       762.27 o                         
  -1   1  12          1.36       -291.24       491.40 o                         
   1   1  12        214.87         50.40       498.24 o                         
   3   1  12        614.93        863.40       600.60 o                         
   5   1  12        142.36       -564.20       564.20 o                         
   7   1  12        218.77        486.88       725.28 o                         
   9   1  12        196.04        137.84       678.26 o                         
  11   1  12        304.72        186.71       692.23 o                         
  13   1  12         76.08       -601.08       601.08 o                         
  15   1  12        163.60        586.58       799.50 o                         
  17   1  12        718.45        464.98       824.55 o                         
  19   1  12         64.06        -26.06       813.58 o                         
  21   1  12          0.25       -273.36       865.44 o                         
  23   1  12        129.53        238.63       955.08 o                         
  25   1  12        446.18        584.03      1062.85 o                         
  27   1  12          2.29       -508.15       971.46 o                         
 -28   2  12       1067.80        686.18      1348.25 o                         
 -26   2  12         57.68      -1038.97      1038.97 o                         
 -24   2  12        677.54       -469.80      1073.66 o                         
 -22   2  12       6520.48       6700.66      1666.93 o                         
 -20   2  12       3041.46       3970.65      1758.07 o                         
 -18   2  12         62.54       -854.93       854.93 o                         
 -16   2  12       1803.97       3175.47      1127.16 o                         
 -14   2  12       3514.40       2738.66      1704.27 o                         
 -12   2  12       3114.13       3476.30       757.71 o                         
 -10   2  12       1208.77        694.43       570.49 o                         
  -8   2  12       3741.69       3427.31       721.30 o                         
  -6   2  12       1825.56       1658.39       586.01 o                         
  -4   2  12        651.68        874.32       581.47 o                         
  -2   2  12       5268.67       4766.83       778.88 o                         
   0   2  12       2725.69       4484.67       842.98 o                         
   2   2  12        458.90        891.27       746.15 o                         
   4   2  12        418.07        919.76       648.11 o                         
   6   2  12        740.76       2370.26       794.25 o                         
   8   2  12       1924.01       1253.98       751.09 o                         
  10   2  12        798.77        414.99       686.40 o                         
  12   2  12       7596.13       7308.53      1093.62 o                         
  14   2  12       1935.19       2627.00      1067.11 o                         
  16   2  12       1085.38       2064.17       896.91 o                         
  18   2  12       2038.83       1923.84       923.06 o                         
  20   2  12        802.91          2.90      1073.07 o                         
  22   2  12         58.82       -276.65       800.71 o                         
  24   2  12        884.68        767.74       942.94 o                         
  26   2  12        230.06      -1143.63      1143.63 o                         
 -31   3  12        235.20        105.84      1247.11 o                         
 -29   3  12       1435.07        327.51      1550.51 o                         
 -27   3  12       1587.98       1067.78      1334.13 o                         
 -25   3  12        156.94      -1048.96      1164.79 o                         
 -23   3  12       3461.96       3809.54      1505.24 o                         
 -21   3  12       3383.06       4635.07      1590.49 o                         
 -19   3  12        689.01       2319.01      1307.67 o                         
 -17   3  12       4394.58       4259.94      1531.70 o                         
 -15   3  12       4149.26       4703.86      1513.47 o                         
 -13   3  12       4452.82       5732.43       867.65 o                         
 -11   3  12          0.61        124.47       509.87 o                         
  -9   3  12       4546.09       4351.80       749.47 o                         
  -7   3  12       3207.80       3926.76       753.75 o                         
  -5   3  12        461.88       -511.04       533.30 o                         
  -3   3  12       4320.12       3555.17       782.46 o                         
  -1   3  12       1999.17       2333.88       898.73 o                         
   1   3  12          1.22       -340.61       506.77 o                         
   3   3  12       6881.91       8045.62      1031.85 o                         
   5   3  12       2333.01       3179.81       805.71 o                         
   7   3  12       1255.88       1813.14       796.30 o                         
   9   3  12        120.23        228.27      1437.32 o                         
  11   3  12       4284.28       4273.79       993.99 o                         
  13   3  12       6269.17       6130.52      1179.20 o                         
  15   3  12        400.38        811.50       787.33 o                         
  17   3  12       3572.25       2902.50       941.65 o                         
  19   3  12       3613.55       4279.40      1151.17 o                         
  21   3  12        110.80       -929.03       929.03 o                         
  23   3  12        286.15       -115.85       970.65 o                         
  25   3  12       2052.86       2053.08      1127.94 o                         
 -30   4  12         80.74       -565.64      1286.51 o                         
 -28   4  12        212.25        609.74      1594.61 o                         
 -26   4  12        219.18       -980.76      1241.23 o                         
 -24   4  12        170.13        668.54      1375.29 o                         
 -22   4  12         71.67        549.76      1417.63 o                         
 -20   4  12         10.04        544.47      1233.00 o                         
 -18   4  12        611.68       2388.39      1494.65 o                         
 -16   4  12        590.31         44.10      1160.09 o                         
 -14   4  12        242.80       2057.94      1340.60 o                         
 -12   4  12        336.41        506.84      1244.76 o                         
 -10   4  12         86.86        -62.04       526.69 o                         
  -8   4  12         18.59        -56.61       606.80 o                         
  -6   4  12       1212.09        115.26       567.44 o                         
  -4   4  12        946.72        510.91       614.13 o                         
  -2   4  12       1449.46       1705.11       751.21 o                         
   0   4  12        286.76       1121.53       612.15 o                         
   2   4  12        379.28        187.62       745.27 o                         
   4   4  12        366.81        841.81       713.56 o                         
   6   4  12        191.44       -608.70       608.70 o                         
   8   4  12          6.48       -655.25       655.25 o                         
  10   4  12        105.26         66.90       820.03 o                         
  12   4  12         49.93       -725.36       781.58 o                         
  14   4  12         31.74       -269.57       808.76 o                         
  16   4  12        793.87       1233.56      1216.83 o                         
  18   4  12        195.67       -604.87      1110.99 o                         
  20   4  12        172.57       -434.50       927.55 o                         
  22   4  12        104.74       -232.42      1051.32 o                         
  24   4  12          9.33       -520.00      1018.78 o                         
 -29   5  12       2375.48       1478.19      1668.11 o                         
 -27   5  12        433.71         -5.88      1549.92 o                         
 -25   5  12          5.96        930.19      1542.28 o                         
 -23   5  12       1750.14       2126.15      1461.14 o                         
 -21   5  12       4121.24       6658.32      2034.42 o                         
 -19   5  12        631.82       1067.78      1362.94 o                         
 -17   5  12        543.07       1413.51      1223.00 o                         
 -15   5  12        562.99       1351.77      1469.96 o                         
 -13   5  12        183.47         -2.94      1370.59 o                         
 -11   5  12        134.15      -1156.56      1156.56 o                         
  -9   5  12       5769.73       6035.06      1698.68 o                         
  -7   5  12       3698.72       3083.20       808.99 o                         
  -5   5  12          0.03       -309.70       720.87 o                         
  -3   5  12       2440.12       2469.17       768.85 o                         
  -1   5  12       4763.98       4885.25       945.47 o                         
   1   5  12        100.31        293.36       757.64 o                         
   3   5  12       2643.50       2031.40      1555.22 o                         
   5   5  12       1543.14       1561.71       860.16 o                         
   7   5  12       2137.46       2071.41       976.93 o                         
   9   5  12         55.78       -721.73       721.73 o                         
  11   5  12       3964.29       4272.85      1589.61 o                         
  13   5  12       8039.17       7831.27      1381.47 o                         
  15   5  12        163.54       -116.86       874.22 o                         
  17   5  12        305.20        118.15       931.75 o                         
  19   5  12        153.35        249.36      1148.06 o                         
  21   5  12        254.82       1112.57      1820.69 o                         
  23   5  12       1842.42       2016.19      2622.40 o                         
 -26   6  12         45.17        413.94      1562.27 o                         
 -24   6  12        580.95        111.72      1587.55 o                         
 -22   6  12       1414.34       3631.97      1850.97 o                         
 -20   6  12        449.10       -402.77      1481.72 o                         
 -18   6  12         68.96       1127.75      1519.35 o                         
 -16   6  12        335.37         65.85      1257.11 o                         
 -14   6  12        542.57       2377.80      1688.10 o                         
 -12   6  12        170.93        363.96      1195.37 o                         
 -10   6  12        482.26       2000.91      1409.40 o                         
  -8   6  12        377.01       -702.05      1350.01 o                         
  -6   6  12         16.53       -985.46      1232.41 o                         
  -4   6  12        532.04       1597.55      1564.62 o                         
  -2   6  12       1837.83       3037.59      1157.44 o                         
   0   6  12        869.56        751.35       824.70 o                         
   2   6  12        153.84       -836.11      1205.07 o                         
   4   6  12       1653.26       1406.98      1109.23 o                         
   6   6  12        933.80        610.30       817.06 o                         
   8   6  12        100.97       -100.84       803.34 o                         
  10   6  12        153.95        203.64      1267.10 o                         
  12   6  12        502.41        736.26      1007.22 o                         
  14   6  12        953.99       1584.84      1123.88 o                         
  16   6  12         44.15       -490.67      1010.25 o                         
  18   6  12        245.44      -1474.62      2411.91 o                         
  20   6  12        294.83       1782.76      2642.98 o                         
 -23   7  12        126.54       -305.16      1518.17 o                         
 -21   7  12       1179.03       1151.27      1748.07 o                         
 -19   7  12         46.79       1182.43      1601.67 o                         
 -17   7  12          1.53       -443.93      1601.67 o                         
 -15   7  12       1072.79        935.48      1625.19 o                         
 -13   7  12       1422.30       1476.43      1621.07 o                         
 -11   7  12         46.71        280.47      1452.32 o                         
  -9   7  12       2105.44       1967.98      1580.50 o                         
  -7   7  12       1229.95       2728.83      1576.38 o                         
  -5   7  12         36.79      -1274.16      1274.16 o                         
  -3   7  12       1104.21       2949.91      1666.34 o                         
  -1   7  12       2042.29       3466.16      1754.54 o                         
   1   7  12         20.04        600.47      1066.01 o                         
   3   7  12        245.97       -134.27       710.80 o                         
   5   7  12         13.35        686.97      1969.45 o                         
   7   7  12         51.08        363.10       870.22 o                         
   9   7  12        390.15        328.44      1322.37 o                         
  11   7  12          0.90       -242.16       986.38 o                         
  13   7  12        405.01      -1383.62      1429.39 o                         
  15   7  12        164.03       -986.36      1214.36 o                         
  17   7  12        698.91       1671.05      2587.13 o                         
  19   7  12       1372.16       4749.73      3352.68 o                         
 -20   8  12        713.34       -403.36      1862.14 o                         
 -18   8  12          5.94       -440.99      1712.79 o                         
 -16   8  12        711.44       -262.83      1662.82 o                         
 -14   8  12       1262.51       4366.95      2184.36 o                         
 -12   8  12        107.50       1053.08      1646.94 o                         
 -10   8  12        467.81      -1495.83      1495.83 o                         
  -8   8  12       1420.17        -43.51      1768.65 o                         
  -6   8  12        334.95       2359.58      1792.17 o                         
  -4   8  12        384.24       1113.05      1789.82 o                         
  -2   8  12       3318.42       4356.37      2097.92 o                         
   0   8  12        662.69      -1094.24      1737.49 o                         
   2   8  12        213.08      -1629.89      1629.89 o                         
   4   8  12        645.67       1089.62       713.28 o                         
   6   8  12        983.73       2801.52       941.46 o                         
   8   8  12         56.25        431.71      1733.67 o                         
  10   8  12        571.79         84.05      2748.53 o                         
  12   8  12       2253.97       4456.72      1495.90 o                         
  14   8  12        650.32       1572.85      2086.75 o                         
 -15   9  12        415.26       3603.75      2149.08 o                         
 -13   9  12        178.73       2914.04      2029.13 o                         
 -11   9  12        326.62       1391.17      2143.20 o                         
  -9   9  12         16.81        416.29      1840.39 o                         
  -7   9  12         41.92        411.00      1800.99 o                         
  -5   9  12         13.55      -1616.37      1645.76 o                         
  -3   9  12         36.18       -823.76      1800.99 o                         
  -1   9  12          2.57        -23.52      1792.17 o                         
   1   9  12         88.15       1960.92      1928.00 o                         
   3   9  12        323.68        757.32      1915.06 o                         
   5   9  12        538.05       1696.92      2202.00 o                         
   7   9  12         54.32       1480.54      1985.62 o                         
   9   9  12         33.82       -191.09       906.08 o                         
 -25   1  13       1209.31        303.40      1177.73 o                         
 -23   1  13        157.20       1760.42      1270.04 o                         
 -21   1  13       5266.55       7142.82      1705.74 o                         
 -19   1  13       4868.68       5701.05       964.90 o                         
 -17   1  13        352.08        542.12       844.05 o                         
 -15   1  13       2816.86       2264.18       790.97 o                         
 -13   1  13       4929.26       4065.37      1615.78 o                         
 -11   1  13       1246.03       1140.97       628.94 o                         
  -9   1  13        852.65        352.12       570.03 o                         
  -7   1  13       3729.49       4742.06       849.95 o                         
  -5   1  13         94.15        420.32       541.09 o                         
  -3   1  13        772.35        861.38       599.05 o                         
  -1   1  13      15551.63      15583.75      1462.61 o                         
   1   1  13       4488.76       3740.46       849.90 o                         
   3   1  13        357.77        977.37       684.01 o                         
   5   1  13       1622.56       1033.83      1443.79 o                         
   7   1  13       8863.86       9655.12      1189.06 o                         
   9   1  13       3636.52       3874.08      1697.21 o                         
  11   1  13          9.00       -310.43       768.43 o                         
  13   1  13       1972.01       2433.53       919.04 o                         
  15   1  13       1330.21       1713.85       911.57 o                         
  17   1  13        192.18       -236.93       832.23 o                         
  19   1  13       2075.54       1595.24      1589.61 o                         
  21   1  13        856.67        853.28       990.50 o                         
  23   1  13         12.35        724.65       995.69 o                         
  25   1  13        373.31        424.24      1095.91 o                         
 -28   2  13       1202.91        299.87      1346.48 o                         
 -26   2  13       1161.50       1102.47      1363.53 o                         
 -24   2  13        374.78       -523.30      1172.44 o                         
 -22   2  13        440.43        556.82      1314.73 o                         
 -20   2  13       2368.93       2157.31      1338.84 o                         
 -18   2  13       1312.02       1144.80      1318.26 o                         
 -16   2  13        178.55       -638.98       638.98 o                         
 -14   2  13        810.24       1055.29       779.56 o                         
 -12   2  13        183.84        335.41       673.53 o                         
 -10   2  13        100.33        215.54       512.11 o                         
  -8   2  13       2529.31       3677.66       801.54 o                         
  -6   2  13          1.81       -497.96       497.96 o                         
  -4   2  13         39.35       -271.45       634.14 o                         
  -2   2  13       2533.44       2398.93       773.60 o                         
   0   2  13       6035.27       6026.27       963.37 o                         
   2   2  13         13.10       -529.72       529.72 o                         
   4   2  13         22.56       -137.50       654.59 o                         
   6   2  13       4175.52       4576.35       934.45 o                         
   8   2  13       4015.46       3164.99       923.15 o                         
  10   2  13        913.82        793.48       833.50 o                         
  12   2  13        229.99       1406.09       826.04 o                         
  14   2  13       1284.93       1823.66      1000.45 o                         
  16   2  13         43.33       -354.37      1168.32 o                         
  18   2  13        366.90        700.39       954.45 o                         
  20   2  13       1544.16       1486.54      1212.72 o                         
  22   2  13        306.32        495.43       986.11 o                         
  24   2  13        328.19        473.49      1067.48 o                         
 -29   3  13          3.96      -1263.58      1263.58 o                         
 -27   3  13        441.16        376.90      1412.92 o                         
 -25   3  13        224.94        161.70      1320.02 o                         
 -23   3  13         59.18       1241.23      1382.35 o                         
 -21   3  13        622.45        -74.67      1113.64 o                         
 -19   3  13       1018.09        849.64      1218.89 o                         
 -17   3  13         41.24      -1043.08      1043.08 o                         
 -15   3  13         47.95       -255.77      1228.88 o                         
 -13   3  13       2203.39       3090.44      1275.92 o                         
 -11   3  13         57.55        209.74       601.29 o                         
  -9   3  13       1515.53       1436.80       639.67 o                         
  -7   3  13       1292.11       2021.95       690.24 o                         
  -5   3  13       1152.26       1287.56       675.80 o                         
  -3   3  13        119.96       -112.32       569.00 o                         
  -1   3  13       1006.28        369.87       681.73 o                         
   1   3  13        543.31       -583.27       583.27 o                         
   3   3  13        426.88        134.06       631.05 o                         
   5   3  13        194.28       -267.99       891.68 o                         
   7   3  13        269.71        608.50       779.32 o                         
   9   3  13        419.08        734.61      1155.97 o                         
  11   3  13        283.28        -35.04       800.72 o                         
  13   3  13       1095.65        999.31       867.28 o                         
  15   3  13        552.15        789.58       878.39 o                         
  17   3  13         13.87       -107.34       896.78 o                         
  19   3  13        539.60        -10.02       869.05 o                         
  21   3  13        577.77       -346.89      2135.55 o                         
  23   3  13        149.12       -533.59       977.29 o                         
 -28   4  13       1580.76      -1064.84      1374.70 o                         
 -26   4  13       2640.05       3415.01      1709.85 o                         
 -24   4  13        170.13        488.61      1662.82 o                         
 -22   4  13       1190.91       -617.97      1350.60 o                         
 -20   4  13       8081.52      12531.68      2253.74 o                         
 -18   4  13       2283.20       4830.87      1745.72 o                         
 -16   4  13        112.65       -633.85      1190.67 o                         
 -14   4  13       2453.20       3463.22      1538.75 o                         
 -12   4  13       2575.69       5058.42      1733.96 o                         
 -10   4  13        529.60      -1367.06      1367.06 o                         
  -8   4  13       4180.03       4163.74      1393.52 o                         
  -6   4  13       3411.66       2703.02       863.06 o                         
  -4   4  13        175.06       -102.95       586.87 o                         
  -2   4  13       5123.92       5970.89      1564.33 o                         
   0   4  13       6297.52       6979.43      1097.29 o                         
   2   4  13       1441.64         24.74       686.57 o                         
   4   4  13        455.93       1941.24       874.58 o                         
   6   4  13       3386.13       6618.96      1123.28 o                         
   8   4  13       1680.87       2193.98       922.90 o                         
  10   4  13         86.18       -146.67       816.41 o                         
  12   4  13       1238.01        827.76      1232.12 o                         
  14   4  13       1928.28       2870.85      1138.09 o                         
  16   4  13        203.56        921.79       940.38 o                         
  18   4  13        663.28        135.11      1264.75 o                         
  20   4  13       1263.41        836.90      1031.36 o                         
  22   4  13         82.66       -853.37      1172.11 o                         
 -25   5  13        205.08        180.51      1663.40 o                         
 -23   5  13         93.73       -164.64      1546.98 o                         
 -21   5  13        550.51       -331.03      1411.16 o                         
 -19   5  13        768.28       1160.09      1478.78 o                         
 -17   5  13        257.25        345.73      1464.67 o                         
 -15   5  13        234.98        112.30      1307.67 o                         
 -13   5  13         18.24      -1130.69      1130.69 o                         
 -11   5  13          9.72       -593.27      1326.49 o                         
  -9   5  13         33.49       -375.13      1184.79 o                         
  -7   5  13        519.66        989.58      1292.97 o                         
  -5   5  13         20.94       -146.69       701.14 o                         
  -3   5  13         86.27       -753.79       753.79 o                         
  -1   5  13       1400.55       3058.46       866.89 o                         
   1   5  13        535.06       1443.94       798.45 o                         
   3   5  13         11.92       -323.54       719.07 o                         
   5   5  13        384.62        -34.03      1298.85 o                         
   7   5  13       1195.88       1842.18       919.72 o                         
   9   5  13        453.84       -534.23       793.77 o                         
  11   5  13        464.56        -94.09       841.70 o                         
  13   5  13         14.48       -811.93       811.93 o                         
  15   5  13        307.37        561.79      1041.94 o                         
  17   5  13        219.89       -387.14      1036.71 o                         
  19   5  13        240.79        412.33      1090.86 o                         
 -24   6  13          0.44       -580.34      1635.77 o                         
 -22   6  13        759.57       3145.12      1825.69 o                         
 -20   6  13       2012.27       3103.38      2004.43 o                         
 -18   6  13        122.95      -1120.11      1325.31 o                         
 -16   6  13        705.54       2654.16      1606.37 o
[truncated: 32,725 more chars]
